# Supplementary material for: Transcriptome analysis of the tea oil camellia (Camellia oleifera) reveals candidate drought stress genes
Source: PLoS One. 2017 Jul 31;12(7):e0181835. doi: 10.1371/journal.pone.0181835 (PMC5536306; doi:10.1371/journal.pone.0181835)
Supplement: S1 Table — Differentially expressed unigenes. (XLSX) [file pone.0181835.s003.xlsx]

## Sheet: C12h-VS-C0h
Gene_ID	RPKM(C0h)	RPKM(C12h)	log2(C12h/C0h)	Direction	FDR	cog	kegg	nr	nt	swissprot	tepep	trembl	ipr	go
contig_71459	0	164.058	17.3238	Up	0	NA	pop:POPTR_595374;--	ref|XP_006382845.1|;hypothetical protein POPTR_0005s06030g [Populus trichocarpa] gb|ERP60642.1| hypothetical protein POPTR_0005s06030g [Populus trichocarpa]	ref|XM_006382783.1|;Populus trichocarpa hypothetical protein (POPTR_0005s06030g) mRNA, complete cds	NA	NA	NA	NA	NA
contig_71458	0	82.4757	16.3317	Up	0	NA	NA	NA	NA	NA	NA	NA	NA	NA
contig_70460	0	58.4965	15.8361	Up	0	NA	NA	NA	NA	NA	NA	NA	NA	NA
contig_18136	0	39.4505	15.2678	Up	0	NA	vvi:100262406;--	emb|CBI18230.3|;unnamed protein product [Vitis vinifera]	NA	NA	NA	NA	NA	NA
contig_76011	0	38.8455	15.2455	Up	0	NA	pop:POPTR_0012s13870g;--	gb|AGN53198.1|;CBF-like protein [Camellia sinensis]	gb|KC702795.1|;Camellia sinensis CBF-like protein mRNA, complete cds	NA	NA	NA	NA	GO:0003700; sequence-specific DNA binding transcription factor activity; Molecular Function
contig_86660	0	30.951	14.9177	Up	7.74786e-260	SPAC1F7.08;--	vvi:100263789;--	emb|CBI29315.3|;unnamed protein product [Vitis vinifera]	ref|XM_002264358.2|;PREDICTED: Vitis vinifera laccase-14-like (LOC100254477), mRNA	NA	NA	NA	IPR008972; Cupredoxin	GO:0005507; copper ion binding; Molecular Function;GO:0016491; oxidoreductase activity; Molecular Function
contig_32771	0	22.0059	14.4256	Up	1.95039e-184	NA	NA	NA	NA	NA	NA	NA	NA	NA
contig_86199	0	20.6499	14.3338	Up	4.988e-173	NA	cit:102607919;--	ref|XP_006492732.1|;PREDICTED: peroxidase 15-like [Citrus sinensis] gb|KDO62942.1| hypothetical protein CISIN_1g039981mg [Citrus sinensis]	ref|XM_006492669.1|;PREDICTED: Citrus sinensis peroxidase 15-like (LOC102607919), mRNA	NA	NA	NA	IPR002016; Haem peroxidase, plant/fungal/bacterial;IPR002207; Plant ascorbate peroxidase	GO:0004601; peroxidase activity; Molecular Function;GO:0006979; response to oxidative stress; Biological Process;GO:0020037; heme binding; Molecular Function
contig_74501	0	16.3633	13.9982	Up	5.2745e-137	NA	sly:101258387;--	ref|XP_008229972.1|;PREDICTED: mitogen-activated protein kinase kinase kinase 2 [Prunus mume]	ref|XM_006469601.1|;PREDICTED: Citrus sinensis mitogen-activated protein kinase kinase kinase A-like (LOC102628791), mRNA	NA	NA	NA	IPR000719; Protein kinase, catalytic domain	GO:0004672; protein kinase activity; Molecular Function;GO:0005524; ATP binding; Molecular Function;GO:0006468; protein phosphorylation; Biological Process
contig_88390	0	15.1156	13.8838	Up	1.68824e-126	NA	NA	NA	NA	NA	NA	NA	NA	NA
contig_76920	0	14.7433	13.8478	Up	1.6788e-123	NA	tcc:TCM_020871;--	ref|XP_007035093.1|;Ethylene-responsive transcription factor 1B [Theobroma cacao] gb|EOY06019.1| Ethylene-responsive transcription factor 1B [Theobroma cacao]	NA	NA	NA	NA	NA	GO:0003700; sequence-specific DNA binding transcription factor activity; Molecular Function
contig_84475	0	13.8901	13.7618	Up	2.63386e-116	NA	rcu:RCOM_0176470;--	gb|KCW49929.1|;hypothetical protein EUGRSUZ_K03391 [Eucalyptus grandis]	ref|XM_002271798.1|;PREDICTED: Vitis vinifera phosphate metabolism protein 7-like (LOC100266531), mRNA	NA	NA	NA	NA	NA
CL98Contig1	0	13.3896	13.7088	Up	4.18159e-112	NA	NA	NA	NA	NA	NA	NA	NA	NA
contig_94625	0	13.269	13.6958	Up	3.3063e-111	NA	cit:102627329;--	ref|XP_006470276.1|;PREDICTED: high affinity nitrate transporter 2.7-like [Citrus sinensis]	ref|XM_008232341.1|;PREDICTED: Prunus mume high affinity nitrate transporter 2.7 (LOC103329822), mRNA	NA	NA	NA	NA	NA
contig_89671	0	10.4345	13.3491	Up	3.18612e-87	NA	NA	NA	NA	NA	NA	NA	NA	NA
contig_72601	0	9.71177	13.2455	Up	3.12288e-81	NA	pop:POPTR_0003s14180g;--	NA	ref|XM_006352180.1|;PREDICTED: Solanum tuberosum B2 protein-like (LOC102582648), mRNA	NA	NA	NA	NA	NA
CL7327Contig1	0	8.90419	13.1203	Up	2.4335e-74	NA	NA	NA	NA	NA	NA	NA	NA	NA
contig_91960	0	8.86839	13.1145	Up	4.83954e-74	NA	NA	NA	NA	NA	NA	NA	NA	NA
contig_68622	0	8.79712	13.1028	Up	1.92212e-73	NA	tcc:TCM_016348;--	ref|XP_008362689.1|;PREDICTED: protein LURP-one-related 17-like [Malus domestica]	NA	NA	NA	NA	IPR007612; LURP1-like domain	NA
CL14216Contig1	0	8.46883	13.0479	Up	9.48608e-71	NA	vvi:100261160;--	emb|CBI32983.3|;unnamed protein product [Vitis vinifera]	ref|XM_002268689.1|;PREDICTED: Vitis vinifera uncharacterized LOC100261160 (LOC100261160), mRNA	NA	NA	NA	NA	NA
CL14244Contig1	0	8.38384	13.0334	Up	3.76766e-70	NA	NA	NA	NA	NA	NA	NA	NA	NA
CL10905Contig1	0	8.20498	13.0023	Up	1.18328e-68	NA	cit:102611109;--	ref|XP_006445379.1|;hypothetical protein CICLE_v10021345mg [Citrus clementina] ref|XP_006464457.1| PREDICTED: myb-related protein MYBAS2-like [Citrus sinensis] gb|ESR58619.1| hypothetical protein CICLE_v10021345mg [Citrus clementina]	NA	NA	NA	NA	NA	NA
contig_90856	0	8.09191	12.9823	Up	9.34717e-68	NA	sbi:SORBI_08g015513;--	emb|CCH50966.1|;T4.5 [Malus x robusta]	NA	NA	Copia30-PTR#LTR/Copia;80-4405 [Populus trichocarpa]	NA	NA	NA
contig_59748	0	7.99913	12.9656	Up	7.3729e-67	NA	NA	NA	NA	NA	NA	NA	NA	NA
contig_8001	0	7.58937	12.8898	Up	2.86616e-63	NA	sot:102606051;--	ref|XP_006363725.1|;PREDICTED: uncharacterized protein LOC102606051 isoform X1 [Solanum tuberosum] ref|XP_006363726.1| PREDICTED: uncharacterized protein LOC102606051 isoform X2 [Solanum tuberosum]	ref|XM_006477230.1|;PREDICTED: Citrus sinensis uncharacterized LOC102608326 (LOC102608326), transcript variant X7, mRNA	NA	NA	NA	NA	NA
contig_85912	0	7.35541	12.8446	Up	1.79036e-61	NA	NA	NA	NA	NA	NA	NA	NA	NA
contig_78573	0	7.19987	12.8138	Up	2.82229e-60	NA	NA	NA	NA	NA	NA	NA	NA	NA
CL5393Contig1	0	7.1498	12.8037	Up	1.11819e-59	NA	vvi:100253072;--	gb|AHL69786.1|;dehydration-responsive element-binding protein [Camellia sinensis]	gb|KF988866.1|;Camellia sinensis isolate Flu-down 2 cultivar Fudingdabai dehydration-responsive element-binding protein mRNA, complete cds	NA	NA	NA	IPR001471; AP2/ERF domain	GO:0003677; DNA binding; Molecular Function;GO:0003700; sequence-specific DNA binding transcription factor activity; Molecular Function
contig_77414	0	6.88553	12.7494	Up	1.38569e-57	NA	NA	NA	NA	NA	NA	NA	NA	NA
contig_48626	0	6.84007	12.7398	Up	2.75577e-57	NA	NA	NA	NA	NA	NA	NA	NA	NA
contig_81161	0	6.64264	12.6975	Up	1.71383e-55	NA	NA	NA	NA	NA	CRATA_tp#DNA/hAT-Ac;gi|10140707|gb|AAG13541.1|AC023240_14 putative Tam3-transposase N term extended wih ORF [Oryza sativa]	NA	NA	NA
contig_74290	0	6.4916	12.6644	Up	2.68399e-54	NA	NA	NA	NA	NA	NA	NA	NA	NA
contig_81478	0	6.20003	12.5981	Up	6.61703e-52	NA	sly:101249653;--	ref|XP_004241990.1|;PREDICTED: oleosin Bn-III-like [Solanum lycopersicum]	NA	NA	NA	NA	NA	NA
contig_66800	0	5.97105	12.5438	Up	8.15601e-50	PA0147;--	csv:101231505;--	gb|AHZ13201.1|;gibberellin 2 oxidase 2 [Camellia lipoensis]	gb|KJ502289.1|;Camellia lipoensis gibberellin 2 oxidase 2 (GA2ox2) mRNA, complete cds	NA	NA	NA	NA	GO:0016491; oxidoreductase activity; Molecular Function;GO:0016706; oxidoreductase activity, acting on paired donors, with incorporation or reduction of molecular oxygen, 2-oxoglutarate as one donor, and incorporation of one atom each of oxygen into both donors; Molecular Function
contig_95642	0	5.96124	12.5414	Up	8.1577e-50	NA	NA	NA	NA	NA	NA	NA	NA	NA
contig_85680	0	5.87627	12.5207	Up	3.22967e-49	NA	NA	NA	NA	NA	NA	NA	NA	NA
contig_99478	0	5.84323	12.5125	Up	6.41594e-49	NA	NA	NA	NA	NA	NA	NA	NA	NA
contig_85837	0	5.69868	12.4764	Up	1.00288e-47	NA	pop:POPTR_0001s35280g;--	ref|XP_002300051.1|;LOB domain protein 25 [Populus trichocarpa] gb|EEE84856.1| LOB domain protein 25 [Populus trichocarpa]	emb|HG964667.1|;Coffea arabica clone BAC 144-23N, cultivar IAPAR 59	NA	NA	NA	NA	NA
contig_98224	0	5.63639	12.4606	Up	3.95801e-47	NA	NA	NA	NA	NA	NA	NA	NA	NA
CL8715Contig1	0	5.51313	12.4287	Up	6.18954e-46	NA	NA	NA	NA	NA	NA	NA	NA	NA
contig_35479	0	5.42642	12.4058	Up	2.44766e-45	NA	sot:102596807;--	ref|XP_006357865.1|;PREDICTED: uncharacterized protein LOC102596807 [Solanum tuberosum]	ref|XM_007207627.1|;Prunus persica hypothetical protein (PRUPE_ppa023743mg) mRNA, partial cds	NA	NA	NA	IPR025846; PMR5 N-terminal domain	NA
CL11626Contig1	0	5.39118	12.3964	Up	4.86213e-45	NA	fve:101291920;--	dbj|BAB89350.1|;1-aminocyclopropane-1-carboxylate synthase [Diospyros kaki]	gb|JX503065.1|;Camellia sasanqua 1-aminocyclopropane-1-carboxylate synthase (ACS) mRNA, partial cds	NA	NA	NA	NA	NA
contig_93524	0	5.37478	12.392	Up	9.67149e-45	NA	vvi:100267889;--	ref|XP_002284175.1|;PREDICTED: uncharacterized protein LOC100267889 [Vitis vinifera] emb|CBI20891.3| unnamed protein product [Vitis vinifera]	ref|XM_002516525.1|;Ricinus communis conserved hypothetical protein, mRNA	NA	NA	NA	NA	NA
contig_79679	0	5.3076	12.3738	Up	1.92242e-44	NA	NA	NA	gb|AC213083.1|;Populus trichocarpa clone POP003-F15, complete sequence	NA	NA	NA	NA	NA
contig_96548	0	5.25022	12.3582	Up	7.58941e-44	NA	NA	NA	NA	NA	NA	NA	NA	NA
contig_88391	0	5.18731	12.3408	Up	2.9956e-43	NA	NA	NA	NA	NA	NA	NA	NA	NA
contig_89582	0	5.13639	12.3265	Up	5.94916e-43	NA	NA	NA	NA	NA	NA	NA	NA	NA
contig_55214	0	5.08561	12.3122	Up	2.35298e-42	YNL106c_2;--	tcc:TCM_015776;--	gb|KDP45139.1|;hypothetical protein JCGZ_17471 [Jatropha curcas]	ref|XM_007039511.1|;Theobroma cacao Type I inositol polyphosphate 5-phosphatase, putative isoform 3 (TCM_015776) mRNA, complete cds	NA	NA	NA	NA	NA
CL11858Contig1	0.0424245	104.636	11.2682	Up	0	all1106;--	pop:POPTR_1116639;--	emb|CAN81383.1|;hypothetical protein VITISV_018449 [Vitis vinifera]	gb|HQ641566.1|;Ipomoea nil 9-cis-epoxycarotenoid dioxygenase 1 (NCED1) mRNA, complete cds	NA	NA	NA	NA	NA
contig_10332	0.0625361	69.069	10.1091	Up	0	SSO3127;--	rcu:RCOM_1095590;--	ref|XP_002524657.1|;Stachyose synthase precursor, putative [Ricinus communis] gb|EEF37676.1| Stachyose synthase precursor, putative [Ricinus communis]	emb|AM430487.2|;Vitis vinifera contig VV78X224490.11, whole genome shotgun sequence	NA	NA	NA	IPR008811; Raffinose synthase	NA
contig_39919	1.26133	1330.5	10.0428	Up	0	NA	vvi:100247629;--	ref|XP_002276328.1|;PREDICTED: EID1-like F-box protein 3-like [Vitis vinifera]	emb|AM468379.1|;Vitis vinifera, whole genome shotgun sequence, contig VV78X247045.9, clone ENTAV 115	NA	NA	NA	NA	NA
contig_68444	0.20491	179.291	9.77309	Up	0	NA	NA	NA	NA	NA	NA	NA	NA	NA
CL13059Contig1	0.455356	322.466	9.46794	Up	0	NA	tcc:TCM_035715;--	ref|XP_007019604.1|;Gigantea protein isoform 4 [Theobroma cacao] gb|EOY16829.1| Gigantea protein isoform 4 [Theobroma cacao]	ref|XM_002307480.2|;Populus trichocarpa GIGANTEA family protein (POPTR_0005s21870g) mRNA, complete cds	NA	NA	NA	NA	NA
contig_67728	0.940914	631.306	9.39006	Up	0	NA	NA	NA	NA	NA	NA	NA	NA	NA
contig_71401	0.351753	168.148	8.90095	Up	0	all1106;--	vvi:100267016;--	ref|XP_002277354.1|;PREDICTED: 9-cis-epoxycarotenoid dioxygenase NCED1, chloroplastic [Vitis vinifera]	ref|NM_001281270.1|;Vitis vinifera 9-cis-epoxycarotenoid dioxygenase 1 (NCED1), mRNA gb|JQ319644.1| Vitis vinifera 9-cis epoxy carotenoid dioxygenase 3 (NCED3) mRNA, complete cds	NA	NA	NA	NA	NA
CL9726Contig1	0.224082	93.9116	8.71114	Up	0	SSO3127;--	vvi:100242394;--	ref|XP_002275628.1|;PREDICTED: galactinol--sucrose galactosyltransferase [Vitis vinifera] emb|CBI34880.3| unnamed protein product [Vitis vinifera]	ref|XM_006372882.1|;Populus trichocarpa raffinose synthase family protein (POPTR_0017s06440g) mRNA, complete cds	NA	NA	NA	IPR008811; Raffinose synthase	NA
CL8166Contig1	0.197662	81.2011	8.68232	Up	0	NA	vvi:100262406;--	emb|CBI18230.3|;unnamed protein product [Vitis vinifera]	NA	NA	NA	NA	NA	NA
contig_35485	0.262705	97.0791	8.52957	Up	0	NA	tcc:TCM_020114;--	ref|XP_007034056.1|;Uncharacterized protein TCM_020114 [Theobroma cacao] gb|EOY04982.1| Uncharacterized protein TCM_020114 [Theobroma cacao]	ref|XM_004228283.1|;PREDICTED: Solanum lycopersicum F-box/kelch-repeat protein At1g55270-like (LOC101251313), mRNA	NA	NA	NA	NA	NA
contig_64195	2.83238	629.304	7.7956	Up	0	NA	rcu:RCOM_1436030;--	gb|ADM92589.1|;galactinol synthase [Coffea arabica]	ref|XM_002319437.2|;Populus trichocarpa galactinol synthase family protein (POPTR_0013s00730g) mRNA, complete cds	NA	NA	NA	NA	NA
contig_80215	0.380638	80.8464	7.73062	Up	0	NA	NA	NA	NA	NA	NA	NA	NA	NA
contig_67887	0.535479	99.4204	7.53657	Up	0	NA	sly:100316891;--	gb|ADW78849.1|;galactinol synthase [Solanum tuberosum] gb|ADW78850.1| galactinol synthase [Solanum tuberosum]	gb|EF566470.1|;Capsicum annuum galactinol synthase (GS) mRNA, complete cds	NA	NA	NA	NA	NA
contig_3095	1.07324	178.873	7.38081	Up	0	NA	tcc:TCM_035715;--	ref|XP_007019603.1|;Gigantea protein isoform 3 [Theobroma cacao] gb|EOY16828.1| Gigantea protein isoform 3 [Theobroma cacao]	ref|XM_002264719.1|;PREDICTED: Vitis vinifera protein GIGANTEA-like (LOC100254197), mRNA	NA	NA	NA	NA	NA
CL10895Contig1	0.228185	35.9356	7.29907	Up	2.88878e-288	NA	vvi:100249003;--	gb|KDP36901.1|;hypothetical protein JCGZ_08192 [Jatropha curcas]	ref|XM_002510514.1|;Ricinus communis hypothetical protein, mRNA	NA	NA	NA	NA	NA
contig_62317	0.497941	77.3393	7.27908	Up	0	YAR019c;--	vvi:100267909;--	ref|XP_008242746.1|;PREDICTED: uncharacterized protein LOC103341044 [Prunus mume]	ref|XM_008244524.1|;PREDICTED: Prunus mume uncharacterized LOC103341044 (LOC103341044), mRNA	NA	NA	NA	IPR000719; Protein kinase, catalytic domain;IPR001245; Serine-threonine/tyrosine-protein kinase catalytic domain;IPR002290; Serine/threonine- / dual specificity protein kinase, catalytic domain;IPR011009; Protein kinase-like domain	GO:0004672; protein kinase activity; Molecular Function;GO:0004713; protein tyrosine kinase activity; Molecular Function;GO:0005524; ATP binding; Molecular Function;GO:0006468; protein phosphorylation; Biological Process
contig_67675	3.53802	516.173	7.18877	Up	0	NA	rcu:RCOM_1435920;--	gb|ADM92589.1|;galactinol synthase [Coffea arabica]	gb|GQ497219.1|;Coffea arabica galactinol synthase (GolS3) mRNA, complete cds	NA	NA	NA	NA	NA
contig_72979	0.22319	31.5813	7.14465	Up	6.15047e-252	NA	vvi:100263789;--	gb|KCW51337.1|;hypothetical protein EUGRSUZ_J00888, partial [Eucalyptus grandis]	ref|XM_002272582.1|;PREDICTED: Vitis vinifera laccase-14-like (LOC100263789), mRNA	NA	NA	NA	IPR001117; Multicopper oxidase, type 1;IPR008972; Cupredoxin	GO:0005507; copper ion binding; Molecular Function;GO:0016491; oxidoreductase activity; Molecular Function
contig_69230	0.664973	87.7285	7.04361	Up	0	NA	NA	NA	NA	NA	NA	NA	NA	NA
contig_57918	1.49414	172.497	6.85112	Up	0	NA	gmx:100808638;--	gb|AAC49859.1|;PvLEA-18 [Phaseolus vulgaris]	dbj|AB454377.1|;Camellia sinensis Csdhy1 mRNA for dehydrin-like protein, partial cds	NA	NA	NA	NA	NA
contig_25117	0.430886	49.1077	6.8325	Up	0	NA	NA	NA	NA	NA	NA	NA	NA	NA
contig_79226	0.0997939	10.4946	6.71648	Up	4.15997e-82	NA	ath:AT2G21820;--	ref|NP_565518.1|;uncharacterized protein [Arabidopsis thaliana] gb|AAG40027.1|AF324676_1 At2g21820 [Arabidopsis thaliana] gb|AAK00409.1|AF339727_1 unknown protein [Arabidopsis thaliana] gb|AAD20401.1| expressed protein [Arabidopsis thaliana] gb|AEC07226.1| uncharacterized protein AT2G21820 [Arabidopsis thaliana]	gb|AC189209.2|;Brassica rapa subsp. pekinensis clone KBrB007M04, complete sequence	NA	NA	NA	NA	NA
CL973Contig1	0.395537	40.7419	6.68656	Up	0	YNR044w;--	tcc:TCM_021744;--	gb|AGT37414.1|;anthocyanin 5-aromatic acyltransferase [Vaccinium dunalianum]	gb|KC876023.1|;Vaccinium dunalianum anthocyanin 5-aromatic acyltransferase (AT3) mRNA, complete cds	decoy_sp|Q96WV6|YHU2_SCHPO;Uncharacterized threonine-rich GPI-anchored glycoprotein PJ4664.02 OS=Schizosaccharomyces pombe (strain 972 / ATCC 24843) GN=SPBPJ4664.02 PE=4 SV=1	NA	decoy_tr|E9AEM9|E9AEM9_LEIMA;Proteophosphoglycan 5 OS=Leishmania major GN=LMJF_35_0540 PE=4 SV=1	NA	NA
CL7963Contig1	1.24608	126.163	6.66175	Up	0	NA	rcu:RCOM_0463380;--	gb|AGS80335.1|;ethylene response factor [Actinidia eriantha]	gb|GQ869861.1|;Actinidia deliciosa ethylene response factor 10 (ERF10) mRNA, complete cds	NA	NA	NA	IPR001471; AP2/ERF domain	GO:0003677; DNA binding; Molecular Function;GO:0003700; sequence-specific DNA binding transcription factor activity; Molecular Function
CL7867Contig1	0.158982	15.813	6.6361	Up	1.64479e-124	ML0016_1;--	tcc:TCM_034601;--	ref|XP_007018364.1|;Leucine-rich receptor-like protein kinase family protein, XI-23,RLK7 [Theobroma cacao] gb|EOY15589.1| Leucine-rich receptor-like protein kinase family protein, XI-23,RLK7 [Theobroma cacao]	ref|XM_004230612.1|;PREDICTED: Solanum lycopersicum receptor-like protein kinase HAIKU2-like (LOC101255038), mRNA	NA	NA	NA	IPR000719; Protein kinase, catalytic domain	GO:0004672; protein kinase activity; Molecular Function;GO:0005524; ATP binding; Molecular Function;GO:0006468; protein phosphorylation; Biological Process
contig_73892	0.283286	28.1767	6.6361	Up	3.00197e-220	NA	NA	NA	NA	NA	NA	NA	NA	NA
contig_78412	0.406209	36.7557	6.4996	Up	2.68124e-286	NA	tcc:TCM_041761;--	gb|EXC10729.1|;putative protein phosphatase 2C 24 [Morus notabilis]	ref|XM_008223724.1|;PREDICTED: Prunus mume probable protein phosphatase 2C 24 (LOC103321870), mRNA	NA	NA	NA	NA	NA
contig_63922	0.0613503	5.40294	6.46053	Up	1.34879e-41	NA	cic:CICLE_v10024575mg;--	ref|XP_006439813.1|;hypothetical protein CICLE_v10024575mg [Citrus clementina] gb|ESR53053.1| hypothetical protein CICLE_v10024575mg [Citrus clementina]	NA	NA	NA	NA	NA	NA
contig_47620	3.00254	257.835	6.42412	Up	0	NA	cam:101506437;--	ref|XP_008381318.1|;PREDICTED: uncharacterized protein LOC103444176 [Malus domestica]	ref|XM_004503086.1|;PREDICTED: Cicer arietinum uncharacterized LOC101506437 (LOC101506437), mRNA	NA	NA	NA	NA	NA
contig_77236	0.108037	9.06676	6.39099	Up	2.57931e-70	SPAC2E12.02.02;--	vvi:100245950;--	ref|XP_008386939.1|;PREDICTED: heat stress transcription factor A-2d-like [Malus domestica]	ref|XM_002277302.2|;PREDICTED: Vitis vinifera heat stress transcription factor A-3-like (LOC100245950), mRNA	NA	NA	NA	NA	GO:0003700; sequence-specific DNA binding transcription factor activity; Molecular Function;GO:0005634; nucleus; Cellular Component;GO:0006355; regulation of transcription, DNA-dependent; Biological Process
contig_67643	2.01251	156.669	6.28258	Up	0	NA	NA	NA	NA	NA	NA	NA	NA	NA
CL9326Contig1	0.946432	71.2868	6.23499	Up	0	PA1611_2;--	tcc:TCM_043038;--	ref|XP_007009674.1|;Pseudo response regulator isoform 11 [Theobroma cacao] gb|EOY18484.1| Pseudo response regulator isoform 11 [Theobroma cacao]	ref|XM_002275609.2|;PREDICTED: Vitis vinifera two-component response regulator-like PRR73 (LOC100256937), mRNA	NA	NA	NA	IPR001789; Signal transduction response regulator, receiver domain	GO:0000156; phosphorelay response regulator activity; Molecular Function;GO:0000160; phosphorelay signal transduction system; Biological Process
contig_105563	0.276077	20.118	6.18728	Up	1.55276e-153	NA	NA	NA	gb|AC103610.9|;Mus musculus chromosome 9, clone RP23-364M24, complete sequence	NA	NA	NA	NA	NA
CL3730Contig1	0.109296	7.8513	6.16662	Up	2.52307e-60	alr0124_1;--	sot:102586596;--	ref|XP_006367082.1|;PREDICTED: receptor-like protein kinase HAIKU2-like [Solanum tuberosum]	ref|XM_002521992.1|;Ricinus communis Receptor protein kinase CLAVATA1 precursor, putative, mRNA	NA	NA	NA	NA	NA
CL9190Contig1	0.43805	31.3161	6.15966	Up	8.14643e-240	NA	tcc:TCM_029915;--	gb|EXB82803.1|;Uncharacterized protein L484_012116 [Morus notabilis]	ref|XM_004237804.1|;PREDICTED: Solanum lycopersicum laccase-14-like (LOC101261512), mRNA	NA	NA	NA	NA	NA
contig_79653	1.46947	101.944	6.11633	Up	0	NA	vvi:100256937;--	emb|CBI25329.3|;unnamed protein product [Vitis vinifera]	gb|EF694004.1|;Castanea sativa pseudo-response regulator 7 (PRR7) mRNA, complete cds	NA	NA	NA	NA	NA
CL6896Contig1	0.410816	28.3631	6.10938	Up	2.14259e-215	Cj1199;--	pop:POPTR_0001s11690g;--	ref|XP_002299412.1|;oxidoreductase family protein [Populus trichocarpa] gb|EEE84217.1| oxidoreductase family protein [Populus trichocarpa]	NA	NA	NA	NA	IPR005123; Oxoglutarate/iron-dependent dioxygenase	GO:0016491; oxidoreductase activity; Molecular Function;GO:0016706; oxidoreductase activity, acting on paired donors, with incorporation or reduction of molecular oxygen, 2-oxoglutarate as one donor, and incorporation of one atom each of oxygen into both donors; Molecular Function
contig_3212	0.278159	19.129	6.10371	Up	1.35061e-145	NA	vvi:100262373;--	ref|XP_002267194.2|;PREDICTED: transcription factor ORG2 [Vitis vinifera]	NA	NA	NA	NA	NA	NA
contig_73981	0.186848	12.6802	6.08456	Up	6.00598e-97	NA	vvi:100248069;--	emb|CAN65551.1|;hypothetical protein VITISV_033329 [Vitis vinifera]	dbj|AP006393.1|;Lotus japonicus genomic DNA, chromosome 1, clone: LjT03B16, TM0276, complete sequence	NA	NA	NA	IPR000719; Protein kinase, catalytic domain;IPR001245; Serine-threonine/tyrosine-protein kinase catalytic domain	GO:0004672; protein kinase activity; Molecular Function;GO:0005524; ATP binding; Molecular Function;GO:0006468; protein phosphorylation; Biological Process
CL5036Contig1	0.444812	29.9561	6.07351	Up	1.25339e-228	NA	vvi:100853219;--	emb|CBI23090.3|;unnamed protein product [Vitis vinifera]	ref|XM_004234976.1|;PREDICTED: Solanum lycopersicum two-component response regulator-like APRR5-like (LOC101250283), mRNA	NA	NA	NA	NA	NA
contig_18651	0.503877	33.3465	6.04832	Up	1.58418e-253	NA	sot:102590788;--	ref|XP_006352592.1|;PREDICTED: F-box protein SKIP27-like isoform X1 [Solanum tuberosum] ref|XP_006352593.1| PREDICTED: F-box protein SKIP27-like isoform X2 [Solanum tuberosum] ref|XP_006352594.1| PREDICTED: F-box protein SKIP27-like isoform X3 [Solanum tuberosum]	NA	NA	NA	NA	NA	NA
contig_71725	1.73513	110.775	5.99644	Up	0	mlr6209;--	vvi:100258141;--	ref|XP_002266398.1|;PREDICTED: histidine decarboxylase-like [Vitis vinifera]	ref|XM_002266362.2|;PREDICTED: Vitis vinifera histidine decarboxylase-like (LOC100258141), mRNA	NA	NA	NA	IPR002129; Pyridoxal phosphate-dependent decarboxylase	GO:0016831; carboxy-lyase activity; Molecular Function;GO:0019752; carboxylic acid metabolic process; Biological Process
contig_66801	0.762456	48.0893	5.97892	Up	0	NA	pop:POPTR_0001s38760g;--	gb|AHZ13202.1|;gibberellin 2 oxidase 1 [Camellia lipoensis]	gb|KJ502290.1|;Camellia lipoensis gibberellin 2 oxidase 1 (GA2ox1) mRNA, complete cds	NA	NA	NA	NA	NA
contig_98456	0.0834098	5.22838	5.97	Up	3.91921e-40	NA	NA	NA	dbj|AB623938.1|;Camellia sinensis DNA, SSR marker, MSE0251	NA	NA	NA	NA	NA
contig_94965	0.299868	18.6413	5.95803	Up	1.74188e-141	NA	vvi:100242243;--	ref|XP_002276526.2|;PREDICTED: transcription factor MYB75-like [Vitis vinifera] emb|CBI15464.3| unnamed protein product [Vitis vinifera]	NA	NA	NA	NA	NA	NA
contig_34284	1.22619	73.5159	5.9058	Up	0	NA	vvi:100257113;--	ref|XP_002267637.2|;PREDICTED: C2 domain-containing protein At1g53590-like [Vitis vinifera]	NA	NA	NA	NA	NA	NA
contig_92694	0.161771	9.38607	5.85849	Up	5.03873e-70	NA	NA	NA	NA	NA	NA	NA	NA	NA
contig_99867	0.0878186	5.09529	5.85849	Up	2.94826e-39	NA	NA	NA	NA	NA	NA	NA	NA	NA
contig_95651	0.110167	6.39195	5.85849	Up	2.4721e-48	NA	NA	NA	NA	NA	NA	NA	NA	NA
contig_18643	1.05988	60.7628	5.84122	Up	0	NA	sly:101251084;--	ref|XP_004237818.1|;PREDICTED: ethylene-responsive transcription factor ABR1-like isoform 2 [Solanum lycopersicum]	ref|XM_004496391.1|;PREDICTED: Cicer arietinum ethylene-responsive transcription factor ERF110-like (LOC101488294), mRNA	NA	NA	NA	IPR001471; AP2/ERF domain	GO:0003677; DNA binding; Molecular Function;GO:0003700; sequence-specific DNA binding transcription factor activity; Molecular Function
contig_86825	0.0997939	5.68671	5.8325	Up	1.62549e-42	NA	NA	NA	NA	NA	NA	NA	NA	NA
CL4729Contig1	0.235981	13.3861	5.82593	Up	6.79341e-100	NA	sot:102589576;--	ref|XP_006356190.1|;PREDICTED: uncharacterized protein LOC102589576 [Solanum tuberosum]	NA	NA	NA	NA	NA	NA
CL7556Contig1	1.01889	57.4452	5.81712	Up	0	YDL006w;--	rcu:RCOM_1579770;--	gb|KDP22158.1|;hypothetical protein JCGZ_25989 [Jatropha curcas]	ref|XM_002318351.2|;Populus trichocarpa hypothetical protein (POPTR_0012s01740g) mRNA, complete cds	NA	NA	NA	NA	NA
contig_29873	0.133831	7.48764	5.80603	Up	5.68583e-56	NA	fve:101309497;--	ref|XP_004290175.1|;PREDICTED: uncharacterized protein LOC101309497 [Fragaria vesca subsp. vesca]	NA	NA	NA	NA	NA	NA
contig_72848	91.8919	5138.99	5.8054	Up	0	NA	gmx:102670277;--	emb|CCA66235.1|;hypothetical protein [Beta vulgaris subsp. vulgaris]	gb|GQ228834.1|;Camellia sinensis dehydrin (sk2) mRNA, complete cds	NA	L1-5_CPa_pol#LINE/L1;3-3012 via tfasty with L1-2_CPa_pol, 2 frameshifts. Fragment. [Carica papaya]	NA	NA	NA
contig_86276	15.3835	860.21	5.80523	Up	0	NA	vvi:100253691;--	ref|XP_002279020.1|;PREDICTED: early nodulin-like protein 1 [Vitis vinifera] emb|CBI23942.3| unnamed protein product [Vitis vinifera]	ref|XM_007132894.1|;Phaseolus vulgaris hypothetical protein (PHAVU_011G139300g) mRNA, complete cds	NA	NA	NA	IPR003245; Plastocyanin-like	GO:0005507; copper ion binding; Molecular Function
contig_100712	46.5901	2574.88	5.78834	Up	0	NA	NA	NA	gb|GQ228834.1|;Camellia sinensis dehydrin (sk2) mRNA, complete cds	NA	NA	NA	NA	NA
contig_57528	65.7219	3628.1	5.7867	Up	0	NA	vvi:100254126;--	gb|ACT10283.1|;dehydrin [Camellia sinensis]	gb|GQ228834.1|;Camellia sinensis dehydrin (sk2) mRNA, complete cds	NA	NA	NA	NA	NA
contig_40315	0.814572	44.5613	5.77361	Up	0	NA	NA	gb|AGG39692.1|;ERF transcription factor ERF1 [Camellia sinensis]	gb|KC215407.1|;Camellia sinensis ERF transcription factor ERF1 mRNA, complete cds	NA	NA	NA	NA	NA
contig_52599	0.487451	26.3463	5.7562	Up	4.67001e-196	NA	eus:EUTSA_v10023107mg;--	gb|EPS62306.1|;hypothetical protein M569_12485 [Genlisea aurea]	NA	NA	POPCOP2#LTR/Copia;570-5601 via tfasty with RIRE1_1303-5256, 2 frameshifts and 1 stopcodon. [Populus trichocarpa]	NA	NA	GO:0003676; nucleic acid binding; Molecular Function
contig_74696	0.193921	10.4478	5.75158	Up	8.89194e-79	NA	NA	NA	NA	NA	NA	NA	NA	NA
contig_89749	0.10861	5.85149	5.75158	Up	5.73351e-44	NA	tcc:TCM_021400;--	ref|XP_007035843.1|;WRKY DNA-binding protein 48, putative isoform 2 [Theobroma cacao] gb|EOY06769.1| WRKY DNA-binding protein 48, putative isoform 2 [Theobroma cacao]	NA	NA	NA	NA	NA	NA
contig_87055	0.097887	5.17237	5.72357	Up	1.86606e-38	NA	NA	NA	NA	NA	NA	NA	NA	NA
contig_85428	0.270806	13.4677	5.6361	Up	4.23173e-99	NA	gmx:100811993;--	ref|XP_007222622.1|;hypothetical protein PRUPE_ppa004175mg [Prunus persica] gb|EMJ23821.1| hypothetical protein PRUPE_ppa004175mg [Prunus persica]	ref|XM_007222560.1|;Prunus persica hypothetical protein (PRUPE_ppa004175mg) mRNA, complete cds	NA	NA	NA	IPR001128; Cytochrome P450	GO:0005506; iron ion binding; Molecular Function;GO:0009055; electron carrier activity; Molecular Function;GO:0016705; oxidoreductase activity, acting on paired donors, with incorporation or reduction of molecular oxygen; Molecular Function;GO:0020037; heme binding; Molecular Function
contig_73954	0.391548	19.4725	5.6361	Up	6.49297e-144	NA	NA	NA	NA	NA	NA	NA	NA	NA
contig_55451	7.02549	343.542	5.61175	Up	0	NA	vvi:100254197;--	dbj|BAI40156.1|;gigantea-like protein [Diospyros kaki]	dbj|AB436545.1|;Diospyros kaki gi mRNA for gigantea-like protein, partial cds, clone: 8S45-43	NA	NA	NA	NA	NA
contig_32519	0.963172	46.3449	5.58847	Up	0	NA	NA	NA	NA	NA	NA	NA	NA	NA
CL6305Contig1	0.234233	10.9478	5.54655	Up	4.10412e-80	YIR019c;--	vvi:100254532;--	ref|XP_008362728.1|;PREDICTED: flocculation protein FLO11-like isoform X1 [Malus domestica]	ref|XM_002279706.2|;PREDICTED: Vitis vinifera uncharacterized LOC100254532 (LOC100254532), mRNA	decoy_sp|Q4L9P0|SRAP_STAHJ;Serine-rich adhesin for platelets OS=Staphylococcus haemolyticus (strain JCSC1435) GN=sraP PE=3 SV=1	Copia-3_ADe#LTR/Copia;64-3576 [Auricularia delicata]	decoy_tr|E9AEM9|E9AEM9_LEIMA;Proteophosphoglycan 5 OS=Leishmania major GN=LMJF_35_0540 PE=4 SV=1	NA	NA
CL1048Contig1	0.968176	45.14	5.54299	Up	0	NA	vvi:100267909;--	ref|XP_008337409.1|;PREDICTED: uncharacterized protein LOC103400534 [Malus domestica]	ref|XM_004288769.1|;PREDICTED: Fragaria vesca subsp. vesca uncharacterized LOC101302206 (LOC101302206), mRNA	NA	NA	NA	NA	NA
CL6471Contig1	11.2297	515.726	5.52122	Up	0	NA	tcc:TCM_031364;--	ref|XP_007021328.1|;NAC domain class transcription factor isoform 1 [Theobroma cacao] gb|EOY12853.1| NAC domain class transcription factor isoform 1 [Theobroma cacao]	ref|XM_006305354.1|;Capsella rubella hypothetical protein (CARUB_v10009816mg) mRNA, complete cds	NA	NA	NA	NA	GO:0003677; DNA binding; Molecular Function
contig_15242	3.75628	169.257	5.49376	Up	0	NA	vvi:100254197;--	emb|CBI22760.3|;unnamed protein product [Vitis vinifera]	dbj|AB265781.1|;Ipomoea nil PnGI mRNA for GIGANTEA, complete cds	NA	NA	NA	NA	NA
CL6715Contig1	3.29391	148.065	5.49028	Up	0	PAE3353;--	vvi:100250263;--	ref|XP_002269290.1|;PREDICTED: glutamate receptor 2.7-like [Vitis vinifera]	ref|XM_003631790.1|;PREDICTED: Vitis vinifera glutamate receptor 2.7-like (LOC100241793), mRNA	NA	NA	NA	NA	NA
contig_71375	1.03099	46.1995	5.48577	Up	0	NA	NA	NA	NA	NA	NA	NA	NA	NA
contig_64130	0.800611	35.8128	5.48323	Up	2.73825e-262	Rv3876;--	vvi:100258264;--	ref|XP_002264302.1|;PREDICTED: zinc finger protein ZAT10-like [Vitis vinifera]	ref|XM_002279534.2|;PREDICTED: Vitis vinifera zinc finger protein ZAT10-like (LOC100264451), mRNA	decoy_sp|P13983|EXTN_TOBAC;Extensin OS=Nicotiana tabacum GN=HRGPNT3 PE=2 SV=1	Copia-54_ZM#LTR/Copia;36-4547 [Zea mays]	decoy_tr|R1EW01|R1EW01_EMIHU;Uncharacterized protein OS=Emiliania huxleyi CCMP1516 GN=EMIHUDRAFT_314476 PE=4 SV=1	NA	NA
contig_77229	0.123938	5.26479	5.40869	Up	4.90532e-39	YNL101w;--	sot:102589712;--	ref|XP_006339998.1|;PREDICTED: proton-coupled amino acid transporter 3-like [Solanum tuberosum]	ref|XM_002521682.1|;Ricinus communis amino acid transporter, putative, mRNA	NA	NA	NA	NA	NA
contig_81069	0.12701	5.39533	5.40869	Up	6.49625e-39	NA	sot:102606032;--	gb|KCW71801.1|;hypothetical protein EUGRSUZ_E00290 [Eucalyptus grandis]	ref|XM_006485383.1|;PREDICTED: Citrus sinensis 18 kDa seed maturation protein-like (LOC102619235), mRNA	NA	NA	NA	NA	NA
contig_61159	0.268441	11.2642	5.39099	Up	3.91858e-81	NA	NA	NA	NA	NA	NA	NA	NA	NA
contig_94758	0.126488	5.3076	5.39099	Up	2.4404e-38	NA	pop:POPTR_1109894;--	ref|XP_002299160.2|;hypothetical protein POPTR_0001s01730g [Populus trichocarpa] gb|EEE83965.2| hypothetical protein POPTR_0001s01730g [Populus trichocarpa]	ref|XM_006427512.1|;Citrus clementina hypothetical protein (CICLE_v10025641mg) mRNA, complete cds	NA	NA	NA	IPR011009; Protein kinase-like domain	GO:0004674; protein serine/threonine kinase activity; Molecular Function
contig_15230	0.20698	8.57794	5.37307	Up	4.99174e-62	PA2770;--	rcu:RCOM_0558860;--	ref|XP_002520768.1|;phenazine biosynthesis protein, putative [Ricinus communis] gb|EEF41730.1| phenazine biosynthesis protein, putative [Ricinus communis]	emb|FQ385257.1|;Vitis vinifera clone SS0AEB32YN08	NA	NA	NA	NA	GO:0003824; catalytic activity; Molecular Function
contig_64980	4.60756	189.744	5.36391	Up	0	NA	vvi:100259291;--	ref|XP_002282854.1|;PREDICTED: lipid phosphate phosphatase 2 [Vitis vinifera] emb|CBI26964.3| unnamed protein product [Vitis vinifera]	ref|XM_002282818.1|;PREDICTED: Vitis vinifera lipid phosphate phosphatase 2-like (LOC100259291), mRNA	NA	NA	NA	NA	NA
CL4870Contig1	0.450987	18.4029	5.3507	Up	1.56398e-132	NA	pop:POPTR_580281;--	dbj|BAO51837.1|;UDP-glycosyltransferase 73A17 [Camellia sinensis]	dbj|AB847095.1|;Camellia sinensis CsUGTC1 mRNA for UDP-glycosyltransferase 73A17, complete cds	NA	NA	NA	NA	GO:0008152; metabolic process; Biological Process
CL3401Contig1	0.171234	6.9191	5.33654	Up	4.96102e-50	NA	cit:102623993;--	gb|KDO87043.1|;hypothetical protein CISIN_1g004536mg [Citrus sinensis]	NA	NA	NA	NA	NA	NA
contig_66039	0.241071	9.741	5.33654	Up	2.80405e-70	NA	NA	NA	NA	NA	NA	NA	NA	NA
CL7607Contig1	0.129145	5.01769	5.27996	Up	9.21811e-36	sll0469;--	tcc:TCM_015773;--	ref|XP_008238356.1|;PREDICTED: ribose-phosphate pyrophosphokinase 1 [Prunus mume]	ref|XM_002265273.2|;PREDICTED: Vitis vinifera ribose-phosphate pyrophosphokinase 1-like (LOC100244506), mRNA	NA	NA	NA	NA	NA
contig_70699	0.420226	16.2338	5.27169	Up	1.79236e-116	NA	csv:101215549;--	ref|XP_007202119.1|;hypothetical protein PRUPE_ppa006923mg [Prunus persica] gb|EMJ03318.1| hypothetical protein PRUPE_ppa006923mg [Prunus persica]	ref|XM_002269087.1|;PREDICTED: Vitis vinifera uncharacterized LOC100251398 (LOC100251398), mRNA	NA	NA	NA	NA	NA
contig_74232	0.280699	10.7606	5.26059	Up	4.32053e-77	NA	vvi:100254214;--	ref|XP_002285534.1|;PREDICTED: uncharacterized protein LOC100254214 [Vitis vinifera]	NA	NA	NA	NA	NA	NA
CL6131Contig1	2.3145	87.959	5.24806	Up	0	NA	NA	NA	NA	NA	NA	NA	NA	NA
CL6807Contig1	0.289626	10.9903	5.2459	Up	4.12913e-79	NA	sot:102581787;--	gb|EXB75030.1|;hypothetical protein L484_012154 [Morus notabilis]	dbj|AK406261.1|;Bombyx mori mRNA, clone: famL07B22	NA	NA	NA	NA	NA
contig_61561	12.7137	475.585	5.22524	Up	0	SPAC23A1.17;--	cit:102607570;--	ref|XP_008226613.1|;PREDICTED: early nodulin-like protein 2 [Prunus mume]	ref|XM_006372655.1|;Populus trichocarpa plastocyanin-like domain-containing family protein (POPTR_0017s04390g) mRNA, complete cds	decoy_sp|Q9FPQ6|GP1_CHLRE;Vegetative cell wall protein gp1 OS=Chlamydomonas reinhardtii GN=GP1 PE=1 SV=1	P-1_CR_tp#DNA/P;[Chlamydomonas reinhardtii]	decoy_tr|W5QDK3|W5QDK3_SHEEP;Uncharacterized protein (Fragment) OS=Ovis aries PE=4 SV=1	NA	NA
contig_72196	0.397884	14.8407	5.22106	Up	1.76115e-106	NA	NA	NA	gb|AC200711.4|;Pan troglodytes BAC clone CH251-14C11 from chromosome 7, complete sequence	NA	NA	NA	NA	NA
contig_12926	0.292172	10.7766	5.20495	Up	2.22259e-77	NA	NA	NA	NA	NA	NA	NA	NA	NA
contig_9654	85.792	3130.18	5.18926	Up	0	Rv0578c;--	csv:101226250;--	gb|ACJ65691.1|;dehydrin [Camellia sinensis] gb|ACJ65692.1| dehydrin [Camellia sinensis]	gb|FJ014474.1|;Camellia sinensis putative dehydrin mRNA, complete cds	NA	NA	decoy_tr|B2HHB3|B2HHB3_MYCMM;PE-PGRS family protein OS=Mycobacterium marinum (strain ATCC BAA-535 / M) GN=MMAR_1594 PE=4 SV=1	NA	GO:0006950; response to stress; Biological Process
contig_89574	15.028	548.191	5.18895	Up	0	slr0442;--	ehx:EMIHUDRAFT_106240;--	ref|XP_005760645.1|;hypothetical protein EMIHUDRAFT_106240 [Emiliania huxleyi CCMP1516] gb|EOD08216.1| hypothetical protein EMIHUDRAFT_106240 [Emiliania huxleyi CCMP1516]	NA	decoy_sp|Q8UZB3|ORF4_GFKVM;Uncharacterized protein ORF4 OS=Grapevine fleck virus (isolate Italy/MT48) GN=ORF4 PE=4 SV=1	Copia-1_ES#LTR/Copia;89-6367 via tfasty with Copia-13_ADe, 55.1% SW:957, 1 stopcodon. [Ectocarpus siliculosus]	decoy_tr|W5QDK3|W5QDK3_SHEEP;Uncharacterized protein (Fragment) OS=Ovis aries PE=4 SV=1	NA	NA
CL24Contig2	1.6821	61.2241	5.18577	Up	0	NA	tcc:TCM_040311;--	ref|XP_007014788.1|;Uncharacterized protein TCM_040311 [Theobroma cacao] gb|EOY32407.1| Uncharacterized protein TCM_040311 [Theobroma cacao]	dbj|AB624206.1|;Camellia sinensis DNA, SSR marker, MSG0714	NA	NA	NA	NA	NA
contig_45125	0.180167	6.53339	5.18042	Up	7.18763e-47	NA	tva:TVAG_168130;--	gb|EYC13093.1|;hypothetical protein Y032_0045g1263 [Ancylostoma ceylanicum]	NA	NA	NA	decoy_tr|K7DZC7|K7DZC7_MONDO;Uncharacterized protein (Fragment) OS=Monodelphis domestica PE=4 SV=1	NA	NA
contig_40520	0.254021	9.21153	5.18042	Up	5.86285e-66	NA	sot:102589044;--	ref|XP_006355671.1|;PREDICTED: probable sugar phosphate/phosphate translocator At3g11320-like [Solanum tuberosum]	gb|CP002688.1|;Arabidopsis thaliana chromosome 5, complete sequence	NA	NA	NA	NA	NA
contig_56560	2.68699	97.3022	5.17841	Up	0	NA	NA	NA	NA	NA	NA	NA	NA	NA
contig_31455	0.829742	29.4161	5.1478	Up	4.25099e-209	Rv2002;--	vvi:100255259;--	emb|CBI28276.3|;unnamed protein product [Vitis vinifera]	ref|XM_006481454.1|;PREDICTED: Citrus sinensis secoisolariciresinol dehydrogenase-like (LOC102628148), mRNA	NA	NA	NA	IPR002198; Short-chain dehydrogenase/reductase SDR	GO:0008152; metabolic process; Biological Process
CL10457Contig1	5.43897	192.515	5.14549	Up	0	NA	NA	NA	emb|AM466400.1|;Vitis vinifera, whole genome shotgun sequence, contig VV78X145495.16, clone ENTAV 115	NA	NA	NA	NA	NA
contig_72588	0.294411	10.3712	5.1386	Up	6.35708e-74	NA	NA	NA	NA	NA	NA	NA	NA	NA
contig_59624	0.150669	5.3076	5.1386	Up	2.4408e-38	NA	rcu:RCOM_1609100;--	ref|XP_002511616.1|;Import inner membrane translocase subunit tim21, mitochondrial precursor, putative [Ricinus communis] gb|EEF50285.1| Import inner membrane translocase subunit tim21, mitochondrial precursor, putative [Ricinus communis]	ref|XM_002511570.1|;Ricinus communis Import inner membrane translocase subunit tim21, mitochondrial precursor, putative, mRNA	NA	NA	NA	NA	GO:0005744; mitochondrial inner membrane presequence translocase complex; Cellular Component
contig_70697	1.0138	35.2354	5.11919	Up	7.50369e-250	NA	sot:102601122;--	ref|XP_006344829.1|;PREDICTED: uncharacterized protein LOC102601122 [Solanum tuberosum]	NA	NA	NA	NA	NA	NA
contig_58927	1.53232	53.1849	5.11723	Up	0	NA	sot:102584874;--	gb|AID51422.1|;ethylene response factor 17 [Diospyros kaki]	ref|XM_002279549.1|;PREDICTED: Vitis vinifera ethylene-responsive transcription factor 2-like (LOC100244163), mRNA	NA	NA	NA	IPR001471; AP2/ERF domain	GO:0003677; DNA binding; Molecular Function;GO:0003700; sequence-specific DNA binding transcription factor activity; Molecular Function
contig_637	1.07079	37.0901	5.11429	Up	4.63672e-262	sll0662;--	vvi:100854700;--	ref|XP_003634709.1|;PREDICTED: uncharacterized protein LOC100854700 [Vitis vinifera] emb|CBI23951.3| unnamed protein product [Vitis vinifera]	ref|XM_003634661.1|;PREDICTED: Vitis vinifera uncharacterized LOC100854700 (LOC100854700), mRNA	NA	NA	NA	NA	NA
contig_88641	0.167046	5.76913	5.11003	Up	7.37041e-41	NA	tcc:TCM_021711;--	ref|XP_007026736.1|;Uncharacterized protein TCM_021711 [Theobroma cacao] gb|EOY07238.1| Uncharacterized protein TCM_021711 [Theobroma cacao]	ref|XM_007026674.1|;Theobroma cacao Uncharacterized protein (TCM_021711) mRNA, complete cds	NA	NA	NA	NA	NA
contig_47317	1.07117	36.9631	5.10883	Up	3.39163e-261	NA	cit:102618154;--	ref|XP_006429476.1|;hypothetical protein CICLE_v10013473mg [Citrus clementina] ref|XP_006481421.1| PREDICTED: uncharacterized protein LOC102618154 [Citrus sinensis] gb|ESR42716.1| hypothetical protein CICLE_v10013473mg [Citrus clementina] gb|KDO63238.1| hypothetical protein CISIN_1g040264mg [Citrus sinensis]	NA	NA	NA	NA	NA	NA
contig_75495	0.631789	21.7977	5.10859	Up	1.17731e-153	NA	fve:101292354;--	ref|XP_004308571.1|;PREDICTED: sigma factor binding protein 2, chloroplastic-like [Fragaria vesca subsp. vesca]	ref|XM_007218527.1|;Prunus persica hypothetical protein (PRUPE_ppa013276mg) mRNA, complete cds	NA	NA	NA	NA	NA
CL2998Contig1	0.151262	5.17177	5.09553	Up	3.42824e-37	NA	vvi:100243286;--	emb|CBI36605.3|;unnamed protein product [Vitis vinifera]	ref|XM_006349998.1|;PREDICTED: Solanum tuberosum tetraspanin-8-like (LOC102582200), mRNA	NA	NA	NA	NA	NA
contig_6739	61.2844	2075.96	5.08212	Up	0	lin1934_1;--	pop:POPTR_0002s24100g;--	ref|XP_006386865.1|;hypothetical protein POPTR_0002s24100g [Populus trichocarpa] gb|ERP64662.1| hypothetical protein POPTR_0002s24100g [Populus trichocarpa]	gb|FJ014474.1|;Camellia sinensis putative dehydrin mRNA, complete cds	NA	NA	NA	IPR000719; Protein kinase, catalytic domain	GO:0004672; protein kinase activity; Molecular Function;GO:0005524; ATP binding; Molecular Function;GO:0006468; protein phosphorylation; Biological Process
contig_19578	0.196399	6.6133	5.07351	Up	1.917e-47	NA	vvi:100266101;--	emb|CBI38318.3|;unnamed protein product [Vitis vinifera]	NA	NA	NA	NA	NA	NA
contig_97325	9.4544	317.851	5.07122	Up	0	SPAC23A1.17;--	ehx:EMIHUDRAFT_433316;--	ref|XP_005793758.1|;hypothetical protein EMIHUDRAFT_433316 [Emiliania huxleyi CCMP1516] gb|EOD41329.1| hypothetical protein EMIHUDRAFT_433316 [Emiliania huxleyi CCMP1516]	NA	decoy_sp|P14918|EXTN_MAIZE;Extensin OS=Zea mays GN=HRGP PE=2 SV=1	P-1_CR_tp#DNA/P;[Chlamydomonas reinhardtii]	decoy_tr|R1EW01|R1EW01_EMIHU;Uncharacterized protein OS=Emiliania huxleyi CCMP1516 GN=EMIHUDRAFT_314476 PE=4 SV=1	NA	NA
contig_83122	0.292729	9.70532	5.05114	Up	9.44567e-69	NA	NA	NA	NA	NA	NA	NA	NA	NA
CL14808Contig1	0.847514	28.099	5.05114	Up	3.33434e-197	NA	tcc:TCM_006840;--	ref|XP_007042116.1|;Basic leucine-zipper 44 [Theobroma cacao] gb|EOX97947.1| Basic leucine-zipper 44 [Theobroma cacao]	gb|BT140527.1|;Medicago truncatula clone JCVI-FLMt-16K22 unknown mRNA	NA	NA	NA	NA	GO:0003700; sequence-specific DNA binding transcription factor activity; Molecular Function;GO:0006355; regulation of transcription, DNA-dependent; Biological Process
contig_54375	0.965934	31.8969	5.04535	Up	5.05256e-224	Rv3876;--	vvi:100258264;--	ref|XP_002264302.1|;PREDICTED: zinc finger protein ZAT10-like [Vitis vinifera]	ref|XM_002279534.2|;PREDICTED: Vitis vinifera zinc finger protein ZAT10-like (LOC100264451), mRNA	decoy_sp|P13983|EXTN_TOBAC;Extensin OS=Nicotiana tabacum GN=HRGPNT3 PE=2 SV=1	Copia-54_ZM#LTR/Copia;36-4547 [Zea mays]	decoy_tr|R1EW01|R1EW01_EMIHU;Uncharacterized protein OS=Emiliania huxleyi CCMP1516 GN=EMIHUDRAFT_314476 PE=4 SV=1	NA	NA
contig_34001	1.79869	59.3062	5.04316	Up	0	NA	vvi:100255251;--	emb|CBI16058.3|;unnamed protein product [Vitis vinifera]	ref|XM_002282572.1|;PREDICTED: Vitis vinifera probable protein phosphatase 2C 24-like (LOC100255251), mRNA	NA	NA	NA	NA	NA
contig_93647	5.0482	164.789	5.02871	Up	0	NA	vvi:100261242;--	ref|XP_002284793.1|;PREDICTED: uncharacterized protein LOC100261242 [Vitis vinifera]	ref|XM_001747663.1|;Monosiga brevicollis MX1 predicted protein MONBRDRAFT_33360 mRNA, complete cds	NA	NA	NA	NA	NA
CL3057Contig1	8.5731	278.586	5.02216	Up	0	SPBC409.18;--	pop:POPTR_0010s12930g;--	gb|AEZ56253.1|;phosphatidate phosphatase [Jatropha curcas] gb|KDP35018.1| hypothetical protein JCGZ_09306 [Jatropha curcas]	ref|XM_002282818.1|;PREDICTED: Vitis vinifera lipid phosphate phosphatase 2-like (LOC100259291), mRNA	NA	NA	NA	NA	GO:0003824; catalytic activity; Molecular Function
contig_97973	1.20832	38.4964	4.99365	Up	1.14445e-268	NA	NA	NA	NA	NA	NA	NA	NA	NA
CL792Contig2	1.6316	51.7087	4.98604	Up	0	SPAC1F7.08;--	vvi:100254477;--	gb|KCW69104.1|;hypothetical protein EUGRSUZ_F02650 [Eucalyptus grandis]	ref|XM_002283628.2|;PREDICTED: Vitis vinifera ribosomal RNA small subunit methyltransferase G-like (LOC100262143), mRNA	NA	NA	NA	IPR001117; Multicopper oxidase, type 1;IPR008972; Cupredoxin	GO:0005507; copper ion binding; Molecular Function;GO:0016491; oxidoreductase activity; Molecular Function
contig_91665	0.231974	7.21032	4.95803	Up	4.20254e-51	NA	sly:101257639;--	ref|XP_004252234.1|;PREDICTED: transcription factor BEE 1-like [Solanum lycopersicum]	ref|XM_006440928.1|;Citrus clementina hypothetical protein (CICLE_v10024155mg) mRNA, partial cds	NA	NA	NA	NA	NA
contig_95954	0.270211	8.32885	4.94596	Up	1.3229e-57	NA	vvi:100251483;--	ref|XP_002267356.1|;PREDICTED: cyclin-D4-1 [Vitis vinifera] emb|CBI22435.3| unnamed protein product [Vitis vinifera]	ref|XM_004167802.1|;PREDICTED: Cucumis sativus cyclin-D1-1-like (LOC101219121), mRNA	decoy_sp|P13983|EXTN_TOBAC;Extensin OS=Nicotiana tabacum GN=HRGPNT3 PE=2 SV=1	Copia-54_ZM#LTR/Copia;36-4547 [Zea mays]	decoy_tr|B3M6C2|B3M6C2_DROAN;GF24314 OS=Drosophila ananassae GN=Dana\GF24314 PE=4 SV=1	NA	NA
contig_27872	20.6825	634.471	4.93907	Up	0	NA	cit:102617074;--	gb|ACH87174.1|;late embryogenesis abundant protein [Camellia sinensis]	gb|HQ852396.1|;Camellia sinensis cultivar Longjing 43 late embryogenesis abundant protein mRNA, complete cds	NA	NA	NA	NA	NA
contig_34655	15.4874	463.622	4.90378	Up	0	YGL065c;--	vvi:100248737;--	ref|XP_002285480.1|;PREDICTED: alpha-1,3/1,6-mannosyltransferase ALG2-like isoform 1 [Vitis vinifera] ref|XP_003634662.1| PREDICTED: alpha-1,3/1,6-mannosyltransferase ALG2-like isoform 2 [Vitis vinifera]	gb|GQ228834.1|;Camellia sinensis dehydrin (sk2) mRNA, complete cds	NA	NA	NA	NA	NA
contig_80596	4.80912	142.475	4.88879	Up	0	NA	NA	NA	NA	NA	NA	NA	NA	NA
contig_61588	0.299382	8.82302	4.88121	Up	1.34997e-61	SPBC1703.12;--	sot:102582326;--	ref|XP_006355336.1|;PREDICTED: ubiquitin carboxyl-terminal hydrolase 3-like [Solanum tuberosum]	ref|XM_002270371.2|;PREDICTED: Vitis vinifera ubiquitin carboxyl-terminal hydrolase 3-like (LOC100253110), mRNA	NA	NA	NA	NA	GO:0004221; ubiquitin thiolesterase activity; Molecular Function
contig_83458	0.456201	13.4118	4.87769	Up	1.39131e-92	PH0283;--	sot:102600288;--	ref|XP_006357875.1|;PREDICTED: myosin-2 heavy chain-like [Solanum tuberosum]	ref|XM_004161516.1|;PREDICTED: Cucumis sativus uncharacterized LOC101225995 (LOC101225995), partial mRNA	decoy_sp|Q75JC9|Y8484_DICDI;Uncharacterized protein DDB_G0271670 OS=Dictyostelium discoideum GN=DDB_G0271670 PE=4 SV=1	MdoERV2_gag#LTR/ERV1;517-2592 [Monodelphis]	decoy_tr|Q3MJK8|Q3MJK8_PHRCA;Cement protein 3B variant 2 OS=Phragmatopoma californica PE=2 SV=1	NA	NA
contig_49846	0.413496	12.1385	4.87557	Up	1.78156e-83	SPBC2A9.08c;--	vvi:100254439;--	ref|XP_002273101.1|;PREDICTED: vesicle-associated membrane protein 724 isoform 1 [Vitis vinifera] emb|CBI26070.3| unnamed protein product [Vitis vinifera]	ref|XM_002516862.1|;Ricinus communis Vesicle-associated membrane protein, putative, mRNA	NA	NA	NA	IPR001388; Synaptobrevin;IPR010908; Longin domain	GO:0006810; transport; Biological Process;GO:0016021; integral to membrane; Cellular Component
contig_71324	0.467222	13.658	4.86949	Up	2.70803e-94	NA	NA	NA	NA	NA	NA	NA	NA	NA
CL6777Contig1	0.372113	10.8722	4.86876	Up	1.58324e-75	NA	NA	NA	NA	NA	NA	NA	NA	NA
contig_90266	0.358792	10.4087	4.85849	Up	8.05954e-72	NA	NA	NA	NA	NA	NA	NA	NA	NA
CL4148Contig1	0.256138	7.36429	4.84556	Up	4.51871e-51	NA	vvi:100253460;--	ref|XP_002272759.1|;PREDICTED: protein LURP-one-related 17 [Vitis vinifera] emb|CBI34400.3| unnamed protein product [Vitis vinifera]	ref|XM_002272723.1|;PREDICTED: Vitis vinifera protein LURP-one-related 17-like (LOC100253460), mRNA	NA	NA	NA	IPR007612; LURP1-like domain	NA
contig_86453	0.426896	12.237	4.84122	Up	2.49125e-84	NA	NA	NA	NA	NA	NA	NA	NA	NA
contig_103646	0.275664	7.85429	4.8325	Up	6.5052e-54	NA	NA	NA	NA	NA	NA	NA	NA	NA
contig_43391	6.16359	174.391	4.82241	Up	0	ECU06g1380;--	cit:102626899;--	gb|KDO63246.1|;hypothetical protein CISIN_1g023956mg [Citrus sinensis]	ref|XM_006359493.1|;PREDICTED: Solanum tuberosum ferritin 1 (LOC102577652), mRNA	NA	NA	NA	IPR008331; Ferritin/DPS protein domain;IPR009040; Ferritin- like diiron domain	GO:0006879; cellular iron ion homeostasis; Biological Process;GO:0008199; ferric iron binding; Molecular Function;GO:0016491; oxidoreductase activity; Molecular Function;GO:0046914; transition metal ion binding; Molecular Function
contig_72285	0.444383	12.5464	4.81932	Up	1.30487e-86	NA	NA	NA	gb|HM755753.1|;Camellia sinensis var. assamica clone 6667 microsatellite sequence	NA	NA	NA	NA	NA
contig_61995	0.336755	9.46804	4.8133	Up	1.43813e-65	SMb20563;--	vvi:100249660;--	gb|EYU43545.1|;hypothetical protein MIMGU_mgv1a003703mg [Erythranthe guttata]	ref|XM_002272495.1|;PREDICTED: Vitis vinifera UPF0392 protein RCOM_0530710-like (LOC100249660), mRNA	NA	NA	NA	NA	NA
contig_108893	0.240547	6.70142	4.80008	Up	5.78356e-46	mlr6209;--	csv:101230757;--	ref|XP_004140972.1|;PREDICTED: histidine decarboxylase-like isoform 2 [Cucumis sativus] ref|XP_004170443.1| PREDICTED: histidine decarboxylase-like isoform 2 [Cucumis sativus]	ref|XM_006434374.1|;Citrus clementina hypothetical protein (CICLE_v10000775mg) mRNA, complete cds	NA	NA	NA	NA	NA
contig_83475	0.798351	22.2299	4.79933	Up	2.46993e-152	NA	rcu:RCOM_1392520;--	ref|XP_002521050.1|;Uro-adherence factor A precursor, putative [Ricinus communis] gb|EEF41334.1| Uro-adherence factor A precursor, putative [Ricinus communis]	ref|XM_007048964.1|;Theobroma cacao Uncharacterized protein isoform 9 (TCM_002023) mRNA, complete cds	NA	NA	NA	NA	NA
contig_10605	3.2994	91.5786	4.79473	Up	0	NA	tcc:TCM_019300;--	emb|CBI26931.3|;unnamed protein product [Vitis vinifera]	ref|XR_137668.2|;PREDICTED: Glycine max uncharacterized LOC100794088 (LOC100794088), misc_RNA	NA	NA	NA	NA	NA
contig_99318	0.704562	19.4358	4.78585	Up	2.10404e-132	NA	NA	NA	NA	NA	NA	NA	NA	NA
contig_8513	0.232852	6.39324	4.77906	Up	2.01506e-43	NA	NA	NA	NA	NA	NA	NA	NA	NA
contig_48755	0.194125	5.29642	4.76996	Up	7.12817e-37	NA	vvi:100246836;--	ref|XP_002281776.1|;PREDICTED: two-component response regulator-like PRR73-like [Vitis vinifera]	ref|XM_002281740.1|;PREDICTED: Vitis vinifera two-component response regulator-like PRR73-like (LOC100246836), mRNA	NA	NA	NA	NA	NA
contig_80067	0.363746	9.92427	4.76996	Up	4.04171e-68	NA	rcu:RCOM_0527620;--	ref|XP_002525345.1|;Spotted leaf protein, putative [Ricinus communis] gb|EEF36983.1| Spotted leaf protein, putative [Ricinus communis]	NA	NA	NA	NA	NA	NA
CL4334Contig1	3.73632	101.039	4.75715	Up	0	YDR477w_1;--	vvi:100243133;--	ref|XP_008245119.1|;PREDICTED: CBL-interacting protein kinase 2 [Prunus mume]	emb|AM461662.1|;Vitis vinifera contig VV78X237399.5, whole genome shotgun sequence	NA	NA	NA	IPR000719; Protein kinase, catalytic domain;IPR002290; Serine/threonine- / dual specificity protein kinase, catalytic domain;IPR011009; Protein kinase-like domain	GO:0004672; protein kinase activity; Molecular Function;GO:0004713; protein tyrosine kinase activity; Molecular Function;GO:0005524; ATP binding; Molecular Function;GO:0006468; protein phosphorylation; Biological Process
contig_48349	0.235529	6.2227	4.72357	Up	5.17246e-42	NA	vvi:100854836;--	ref|XP_003635462.1|;PREDICTED: 15.4 kDa class V heat shock protein-like [Vitis vinifera] emb|CBI41069.3| unnamed protein product [Vitis vinifera]	ref|XM_002271159.2|;PREDICTED: Vitis vinifera 15.4 kDa class V heat shock protein-like (LOC100260546), mRNA	NA	NA	NA	NA	NA
contig_67793	2.46286	64.916	4.72017	Up	0	NA	vvi:100243594;--	gb|KCW77859.1|;hypothetical protein EUGRSUZ_D02135 [Eucalyptus grandis]	ref|XM_002262690.1|;PREDICTED: Vitis vinifera serine/threonine-protein kinase SAPK3-like (LOC100243594), mRNA	NA	NA	NA	IPR000719; Protein kinase, catalytic domain	GO:0004672; protein kinase activity; Molecular Function;GO:0005524; ATP binding; Molecular Function;GO:0006468; protein phosphorylation; Biological Process
contig_10607	4.23317	110.029	4.70001	Up	0	YIL030c;--	pop:POPTR_0008s12630g;--	ref|XP_002312427.2|;hypothetical protein POPTR_0008s12630g [Populus trichocarpa] gb|EEE89794.2| hypothetical protein POPTR_0008s12630g [Populus trichocarpa]	ref|XM_002280313.2|;PREDICTED: Vitis vinifera uncharacterized LOC100259487 (LOC100259487), mRNA	NA	NA	NA	NA	NA
contig_33035	5.47494	141.348	4.69026	Up	0	NA	pop:POPTR_0005s21870g;--	ref|XP_007199688.1|;hypothetical protein PRUPE_ppa000556mg [Prunus persica] gb|EMJ00887.1| hypothetical protein PRUPE_ppa000556mg [Prunus persica]	ref|XM_002264719.1|;PREDICTED: Vitis vinifera protein GIGANTEA-like (LOC100254197), mRNA	decoy_sp|A8MXZ3|KRA91_HUMAN;Keratin-associated protein 9-1 OS=Homo sapiens GN=KRTAP9-1 PE=3 SV=1	NA	decoy_tr|G7PUQ8|G7PUQ8_MACFA;Putative uncharacterized protein OS=Macaca fascicularis GN=EGM_07891 PE=4 SV=1	NA	NA
contig_79533	0.346327	8.88088	4.6805	Up	6.62539e-60	NA	NA	NA	ref|XM_007033183.1|;Theobroma cacao Uncharacterized protein (TCM_019432) mRNA, complete cds	NA	NA	NA	NA	NA
contig_4859	5.58846	143.039	4.67782	Up	0	SPAC10F6.03c;--	mtr:MTR_8g070540;--	gb|KEH20257.1|;CTP synthase-like protein [Medicago truncatula]	ref|XM_007211314.1|;Prunus persica hypothetical protein (PRUPE_ppa002621mg) mRNA, complete cds	NA	NA	NA	NA	NA
CL1942Contig1	0.817047	20.8609	4.67424	Up	2.1424e-140	PA1756;--	vvi:100854884;--	gb|AGT40337.1|;APS reductase [Nicotiana attenuata]	ref|XM_008226466.1|;PREDICTED: Prunus mume 5'-adenylylsulfate reductase 3, chloroplastic-like (LOC103324412), mRNA	NA	NA	NA	NA	GO:0003824; catalytic activity; Molecular Function
CL4082Contig1	0.38907	9.91647	4.67173	Up	5.26068e-67	NA	NA	NA	gb|AC115857.16|;Mus musculus chromosome 5, clone RP24-280I13, complete sequence	NA	NA	NA	NA	NA
contig_105060	1.94018	49.1967	4.6643	Up	0	NA	NA	NA	NA	NA	NA	NA	NA	NA
contig_31851	1.01012	25.5662	4.66164	Up	2.85289e-172	NA	tcc:TCM_007949;--	ref|XP_008379566.1|;PREDICTED: external alternative NAD(P)H-ubiquinone oxidoreductase B1, mitochondrial [Malus domestica]	ref|XM_007043426.1|;Theobroma cacao NADH dehydrogenase, putative isoform 2 (TCM_007949) mRNA, complete cds	NA	NA	NA	NA	NA
contig_73957	0.868877	21.9431	4.65847	Up	8.59128e-148	NA	NA	NA	NA	NA	NA	NA	NA	NA
contig_90542	5.64548	142.547	4.6582	Up	0	NA	NA	NA	gb|GQ228834.1|;Camellia sinensis dehydrin (sk2) mRNA, complete cds	NA	NA	NA	NA	NA
contig_69780	369.489	9306.74	4.65467	Up	0	NA	vvi:100252004;--	gb|AEQ67395.1|;chloroplast chlorophyll A/B binding protein [Canarium album]	emb|FQ394029.1|;Vitis vinifera clone SS0AFA22YP11	NA	NA	NA	IPR022796; Chlorophyll A-B binding protein	NA
contig_74465	24.4341	612.048	4.64668	Up	0	NA	rcu:RCOM_0544810;--	gb|AAC15886.1|;ribosome inactivating protein precursor [Sambucus nigra]	gb|AF213983.1|AF213983;Polygonatum multiflorum ribosome inactivating protein RIPm (RIPm) gene, complete cds	NA	NA	NA	IPR001574; Ribosome-inactivating protein	GO:0017148; negative regulation of translation; Biological Process
contig_48343	2.85056	71.2673	4.64392	Up	0	NA	vvi:100264861;--	ref|XP_008222987.1|;PREDICTED: basic 7S globulin-like [Prunus mume]	ref|XM_002308948.2|;Populus trichocarpa hypothetical protein (POPTR_0006s06820g) mRNA, complete cds	NA	NA	NA	NA	NA
CL7661Contig1	1.5462	38.0594	4.62146	Up	7.20083e-255	NA	sot:102584874;--	gb|AID51422.1|;ethylene response factor 17 [Diospyros kaki]	ref|XM_002279549.1|;PREDICTED: Vitis vinifera ethylene-responsive transcription factor 2-like (LOC100244163), mRNA	NA	NA	NA	IPR001471; AP2/ERF domain	GO:0003677; DNA binding; Molecular Function;GO:0003700; sequence-specific DNA binding transcription factor activity; Molecular Function
CL10466Contig1	0.209806	5.10834	4.60573	Up	2.28668e-34	NA	sot:102602748;--	ref|XP_006354147.1|;PREDICTED: probable polyamine transporter At3g13620-like [Solanum tuberosum]	gb|BT139531.1|;Lotus japonicus clone JCVI-FLLj-16D19 unknown mRNA	NA	NA	NA	NA	NA
contig_85178	0.278159	6.77259	4.60573	Up	1.92267e-45	NA	rcu:RCOM_1015160;--	ref|XP_002522579.1|;RNA binding protein, putative [Ricinus communis] gb|EEF39879.1| RNA binding protein, putative [Ricinus communis]	NA	NA	NA	NA	NA	NA
contig_88018	0.279423	6.80338	4.60573	Up	1.92231e-45	NA	NA	NA	NA	NA	NA	NA	NA	NA
contig_86043	0.228524	5.5641	4.60573	Up	5.0519e-38	NA	NA	NA	NA	NA	NA	NA	NA	NA
contig_52716	1.40778	33.6688	4.57992	Up	1.91929e-224	NA	gmx:778032;--	ref|XP_007150607.1|;hypothetical protein PHAVU_005G166300g [Phaseolus vulgaris] ref|XP_007150608.1| hypothetical protein PHAVU_005G166300g [Phaseolus vulgaris] gb|ESW22601.1| hypothetical protein PHAVU_005G166300g [Phaseolus vulgaris] gb|ESW22602.1| hypothetical protein PHAVU_005G166300g [Phaseolus vulgaris]	NA	NA	NA	NA	NA	NA
contig_71877	1.08118	25.8445	4.57918	Up	2.48141e-172	NA	NA	NA	NA	NA	NA	NA	NA	NA
contig_61290	7.41916	176.935	4.57582	Up	0	NA	NA	NA	NA	NA	NA	NA	NA	NA
contig_37568	8.84483	210.467	4.57262	Up	0	PA0567;--	cit:102609148;--	gb|KDO43826.1|;hypothetical protein CISIN_1g019342mg [Citrus sinensis]	ref|XM_003555727.2|;PREDICTED: Glycine max uncharacterized LOC100306281 (LOC100306281), mRNA	NA	NA	NA	NA	NA
contig_7876	0.775463	18.3331	4.56325	Up	2.04213e-121	PA1649;--	vvi:100255259;--	emb|CAN68176.1|;hypothetical protein VITISV_014635 [Vitis vinifera]	ref|XM_002272513.1|;PREDICTED: Vitis vinifera momilactone A synthase-like (LOC100255259), mRNA	NA	NA	NA	IPR002198; Short-chain dehydrogenase/reductase SDR	GO:0008152; metabolic process; Biological Process
contig_78252	1.95435	46.1117	4.56037	Up	1.78944e-305	NA	NA	NA	gb|JQ739518.1|;Camellia oleifera fatty acid desaturase (FAD) mRNA, complete cds	NA	NA	NA	NA	NA
contig_69140	0.378296	8.91676	4.55893	Up	4.05697e-59	NA	NA	NA	NA	NA	NA	NA	NA	NA
contig_8029	0.221524	5.22153	4.55893	Up	3.29207e-35	NA	tcc:TCM_021942;--	ref|XP_007027030.1|;Pectinacetylesterase family protein isoform 1 [Theobroma cacao] gb|EOY07532.1| Pectinacetylesterase family protein isoform 1 [Theobroma cacao]	ref|NM_111775.4|;Arabidopsis thaliana putative pectinacetylesterase mRNA, complete cds	NA	NA	NA	NA	NA
CL2206Contig2	0.620098	14.5851	4.55585	Up	3.44092e-97	NA	vvi:100262676;--	ref|XP_002280019.1|;PREDICTED: uncharacterized protein LOC100262676 [Vitis vinifera]	ref|XM_002279983.1|;PREDICTED: Vitis vinifera uncharacterized LOC100262676 (LOC100262676), mRNA	NA	NA	NA	IPR001680; WD40 repeat;IPR013905; Lethal giant larvae (Lgl)-like, C-terminal	NA
contig_71475	0.423368	9.95723	4.55576	Up	3.29417e-66	NA	sot:102589125;--	ref|XP_006349998.1|;PREDICTED: glutathione S-transferase U25-like [Solanum tuberosum]	ref|XM_004251781.1|;PREDICTED: Solanum lycopersicum glutathione S-transferase U25-like (LOC101266488), mRNA	NA	NA	NA	IPR004046; Glutathione S-transferase, C-terminal;IPR010987; Glutathione S-transferase, C-terminal-like	NA
CL9337Contig1	2.27257	53.2722	4.55099	Up	0	NA	vvi:100268142;--	ref|XP_002282387.1|;PREDICTED: uncharacterized protein LOC100268142 [Vitis vinifera] emb|CAN79760.1| hypothetical protein VITISV_025473 [Vitis vinifera]	ref|XM_006291897.1|;Capsella rubella hypothetical protein (CARUB_v10018148mg) mRNA, complete cds	NA	NA	NA	NA	NA
contig_75665	0.413125	9.53085	4.52795	Up	7.72507e-63	lin1934_1;--	vvi:100240972;--	ref|XP_003633218.1|;PREDICTED: probable LRR receptor-like serine/threonine-protein kinase At3g47570-like [Vitis vinifera]	ref|XM_002270171.2|;PREDICTED: Vitis vinifera probable LRR receptor-like serine/threonine-protein kinase At3g47570-like (LOC100268109), mRNA	NA	NA	NA	IPR000719; Protein kinase, catalytic domain	GO:0004672; protein kinase activity; Molecular Function;GO:0005524; ATP binding; Molecular Function;GO:0006468; protein phosphorylation; Biological Process
CL8295Contig1	0.323089	7.40906	4.51929	Up	3.71637e-49	NA	vvi:100251695;--	emb|CBI28576.3|;unnamed protein product [Vitis vinifera]	ref|XM_007044655.1|;Theobroma cacao Cysteine-rich RLK (RECEPTOR-like protein kinase) 2 isoform 4 (TCM_010440) mRNA, complete cds	NA	NA	NA	IPR000719; Protein kinase, catalytic domain;IPR001245; Serine-threonine/tyrosine-protein kinase catalytic domain;IPR002902; Gnk2-homologous domain	GO:0004672; protein kinase activity; Molecular Function;GO:0005524; ATP binding; Molecular Function;GO:0006468; protein phosphorylation; Biological Process
CL502Contig2	3.06502	70.0648	4.51472	Up	0	NA	cic:CICLE_v10011883mg;--	ref|XP_007215559.1|;hypothetical protein PRUPE_ppa007375mg [Prunus persica] gb|EMJ16758.1| hypothetical protein PRUPE_ppa007375mg [Prunus persica]	ref|XM_007032697.1|;Theobroma cacao ABI five binding protein 3, putative (TCM_018774) mRNA, complete cds	NA	NA	NA	NA	NA
contig_7322	0.380134	8.6647	4.51057	Up	3.72589e-57	SPAC2G11.09;--	pop:POPTR_0002s21480g;--	ref|XP_008229991.1|;PREDICTED: uncharacterized membrane protein C2G11.09 [Prunus mume]	ref|XM_008226488.1|;PREDICTED: Prunus mume uncharacterized membrane protein C2G11.09-like (LOC103324433), mRNA	NA	NA	NA	NA	NA
contig_71806	0.278159	6.3403	4.51057	Up	4.4375e-42	NA	NA	NA	NA	NA	NA	NA	NA	NA
CL1779Contig2	1.71725	39.1187	4.50968	Up	1.24516e-257	SPAC9G1.02_2;--	vvi:100248217;--	ref|XP_008229972.1|;PREDICTED: mitogen-activated protein kinase kinase kinase 2 [Prunus mume]	dbj|AB117640.1|;Camellia sinensis CsAMT1;1 mRNA for putative ammonium transporter, complete cds	NA	NA	NA	IPR000719; Protein kinase, catalytic domain;IPR002290; Serine/threonine- / dual specificity protein kinase, catalytic domain;IPR011009; Protein kinase-like domain	GO:0004672; protein kinase activity; Molecular Function;GO:0004713; protein tyrosine kinase activity; Molecular Function;GO:0005524; ATP binding; Molecular Function;GO:0006468; protein phosphorylation; Biological Process
contig_83931	1.04352	23.6876	4.5046	Up	3.40297e-156	NA	sot:102590665;--	gb|EXC35687.1|;F-box protein [Morus notabilis]	ref|XM_007222713.1|;Prunus persica hypothetical protein (PRUPE_ppa006570mg) mRNA, complete cds	NA	NA	NA	NA	NA
CL7805Contig1	1.09773	24.8877	4.50284	Up	1.22668e-163	NA	fve:101301678;--	ref|XP_004298944.1|;PREDICTED: probable inactive poly [ADP-ribose] polymerase SRO5-like [Fragaria vesca subsp. vesca]	ref|XM_003631213.1|;PREDICTED: Vitis vinifera probable inactive poly [ADP-ribose] polymerase SRO2-like (LOC100852765), mRNA	NA	NA	NA	IPR012317; Poly(ADP-ribose) polymerase, catalytic domain	NA
contig_31212	1.15664	26.1866	4.50082	Up	1.03354e-172	NA	vvi:100246426;--	gb|AGS80335.1|;ethylene response factor [Actinidia eriantha]	gb|KC907726.1|;Actinidia eriantha clone FL8 ethylene response factor mRNA, complete cds	NA	NA	NA	IPR001471; AP2/ERF domain	GO:0003677; DNA binding; Molecular Function;GO:0003700; sequence-specific DNA binding transcription factor activity; Molecular Function
CL1318Contig2	1.52607	34.4403	4.49621	Up	4.6537e-226	AF1716;--	cic:CICLE_v10026049mg;--	gb|ABB89020.1|;CXE carboxylesterase [Actinidia deliciosa]	gb|DQ279921.1|;Actinidia deliciosa CXE carboxylesterase (CXE8) mRNA, complete cds	decoy_sp|Q6ZQP7|YV021_HUMAN;Uncharacterized protein LOC284861 OS=Homo sapiens PE=2 SV=1	Copia-8_TA#LTR/Copia;95-4829 via tfasty with Copia-6_BD, 70.9% SW:3569, 1 frameshift and 1 stopcodon. [Triticum aestivum]	decoy_tr|W5QDK3|W5QDK3_SHEEP;Uncharacterized protein (Fragment) OS=Ovis aries PE=4 SV=1	NA	GO:0008152; metabolic process; Biological Process
contig_78885	0.631572	14.1778	4.48855	Up	4.96762e-93	NA	NA	NA	NA	NA	NA	NA	NA	NA
CL487Contig1	54.7966	1229.84	4.48824	Up	0	SSO3127;--	tcc:TCM_024718;--	gb|KCW90201.1|;hypothetical protein EUGRSUZ_A02374 [Eucalyptus grandis]	ref|XM_002308921.2|;Populus trichocarpa hypothetical protein (POPTR_0006s05130g) mRNA, complete cds	NA	NA	decoy_tr|B7FFV2|B7FFV2_MEDTR;Putative uncharacterized protein (Fragment) OS=Medicago truncatula PE=2 SV=1	IPR008811; Raffinose synthase	NA
CL5123Contig1	4.42174	99.2241	4.488	Up	0	NA	pop:POPTR_0009s04210g;--	gb|AIA58904.1|;protein phosphatase, partial [Populus deltoides]	ref|XM_004163764.1|;PREDICTED: Cucumis sativus protein phosphatase 2C 3-like (LOC101226308), mRNA	NA	NA	NA	NA	NA
contig_48317	12.4238	278.029	4.48406	Up	0	YNL283c;--	tcc:TCM_022885;--	ref|XP_007027942.1|;Late embryogenesis abundant (LEA) hydroxyproline-rich glycoprotein family, putative [Theobroma cacao] gb|EOY08444.1| Late embryogenesis abundant (LEA) hydroxyproline-rich glycoprotein family, putative [Theobroma cacao]	gb|JF768052.1|;Trifolium alexandrinum microsatellite TaSSR555 sequence	decoy_sp|Q4L9P0|SRAP_STAHJ;Serine-rich adhesin for platelets OS=Staphylococcus haemolyticus (strain JCSC1435) GN=sraP PE=3 SV=1	Copia-9_BD#LTR/Copia;64-4610 via tfasty with OSCopia2, 4 frameshifts and 5 stopcodons. [Brachypodium distachyon]	decoy_tr|E8NHJ7|E8NHJ7_LEIMU;WGS CADB00000000 data, contig 45 (Fragment) OS=Leishmania mexicana (strain MHOM/GT/2001/U1103) GN=LmxM_34_0520_1 PE=4 SV=1	NA	NA
CL6505Contig1	1.51354	33.7555	4.47912	Up	8.96587e-222	NA	rcu:RCOM_1399270;--	ref|XP_002526341.1|;zinc finger protein, putative [Ricinus communis] gb|EEF36012.1| zinc finger protein, putative [Ricinus communis]	ref|XM_006465821.1|;PREDICTED: Citrus sinensis protein TIFY 10A-like (LOC102617127), mRNA	NA	NA	NA	NA	NA
contig_71087	2.18347	48.5515	4.47482	Up	0	NA	NA	NA	NA	NA	NA	NA	NA	NA
contig_31852	1.95102	43.0794	4.4647	Up	1.88859e-281	YMR145c;--	csv:101228770;--	ref|XP_004158024.1|;PREDICTED: NAD(P)H dehydrogenase B3, mitochondrial-like [Cucumis sativus]	gb|FJ899544.1|;Actinidia deliciosa putative mitochondrial type II NAD(P)H dehydrogenase (NDB2) mRNA, partial cds; nuclear gene for mitochondrial product	NA	NA	NA	NA	NA
contig_86783	0.247376	5.44643	4.46053	Up	7.57434e-36	NA	NA	NA	NA	NA	NA	NA	NA	NA
contig_48040	8.18446	179.066	4.45146	Up	0	PA0567;--	pop:POPTR_827009;--	ref|XP_006372372.1|;DNAJ heat shock N-terminal domain-containing family protein [Populus trichocarpa] gb|ERP50169.1| DNAJ heat shock N-terminal domain-containing family protein [Populus trichocarpa]	ref|XM_003555727.2|;PREDICTED: Glycine max uncharacterized LOC100306281 (LOC100306281), mRNA	NA	NA	NA	NA	NA
CL3865Contig1	0.300668	6.55603	4.44658	Up	9.26959e-44	NA	tcc:TCM_035715;--	ref|XP_007019601.1|;Gigantea protein isoform 1 [Theobroma cacao] ref|XP_007019602.1| Gigantea protein isoform 1 [Theobroma cacao] gb|EOY16826.1| Gigantea protein isoform 1 [Theobroma cacao] gb|EOY16827.1| Gigantea protein isoform 1 [Theobroma cacao]	ref|XM_002264719.1|;PREDICTED: Vitis vinifera protein GIGANTEA-like (LOC100254197), mRNA	NA	L1-7_CPa_pol#LINE/L1;1-3080 via tfasty with L1-3_CPa_pol, 3 frameshifts and 2 stopcodons. [Carica papaya]	NA	NA	NA
contig_68508	0.756181	16.4758	4.44548	Up	7.52959e-108	NA	tcc:TCM_008066;--	ref|XP_007043551.1|;AP2/ERF domain-containing transcription factor, putative [Theobroma cacao] gb|EOX99382.1| AP2/ERF domain-containing transcription factor, putative [Theobroma cacao]	ref|XM_007043489.1|;Theobroma cacao AP2/ERF domain-containing transcription factor, putative (TCM_008066) mRNA, complete cds	NA	NA	NA	IPR001471; AP2/ERF domain	GO:0003677; DNA binding; Molecular Function;GO:0003700; sequence-specific DNA binding transcription factor activity; Molecular Function
contig_72278	0.291802	6.34896	4.44346	Up	4.43828e-42	NA	tcc:TCM_006114;--	emb|CAN71735.1|;hypothetical protein VITISV_043194 [Vitis vinifera]	NA	NA	NA	NA	NA	NA
contig_11596	3.00497	64.9365	4.43361	Up	0	NA	tcc:TCM_043038;--	gb|KDP29057.1|;hypothetical protein JCGZ_16446 [Jatropha curcas]	ref|XM_002281740.1|;PREDICTED: Vitis vinifera two-component response regulator-like PRR73-like (LOC100246836), mRNA	NA	NA	decoy_tr|J3N8T8|J3N8T8_ORYBR;Uncharacterized protein OS=Oryza brachyantha GN=OB11G22240 PE=4 SV=1	NA	NA
contig_52944	1.21578	26.1772	4.42835	Up	1.34778e-170	NA	cit:102621085;--	gb|KDO53341.1|;hypothetical protein CISIN_1g006540mg [Citrus sinensis]	ref|XM_006471718.1|;PREDICTED: Citrus sinensis kinesin-like calmodulin-binding protein-like (LOC102621085), transcript variant X2, mRNA	NA	NA	NA	NA	NA
contig_61289	13.6002	291.542	4.422	Up	0	NA	rcu:RCOM_0429110;--	gb|KCW52380.1|;hypothetical protein EUGRSUZ_J01788 [Eucalyptus grandis]	NA	NA	NA	NA	NA	NA
contig_79732	0.636367	13.5822	4.41571	Up	2.89289e-88	NA	NA	NA	ref|XM_006359145.1|;PREDICTED: Solanum tuberosum serine/threonine-protein kinase SAPK3-like (LOC102589067), mRNA	NA	NA	NA	NA	NA
contig_13344	0.50015	10.6702	4.41508	Up	1.00393e-69	YDR454c;--	vvi:100241746;--	emb|CBI29864.3|;unnamed protein product [Vitis vinifera]	ref|XM_003632614.1|;PREDICTED: Vitis vinifera discs large homolog 1-like protein-like, transcript variant 2 (LOC100241746), mRNA	NA	NA	NA	IPR008144; Guanylate kinase;IPR008145; Guanylate kinase/L-type calcium channel	NA
contig_102973	0.304322	6.46371	4.40869	Up	6.70955e-42	NA	tcc:TCM_021400;--	ref|XP_007035842.1|;WRKY DNA-binding protein 48, putative isoform 1 [Theobroma cacao] gb|EOY06768.1| WRKY DNA-binding protein 48, putative isoform 1 [Theobroma cacao]	ref|XM_007147316.1|;Phaseolus vulgaris hypothetical protein (PHAVU_006G119100g) mRNA, complete cds	NA	NA	NA	NA	GO:0003700; sequence-specific DNA binding transcription factor activity; Molecular Function;GO:0006355; regulation of transcription, DNA-dependent; Biological Process
contig_76116	0.379463	8.02037	4.40164	Up	3.96678e-52	NA	NA	NA	NA	NA	NA	NA	NA	NA
CL7657Contig1	0.531467	11.1964	4.39691	Up	1.30418e-72	NA	NA	NA	NA	NA	NA	NA	NA	NA
contig_41255	1.12451	23.69	4.39691	Up	4.37332e-154	NA	NA	NA	NA	NA	NA	NA	NA	NA
contig_27917	10.3913	218.386	4.39342	Up	0	SPAC10F6.03c;--	gmx:100788720;--	ref|XP_007149139.1|;hypothetical protein PHAVU_005G044500g [Phaseolus vulgaris] gb|ESW21133.1| hypothetical protein PHAVU_005G044500g [Phaseolus vulgaris]	ref|XM_006364762.1|;PREDICTED: Solanum tuberosum CTP synthase 1-like (LOC102597065), mRNA	NA	NA	NA	IPR017456; CTP synthase, N-terminal	GO:0003883; CTP synthase activity; Molecular Function
contig_49525	0.991501	20.6923	4.38334	Up	1.18082e-133	NA	fve:101293789;--	gb|ADC55527.1|;ERF transcription factor [Camellia sinensis]	gb|GU393024.1|;Camellia sinensis ERF transcription factor mRNA, complete cds	decoy_sp|P13983|EXTN_TOBAC;Extensin OS=Nicotiana tabacum GN=HRGPNT3 PE=2 SV=1	NA	NA	IPR001471; AP2/ERF domain	GO:0003677; DNA binding; Molecular Function;GO:0003700; sequence-specific DNA binding transcription factor activity; Molecular Function
contig_80216	3.535	73.4994	4.37795	Up	0	YLR197w;--	sbi:SORBI_02g008855;--	gb|EPQ16404.1|;Interphotoreceptor matrix proteoglycan 2 [Myotis brandtii]	gb|BC087921.1|;Mus musculus RAN guanine nucleotide release factor, mRNA (cDNA clone MGC:107268 IMAGE:6772909), complete cds	NA	NA	decoy_tr|V5IK84|V5IK84_IXORI;Putative conserved plasma membrane protein (Fragment) OS=Ixodes ricinus PE=2 SV=1	NA	NA
contig_74464	18.7394	388.105	4.3723	Up	0	NA	NA	NA	NA	NA	NA	NA	NA	NA
CL14436Contig1	0.659068	13.4707	4.35326	Up	2.00257e-87	NA	NA	NA	emb|HE806324.1|;Tetrapisispora blattae CBS 6284 chromosome 9, complete genome	NA	NA	NA	NA	NA
contig_72088	0.269619	5.49383	4.34882	Up	2.09813e-35	NA	NA	NA	NA	NA	NA	NA	NA	NA
contig_40867	0.890914	17.9997	4.33654	Up	9.17805e-116	NA	NA	NA	NA	NA	NA	NA	NA	NA
CL4799Contig1	7.88979	159.073	4.33356	Up	0	YBL039c;--	vvi:100248481;--	gb|AHM22928.1|;CTP synthase [Nicotiana tabacum]	ref|XM_002264551.1|;PREDICTED: Vitis vinifera CTP synthase 1-like (LOC100249622), mRNA	NA	NA	NA	IPR017456; CTP synthase, N-terminal	GO:0003883; CTP synthase activity; Molecular Function
contig_85215	0.439093	8.75754	4.31793	Up	1.09141e-56	NA	rcu:RCOM_0871220;--	ref|XP_002521667.1|;conserved hypothetical protein [Ricinus communis] gb|EEF40654.1| conserved hypothetical protein [Ricinus communis]	ref|XM_007157863.1|;Phaseolus vulgaris hypothetical protein (PHAVU_002G109500g) mRNA, complete cds	NA	NA	NA	NA	NA
CL10140Contig1	1.00854	19.9035	4.30268	Up	1.65204e-127	NA	vvi:100853951;--	gb|EYU41347.1|;hypothetical protein MIMGU_mgv1a018330mg [Erythranthe guttata]	emb|BX005197.11|;Mouse DNA sequence from clone RP23-216H19 on chromosome X, complete sequence	NA	NA	NA	NA	NA
contig_84322	0.316871	6.2378	4.29907	Up	3.09266e-40	SPAC6C3.08;--	vvi:100244942;--	ref|XP_002284421.1|;PREDICTED: uncharacterized protein LOC100244942 [Vitis vinifera]	ref|XM_008224510.1|;PREDICTED: Prunus mume ankyrin repeat-containing protein At5g02620 (LOC103322581), mRNA	NA	NA	NA	IPR002110; Ankyrin repeat	NA
contig_64003	0.762062	14.87	4.28636	Up	2.91329e-95	NA	tcc:TCM_024718;--	gb|KCW90202.1|;hypothetical protein EUGRSUZ_A02374 [Eucalyptus grandis]	gb|JQ711519.1|;Olea europaea imbibition protein mRNA, partial cds	NA	NA	NA	NA	NA
CL2991Contig1	2.1183	41.1074	4.27842	Up	6.33926e-262	AGc4864;--	sot:102584127;--	ref|XP_006360124.1|;PREDICTED: uncharacterized protein LOC102584127 [Solanum tuberosum]	ref|XM_002281668.1|;PREDICTED: Vitis vinifera uncharacterized LOC100267563 (LOC100267563), mRNA	decoy_sp|Q95JC9|PRP_PIG;Basic proline-rich protein OS=Sus scrofa PE=1 SV=2	P-1_CR_tp#DNA/P;[Chlamydomonas reinhardtii]	decoy_tr|R1EW01|R1EW01_EMIHU;Uncharacterized protein OS=Emiliania huxleyi CCMP1516 GN=EMIHUDRAFT_314476 PE=4 SV=1	IPR010634; Protein of unknown function DUF1223	NA
contig_101093	0.323542	6.25738	4.27353	Up	3.09319e-40	NA	NA	NA	NA	NA	NA	NA	NA	NA
CL840Contig2	0.3305	6.34629	4.26319	Up	4.56622e-41	NA	pop:POPTR_826496;--	ref|XP_007203618.1|;hypothetical protein PRUPE_ppa003901mg [Prunus persica] gb|EMJ04817.1| hypothetical protein PRUPE_ppa003901mg [Prunus persica]	NA	NA	NA	NA	NA	NA
contig_47638	0.915725	17.5728	4.26229	Up	2.02261e-111	SPBC1D7.05c;--	fve:101307975;--	ref|XP_007208251.1|;hypothetical protein PRUPE_ppa016693mg, partial [Prunus persica] gb|EMJ09450.1| hypothetical protein PRUPE_ppa016693mg, partial [Prunus persica]	ref|XM_007208189.1|;Prunus persica hypothetical protein (PRUPE_ppa016693mg) mRNA, partial cds	NA	NA	NA	IPR000719; Protein kinase, catalytic domain;IPR002290; Serine/threonine- / dual specificity protein kinase, catalytic domain	GO:0004672; protein kinase activity; Molecular Function;GO:0005524; ATP binding; Molecular Function;GO:0006468; protein phosphorylation; Biological Process
contig_68077	0.523175	10.028	4.26059	Up	1.03669e-63	NA	mtr:MTR_8g086820;--	gb|AFK40408.1|;unknown [Medicago truncatula]	ref|XM_003531216.2|;PREDICTED: Glycine max uncharacterized LOC100814411 (LOC100814411), mRNA	NA	NA	NA	NA	NA
contig_73236	0.274433	5.26021	4.26059	Up	1.79617e-33	NA	sot:102601834;--	gb|EYU25236.1|;hypothetical protein MIMGU_mgv1a019692mg [Erythranthe guttata]	NA	NA	NA	NA	NA	NA
contig_75902	1.34859	25.8491	4.26059	Up	5.25006e-164	NA	NA	NA	NA	NA	NA	NA	NA	NA
contig_69735	2.43239	46.6229	4.26059	Up	8.04941e-296	NA	NA	NA	gb|HM003262.1|;Camellia sinensis clone U10BcDNA 2530 glutathione peroxidase mRNA, complete cds	NA	NA	NA	NA	NA
CL2004Contig1	4.44185	84.5428	4.25045	Up	0	YOR231w;--	cic:CICLE_v10021170mg;--	ref|XP_006441324.1|;hypothetical protein CICLE_v10021170mg [Citrus clementina] gb|ESR54564.1| hypothetical protein CICLE_v10021170mg [Citrus clementina]	ref|XM_008241894.1|;PREDICTED: Prunus mume mitogen-activated protein kinase kinase 9-like (LOC103338665), mRNA	decoy_sp|P13983|EXTN_TOBAC;Extensin OS=Nicotiana tabacum GN=HRGPNT3 PE=2 SV=1	P-1_CR_tp#DNA/P;[Chlamydomonas reinhardtii]	decoy_tr|R1EW01|R1EW01_EMIHU;Uncharacterized protein OS=Emiliania huxleyi CCMP1516 GN=EMIHUDRAFT_314476 PE=4 SV=1	IPR000719; Protein kinase, catalytic domain;IPR002290; Serine/threonine- / dual specificity protein kinase, catalytic domain;IPR011009; Protein kinase-like domain	GO:0004672; protein kinase activity; Molecular Function;GO:0004713; protein tyrosine kinase activity; Molecular Function;GO:0005524; ATP binding; Molecular Function;GO:0006468; protein phosphorylation; Biological Process
CL14180Contig1	0.402662	7.6485	4.24754	Up	4.51867e-49	alr3809;--	tcc:TCM_031657;--	ref|XP_007021606.1|;Carbamoyl phosphate synthetase B [Theobroma cacao] gb|EOY13131.1| Carbamoyl phosphate synthetase B [Theobroma cacao]	emb|AM448162.1|;Vitis vinifera contig VV78X232060.8, whole genome shotgun sequence	NA	NA	NA	IPR005479; Carbamoyl-phosphate synthetase large subunit-like, ATP-binding domain;IPR005481; Carbamoyl-phosphate synthase, large subunit, N-terminal;IPR011761; ATP-grasp fold	GO:0003824; catalytic activity; Molecular Function;GO:0005524; ATP binding; Molecular Function;GO:0008152; metabolic process; Biological Process
contig_100101	0.384206	7.25372	4.23877	Up	4.98092e-46	Rv3512;--	pte:PTT_03621;--	ref|XP_007682546.1|;hypothetical protein COCMIDRAFT_31811 [Bipolaris oryzae ATCC 44560] gb|EUC50920.1| hypothetical protein COCMIDRAFT_31811 [Bipolaris oryzae ATCC 44560]	gb|FJ436979.1|;Camellia sinensis dehydrin gene, complete cds	decoy_sp|Q8UZB4|ORF3_GFKVM;Uncharacterized protein ORF3 OS=Grapevine fleck virus (isolate Italy/MT48) GN=ORF3 PE=4 SV=1	Copia-8_CPu-I#LTR/Copia;97-5316 With some nasty low complexity regions. Sorry. [Coniophora p]	decoy_tr|E2C0Y6|E2C0Y6_HARSA;Putative uncharacterized protein OS=Harpegnathos saltator GN=EAI_13691 PE=4 SV=1	NA	NA
contig_53626	12.0019	225.851	4.23404	Up	0	NA	vvi:100244739;--	gb|AGV75925.1|;CFE protein [Gossypium barbadense]	NA	NA	NA	NA	NA	NA
contig_103391	1.02212	19.1376	4.22678	Up	1.11666e-120	NA	NA	NA	NA	NA	NA	NA	NA	NA
contig_58024	15.8192	295.668	4.22423	Up	0	NA	tcc:TCM_029972;--	gb|EXB89647.1|;hypothetical protein L484_018748 [Morus notabilis]	ref|XM_008226712.1|;PREDICTED: Prunus mume uncharacterized LOC103324631 (LOC103324631), mRNA	NA	NA	NA	IPR006665; Outer membrane protein, OmpA/MotB, C-terminal	NA
CL12057Contig1	11.9197	222.312	4.22116	Up	0	YNR048w;--	tcc:TCM_027482;--	ref|XP_007023467.1|;ALA-interacting subunit 1 [Theobroma cacao] gb|EOY26089.1| ALA-interacting subunit 1 [Theobroma cacao]	ref|XM_002526530.1|;Ricinus communis Cell division control protein, putative, mRNA	NA	NA	NA	NA	NA
contig_76329	0.52631	9.81542	4.22106	Up	4.74918e-62	NA	NA	NA	NA	NA	NA	NA	NA	NA
contig_93872	1.29417	23.8674	4.20495	Up	1.99715e-150	NA	hsa:123207;--	gb|EHH50517.1|;hypothetical protein EGM_01361, partial [Macaca fascicularis]	gb|AC090589.9|;Homo sapiens chromosome 11, clone RP11-390K5, complete sequence	NA	NA	NA	NA	NA
contig_33276	0.314708	5.76046	4.1941	Up	2.25855e-36	NA	NA	NA	ref|XM_007018732.1|;Theobroma cacao Annexin 1 (TCM_034918) mRNA, complete cds	NA	NA	NA	NA	NA
contig_92310	0.344065	6.29782	4.1941	Up	1.50407e-39	NA	NA	NA	NA	NA	NA	NA	NA	NA
CL14520Contig1	1.8992	34.3561	4.1771	Up	2.52224e-215	NA	gmx:100784383;--	ref|XP_003523317.1|;PREDICTED: two-component response regulator-like PRR95-like isoform X1 [Glycine max]	gb|EF694005.1|;Castanea sativa pseudo-response regulator 5 (PRR5) mRNA, complete cds	NA	NA	NA	NA	NA
contig_43632	1.61771	29.2553	4.17667	Up	1.73404e-183	NA	sot:102593516;--	ref|XP_006357771.1|;PREDICTED: calcium-binding protein CML24-like [Solanum tuberosum]	ref|XM_006285880.1|;Capsella rubella hypothetical protein (CARUB_v10007462mg) mRNA, complete cds	NA	NA	NA	NA	NA
CL14831Contig1	0.350074	6.31108	4.17216	Up	7.98973e-40	NA	NA	NA	NA	NA	NA	NA	NA	NA
contig_48364	1.93834	34.8102	4.16662	Up	5.94456e-218	NA	cit:102607919;--	ref|XP_006492732.1|;PREDICTED: peroxidase 15-like [Citrus sinensis] gb|KDO62942.1| hypothetical protein CISIN_1g039981mg [Citrus sinensis]	ref|XM_004295108.1|;PREDICTED: Fragaria vesca subsp. vesca peroxidase 15-like (LOC101306995), mRNA	NA	NA	NA	IPR000823; Plant peroxidase;IPR002016; Haem peroxidase, plant/fungal/bacterial	GO:0004601; peroxidase activity; Molecular Function;GO:0006979; response to oxidative stress; Biological Process;GO:0020037; heme binding; Molecular Function
contig_67358	5.99676	106.897	4.1559	Up	0	SPACUNK12.02c;--	vvi:100246691;--	ref|XP_002266733.1|;PREDICTED: calcium-dependent protein kinase 30 [Vitis vinifera]	ref|XM_002318580.2|;Populus trichocarpa calcium-dependent protein kinase (POPTR_0012s07360g) mRNA, complete cds	NA	NA	NA	IPR000719; Protein kinase, catalytic domain;IPR002290; Serine/threonine- / dual specificity protein kinase, catalytic domain;IPR011009; Protein kinase-like domain	GO:0004672; protein kinase activity; Molecular Function;GO:0004713; protein tyrosine kinase activity; Molecular Function;GO:0005524; ATP binding; Molecular Function;GO:0006468; protein phosphorylation; Biological Process
contig_25804	1.77589	31.421	4.14512	Up	1.59215e-195	NA	vvi:100265761;--	ref|XP_003631619.1|;PREDICTED: gibberellin 20 oxidase 1-like [Vitis vinifera] emb|CBI32483.3| unnamed protein product [Vitis vinifera]	ref|XM_007042264.1|;Theobroma cacao 2-oxoglutarate (2OG) and Fe(II)-dependent oxygenase superfamily protein (TCM_006983) mRNA, complete cds	NA	NA	NA	NA	NA
contig_48911	0.830717	14.5361	4.12914	Up	8.35143e-91	NA	sly:101257524;--	ref|NP_001266027.1|;tonoplast dicarboxylate transporter-like [Solanum lycopersicum] gb|AGN75053.1| vacuolar malate transmembrane transporter [Solanum lycopersicum]	NA	NA	NA	NA	NA	NA
contig_9375	9.37404	162.761	4.11794	Up	0	SPBC26H8.08c;--	tcc:TCM_002977;--	ref|XP_007049800.1|;GTP-binding family protein [Theobroma cacao] gb|EOX93957.1| GTP-binding family protein [Theobroma cacao]	ref|XM_002267530.2|;PREDICTED: Vitis vinifera guanine nucleotide-binding protein-like 3 homolog (LOC100242583), mRNA	NA	NA	NA	IPR006073; GTP binding domain;IPR014813; Guanine nucleotide-binding protein-like 3, N-terminal domain	NA
contig_56561	11.2556	195.26	4.11668	Up	0	NA	vvi:100243133;--	emb|CBI18060.3|;unnamed protein product [Vitis vinifera]	ref|NM_001281225.1|;Vitis vinifera CBL-interacting protein kinase 07 (CIPK07), mRNA gb|FJ901235.1| Vitis vinifera CBL-interacting protein kinase 07 (CIPK07) mRNA, complete cds	NA	NA	NA	NA	NA
contig_76102	0.400911	6.92295	4.11003	Up	1.50008e-43	NA	NA	NA	NA	NA	NA	NA	NA	NA
contig_80968	0.671836	11.5723	4.10642	Up	9.73615e-72	NA	NA	gb|KDP34325.1|;hypothetical protein JCGZ_12673 [Jatropha curcas]	NA	NA	NA	NA	NA	NA
contig_38983	16.9206	291.412	4.10621	Up	0	CAC1120_1;--	vvi:100252810;--	gb|AET97664.1|;late embryogenesis abundant protein [Camellia sinensis]	gb|JN561077.1|;Camellia sinensis late embryogenesis abundant protein (LEA) mRNA, complete cds	NA	NA	decoy_tr|R7UY45|R7UY45_CAPTE;Uncharacterized protein OS=Capitella teleta GN=CAPTEDRAFT_202309 PE=4 SV=1	NA	NA
contig_93225	1.93254	33.2758	4.10591	Up	4.70113e-206	NA	NA	NA	NA	NA	NA	NA	NA	NA
contig_33924	99.5217	1713.63	4.1059	Up	0	NA	vvi:100252790;--	ref|XP_002275314.1|;PREDICTED: uncharacterized protein LOC100252790 isoform 1 [Vitis vinifera] ref|XP_003632663.1| PREDICTED: uncharacterized protein LOC100252790 isoform 2 [Vitis vinifera] emb|CBI30471.3| unnamed protein product [Vitis vinifera]	ref|XM_003632615.1|;PREDICTED: Vitis vinifera uncharacterized LOC100252790, transcript variant 2 (LOC100252790), mRNA	NA	NA	NA	NA	NA
contig_15540	3.47841	59.8907	4.10583	Up	0	NA	vvi:100247549;--	ref|XP_002275926.1|;PREDICTED: zinc finger CCCH domain-containing protein 20 [Vitis vinifera]	ref|XM_004960854.1|;PREDICTED: Setaria italica zinc finger CCCH domain-containing protein 35-like (LOC101757530), mRNA	NA	NA	NA	NA	NA
CL1950Contig1	8.77097	150.575	4.1016	Up	0	SPCC4F11.02;--	tcc:TCM_041761;--	gb|KDP42204.1|;hypothetical protein JCGZ_02934 [Jatropha curcas]	ref|XM_008223724.1|;PREDICTED: Prunus mume probable protein phosphatase 2C 24 (LOC103321870), mRNA	NA	NA	NA	NA	NA
contig_72236	0.991501	16.9501	4.09553	Up	8.72222e-105	NA	vvi:100254667;--	emb|CBI34606.3|;unnamed protein product [Vitis vinifera]	ref|XM_002467277.1|;Sorghum bicolor hypothetical protein, mRNA	NA	NA	NA	IPR000490; Glycoside hydrolase, family 17	GO:0004553; hydrolase activity, hydrolyzing O-glycosyl compounds; Molecular Function
contig_92397	1.91018	32.6252	4.09421	Up	9.19908e-202	NA	NA	NA	emb|AM437917.2|;Vitis vinifera contig VV78X244076.6, whole genome shotgun sequence	NA	NA	NA	NA	NA
contig_29591	2.42657	41.445	4.09421	Up	1.28824e-255	NA	NA	NA	NA	NA	NA	NA	NA	NA
CL2206Contig1	0.505412	8.6305	4.09391	Up	6.55607e-54	NA	vvi:100262676;--	ref|XP_002280019.1|;PREDICTED: uncharacterized protein LOC100262676 [Vitis vinifera]	ref|XM_002279983.1|;PREDICTED: Vitis vinifera uncharacterized LOC100262676 (LOC100262676), mRNA	NA	NA	NA	IPR013905; Lethal giant larvae (Lgl)-like, C-terminal	NA
CL8174Contig1	0.652426	11.1159	4.09067	Up	4.17305e-69	ECU07g0330;--	tcc:TCM_044140;--	ref|XP_007010386.1|;RING/U-box superfamily protein isoform 1 [Theobroma cacao] ref|XP_007010387.1| RING/U-box superfamily protein isoform 1 [Theobroma cacao] gb|EOY19196.1| RING/U-box superfamily protein isoform 1 [Theobroma cacao] gb|EOY19197.1| RING/U-box superfamily protein isoform 1 [Theobroma cacao]	ref|XM_008233768.1|;PREDICTED: Prunus mume RING-H2 finger protein ATL7-like (LOC103331160), mRNA	NA	NA	NA	NA	GO:0005515; protein binding; Molecular Function
CL5627Contig1	2.36098	39.9089	4.07925	Up	1.16152e-245	NA	pop:POPTR_0010s15390g;--	ref|XP_002314941.1|;ubiquitin-conjugating enzyme family protein [Populus trichocarpa] gb|EEF01112.1| ubiquitin-conjugating enzyme family protein [Populus trichocarpa]	ref|XM_002314905.2|;Populus trichocarpa ubiquitin-conjugating enzyme family protein (POPTR_0010s15390g) mRNA, complete cds	NA	NA	NA	NA	NA
contig_62683	3.31187	55.7448	4.07312	Up	0	NA	vvi:100249908;--	ref|XP_002271455.1|;PREDICTED: uncharacterized protein LOC100249908 [Vitis vinifera]	ref|XM_002271419.1|;PREDICTED: Vitis vinifera uncharacterized LOC100249908 (LOC100249908), mRNA	NA	NA	NA	NA	NA
contig_100141	21.477	361.094	4.07151	Up	0	NA	NA	NA	emb|FR823388.1|;Neospora caninum Liverpool complete genome, chromosome VIIa	NA	NA	NA	NA	NA
CL13757Contig1	1.66553	28.0022	4.07149	Up	6.5995e-172	NA	NA	NA	NA	NA	NA	NA	NA	NA
contig_5268	0.875407	14.7135	4.07104	Up	2.73407e-90	NA	NA	NA	ref|XM_007048141.1|;Theobroma cacao Cellulose synthase 6 (TCM_001310) mRNA, complete cds	NA	NA	NA	NA	NA
CL14554Contig1	2.2412	37.5086	4.06488	Up	4.80433e-230	NA	tcc:TCM_002821;--	ref|XP_007049691.1|;UPF0737 protein AFP3, putative [Theobroma cacao] gb|EOX93848.1| UPF0737 protein AFP3, putative [Theobroma cacao]	ref|XM_006479163.1|;PREDICTED: Citrus sinensis uncharacterized LOC102627272 (LOC102627272), mRNA	NA	NA	NA	NA	NA
contig_96204	10.9386	181.801	4.05486	Up	0	NA	NA	NA	ref|XM_006377241.1|;Populus trichocarpa hypothetical protein (POPTR_0011s04380g) mRNA, complete cds	NA	NA	NA	NA	NA
CL6655Contig1	45.2712	750.829	4.05182	Up	0	BS_yvfQ;--	sot:102592548;--	ref|XP_006364425.1|;PREDICTED: probable esterase KAI2-like [Solanum tuberosum]	ref|XM_002284007.2|;PREDICTED: Vitis vinifera sigma factor sigB regulation protein rsbQ-like (LOC100247525), mRNA	NA	NA	NA	NA	NA
contig_87658	0.306752	5.08512	4.05114	Up	3.5119e-31	NA	NA	NA	ref|XM_005996396.1|;PREDICTED: Latimeria chalumnae aldehyde dehydrogenase 2 family (mitochondrial) (ALDH2), mRNA	NA	NA	NA	NA	NA
contig_44994	0.440667	7.30508	4.05114	Up	1.25175e-45	NA	NA	NA	NA	NA	NA	NA	NA	NA
contig_65842	0.688922	11.3656	4.04419	Up	4.33883e-70	NA	vvi:100242628;--	emb|CBI33140.3|;unnamed protein product [Vitis vinifera]	ref|XM_002309927.2|;Populus trichocarpa hypothetical protein (POPTR_0007s05070g) mRNA, complete cds	NA	NA	NA	NA	NA
contig_59726	0.560699	9.24209	4.04292	Up	1.04864e-56	NA	NA	NA	NA	NA	NA	NA	NA	NA
contig_55523	9.03677	147.629	4.03002	Up	0	NA	tcc:TCM_035715;--	ref|XP_007019604.1|;Gigantea protein isoform 4 [Theobroma cacao] gb|EOY16829.1| Gigantea protein isoform 4 [Theobroma cacao]	ref|XM_002307480.2|;Populus trichocarpa GIGANTEA family protein (POPTR_0005s21870g) mRNA, complete cds	NA	NA	NA	NA	NA
contig_38842	2.4276	39.594	4.02768	Up	1.39732e-241	NA	vvi:100854716;--	ref|XP_003631670.1|;PREDICTED: uncharacterized protein LOC100854716 [Vitis vinifera] emb|CAN64989.1| hypothetical protein VITISV_001771 [Vitis vinifera] emb|CBI32404.3| unnamed protein product [Vitis vinifera]	gb|KC425409.1|;Diospyros kaki microsatellite DKES56 sequence	NA	NA	NA	NA	NA
contig_78119	1.80803	29.3033	4.01857	Up	4.64261e-178	NA	NA	NA	NA	NA	NA	NA	NA	NA
CL7293Contig1	0.371214	5.96143	4.00534	Up	4.41832e-37	alr4559;--	tcc:TCM_006295;--	ref|XP_007041374.1|;Transducin/WD40 repeat-like superfamily protein [Theobroma cacao] gb|EOX97205.1| Transducin/WD40 repeat-like superfamily protein [Theobroma cacao]	ref|XM_008238500.1|;PREDICTED: Prunus mume myosin heavy chain kinase C (LOC103335488), mRNA	NA	NA	NA	IPR001680; WD40 repeat;IPR017986; WD40-repeat-containing domain	NA
contig_89443	0.322693	5.18222	4.00534	Up	5.37718e-32	SPBC409.05;--	bdi:100845615;--	ref|XP_003574990.1|;PREDICTED: SKP1-like protein 4-like [Brachypodium distachyon]	NA	NA	NA	NA	NA	NA
contig_83853	2.24294	35.8908	4.00016	Up	1.09409e-217	SPBC21.06c;--	eus:EUTSA_v10016604mg;--	ref|XP_006410055.1|;hypothetical protein EUTSA_v10016604mg [Eutrema salsugineum] gb|ESQ51508.1| hypothetical protein EUTSA_v10016604mg [Eutrema salsugineum]	ref|XM_004295724.1|;PREDICTED: Fragaria vesca subsp. vesca mitogen-activated protein kinase kinase kinase A-like (LOC101307975), mRNA	NA	NA	NA	IPR000719; Protein kinase, catalytic domain	GO:0004672; protein kinase activity; Molecular Function;GO:0005524; ATP binding; Molecular Function;GO:0006468; protein phosphorylation; Biological Process
contig_17719	0.550505	8.74565	3.98974	Up	8.44187e-54	NA	sot:102594270;--	ref|XP_006358997.1|;PREDICTED: xylosyltransferase 2-like [Solanum tuberosum]	NA	NA	NA	NA	NA	NA
contig_28839	2.27969	36.1215	3.98595	Up	2.08003e-218	NA	NA	NA	gb|AF369889.1|;Pisum sativum embryo-abundant protein EMB mRNA, complete cds	NA	NA	NA	NA	NA
contig_22775	1.58786	25.0887	3.98188	Up	3.44783e-152	NA	pop:POPTR_0018s05130g;--	gb|EXB66872.1|;hypothetical protein L484_019510 [Morus notabilis]	ref|XM_002279795.1|;PREDICTED: Vitis vinifera transmembrane protein 222-like (LOC100250722), mRNA	NA	NA	NA	NA	NA
contig_67886	5.47669	86.1568	3.97559	Up	0	NA	rcu:RCOM_1435920;--	gb|ADM92589.1|;galactinol synthase [Coffea arabica]	ref|NM_001247739.1|;Solanum lycopersicum galactinol synthase (GolS2), mRNA dbj|AB486014.1| Solanum lycopersicum SlGolS2 mRNA for galactinol synthase, complete cds	NA	NA	NA	NA	NA
contig_56213	2.82954	44.3194	3.9693	Up	1.35889e-267	asr1714;--	sot:102593602;--	ref|XP_006355908.1|;PREDICTED: uncharacterized protein LOC102593602 [Solanum tuberosum]	ref|XM_007050049.1|;Theobroma cacao RmlC-like cupins superfamily protein (TCM_003844) mRNA, complete cds	NA	NA	NA	IPR008579; Domain of unknown function DUF861, cupin-3	NA
contig_51370	1.40993	22.0582	3.96762	Up	8.69408e-134	NA	vvi:100251974;--	gb|KEH35429.1|;beta-1,3-galactosyltransferase-like protein [Medicago truncatula]	ref|XM_006350545.1|;PREDICTED: Solanum tuberosum probable beta-1,3-galactosyltransferase 11-like (LOC102593903), mRNA	NA	NA	NA	NA	GO:0006486; protein glycosylation; Biological Process;GO:0008378; galactosyltransferase activity; Molecular Function
contig_35314	5.33547	83.1801	3.96255	Up	0	CAC1014;--	tcc:TCM_022768;--	ref|XP_007027887.1|;Iaa-amino acid hydrolase 4 [Theobroma cacao] gb|EOY08389.1| Iaa-amino acid hydrolase 4 [Theobroma cacao]	ref|XM_002275802.1|;PREDICTED: Vitis vinifera IAA-amino acid hydrolase ILR1-like 3-like (LOC100244216), mRNA	NA	NA	NA	NA	GO:0008152; metabolic process; Biological Process
contig_11690	0.583437	9.09481	3.9624	Up	1.29401e-55	SPBP19A11.06;--	gmx:100799144;--	emb|CAN62071.1|;hypothetical protein VITISV_036193 [Vitis vinifera]	ref|XM_002270167.2|;PREDICTED: Vitis vinifera BRCT domain-containing protein At4g02110-like (LOC100257310), mRNA	NA	Gypsy-6_CR_pol#LTR/Gypsy;3846-5877 via tfasty with Gypsy16_CR_pol, 1 frameshift and 1 stopcodon. [Chlamydomonas reinhardtii]	NA	IPR001965; Zinc finger, PHD-type;IPR011011; Zinc finger, FYVE/PHD-type	GO:0005515; protein binding; Molecular Function
CL6060Contig1	3.03183	47.1997	3.96052	Up	2.8891e-284	asnB;--	sly:543875;--	ref|XP_004240406.1|;PREDICTED: asparagine synthetase [glutamine-hydrolyzing] [Solanum lycopersicum]	ref|XM_002313210.2|;Populus trichocarpa asparagine synthetase family protein (POPTR_0009s07710g) mRNA, complete cds	NA	NA	NA	IPR000583; Class II glutamine amidotransferase domain;IPR001962; Asparagine synthase	GO:0004066; asparagine synthase (glutamine-hydrolyzing) activity; Molecular Function;GO:0006529; asparagine biosynthetic process; Biological Process
CL76Contig2	0.809482	12.5804	3.95803	Up	1.02422e-75	NA	sot:102601122;--	ref|XP_006344829.1|;PREDICTED: uncharacterized protein LOC102601122 [Solanum tuberosum]	ref|XM_004164422.1|;PREDICTED: Cucumis sativus pentatricopeptide repeat-containing protein At2g01390-like (LOC101215549), mRNA	NA	NA	NA	NA	NA
contig_70839	0.456483	7.09431	3.95803	Up	4.44039e-43	NA	NA	NA	NA	NA	NA	NA	NA	NA
contig_76675	0.546427	8.49216	3.95803	Up	6.91467e-52	NA	NA	NA	NA	NA	NA	NA	NA	NA
contig_19855	2.89066	44.8421	3.95538	Up	7.25296e-270	NA	tcc:TCM_029357;--	ref|XP_007024896.1|;SBP family protein, putative isoform 1 [Theobroma cacao] gb|EOY27518.1| SBP family protein, putative isoform 1 [Theobroma cacao]	ref|XM_007024835.1|;Theobroma cacao SBP family protein, putative isoform 2 (TCM_029357) mRNA, partial cds	NA	NA	NA	NA	GO:0005515; protein binding; Molecular Function
contig_32916	7.18838	111.203	3.95138	Up	0	YGR124w;--	sly:543875;--	gb|KCW85423.1|;hypothetical protein EUGRSUZ_B02239 [Eucalyptus grandis]	ref|NM_001281237.1|;Vitis vinifera asparagine synthetase [glutamine-hydrolyzing]-like (LOC100241610), mRNA gb|JF796049.1| Vitis vinifera asparagine synthetase 1 gene, complete cds	NA	NA	NA	NA	GO:0004066; asparagine synthase (glutamine-hydrolyzing) activity; Molecular Function
contig_11714	2.44084	37.7464	3.95089	Up	2.50043e-227	NA	NA	NA	NA	NA	NA	NA	NA	NA
CL7723Contig1	0.85617	13.2172	3.94838	Up	1.01709e-79	NA	vvi:100241226;--	ref|XP_002275991.1|;PREDICTED: uncharacterized protein LOC100241226 [Vitis vinifera]	ref|XM_002275955.2|;PREDICTED: Vitis vinifera uncharacterized LOC100241226 (LOC100241226), mRNA	NA	NA	NA	NA	NA
contig_5421	1.54111	23.7733	3.9473	Up	2.96556e-143	NA	NA	NA	NA	NA	NA	NA	NA	NA
CL10900Contig1	1.81829	27.9488	3.94213	Up	6.1667e-168	DR1025;--	sot:102602177;--	ref|XP_006352540.1|;PREDICTED: nudix hydrolase 2-like isoform X2 [Solanum tuberosum]	gb|EF148306.1|;Populus trichocarpa x Populus deltoides clone WS01312_P10 unknown mRNA	NA	NA	NA	IPR000086; NUDIX hydrolase domain;IPR015797; NUDIX hydrolase domain-like	NA
contig_23330	8.03878	123.267	3.93867	Up	0	MA1479;--	sly:101267064;--	ref|XP_004230283.1|;PREDICTED: chaperone protein DnaJ-like [Solanum lycopersicum]	ref|XM_006344665.1|;PREDICTED: Solanum tuberosum dnaJ homolog subfamily B member 3-like (LOC102596408), mRNA	NA	NA	NA	NA	NA
contig_43723	0.430886	6.54769	3.92561	Up	1.25317e-39	NA	NA	NA	gb|JN960980.1|;Mus musculus targeted KO-first, conditional ready, lacZ-tagged mutant allele Aip:tm1a(EUCOMM)Wtsi; transgenic	NA	NA	NA	NA	NA
CL1698Contig1	14.4012	218.41	3.92278	Up	0	SPAPYUG7.01;--	vvi:100263299;--	ref|XP_003633196.1|;PREDICTED: general transcription factor IIE subunit 1-like [Vitis vinifera] emb|CBI17757.3| unnamed protein product [Vitis vinifera]	ref|XM_003633148.1|;PREDICTED: Vitis vinifera general transcription factor IIE subunit 1-like (LOC100263299), mRNA	decoy_sp|Q75JC9|Y8484_DICDI;Uncharacterized protein DDB_G0271670 OS=Dictyostelium discoideum GN=DDB_G0271670 PE=4 SV=1	NA	decoy_tr|E8NHJ7|E8NHJ7_LEIMU;WGS CADB00000000 data, contig 45 (Fragment) OS=Leishmania mexicana (strain MHOM/GT/2001/U1103) GN=LmxM_34_0520_1 PE=4 SV=1	IPR002853; Transcription factor TFIIE, alpha subunit	GO:0006367; transcription initiation from RNA polymerase II promoter; Biological Process
contig_96269	4.32588	65.4604	3.91956	Up	0	NA	NA	NA	gb|AC165233.6|;Mus musculus chromosome 8, clone RP23-307O2, complete sequence	NA	NA	NA	NA	NA
contig_75223	51.7375	782.594	3.91898	Up	0	NA	NA	NA	NA	NA	NA	NA	NA	NA
contig_105227	0.733763	11.0657	3.91464	Up	4.33519e-66	SA1732;--	sot:102594902;--	ref|XP_006352352.1|;PREDICTED: tonoplast dicarboxylate transporter-like [Solanum tuberosum]	ref|XM_006281582.1|;Capsella rubella hypothetical protein (CARUB_v10027774mg) mRNA, complete cds	NA	NA	NA	NA	NA
contig_28961	2.48276	37.0932	3.90114	Up	1.30713e-220	CC0588;--	gmx:100784383;--	ref|XP_007136435.1|;hypothetical protein PHAVU_009G045000g [Phaseolus vulgaris] gb|ESW08429.1| hypothetical protein PHAVU_009G045000g [Phaseolus vulgaris]	ref|XM_003634126.1|;PREDICTED: Vitis vinifera two-component response regulator-like APRR5-like (LOC100853219), mRNA	NA	NA	NA	IPR001789; Signal transduction response regulator, receiver domain	GO:0000156; phosphorelay response regulator activity; Molecular Function;GO:0000160; phosphorelay signal transduction system; Biological Process
contig_25408	1.66465	24.8235	3.89842	Up	1.47377e-147	NA	rcu:RCOM_0682030;--	ref|XP_002516957.1|;ring finger protein, putative [Ricinus communis] gb|EEF45571.1| ring finger protein, putative [Ricinus communis]	NA	NA	Copia-87_Mad#LTR/Copia;135-4396 [Malus x domestica]	decoy_tr|E8NHR6|E8NHR6_LEIMU;WGS CADB00000000 data, contig 92 (Fragment) OS=Leishmania mexicana (strain MHOM/GT/2001/U1103) GN=LmxM_34_0540e_1 PE=4 SV=1	NA	NA
contig_86175	1.29266	19.1966	3.89244	Up	2.08669e-114	NA	NA	NA	NA	NA	NA	NA	NA	NA
contig_40335	3.10819	46.1582	3.89244	Up	2.9026e-274	NA	vvi:100267216;--	gb|AGG39692.1|;ERF transcription factor ERF1 [Camellia sinensis]	gb|KC215407.1|;Camellia sinensis ERF transcription factor ERF1 mRNA, complete cds	NA	NA	NA	IPR001471; AP2/ERF domain	GO:0003677; DNA binding; Molecular Function;GO:0003700; sequence-specific DNA binding transcription factor activity; Molecular Function
contig_69703	11.6009	172.115	3.89106	Up	0	NA	NA	NA	NA	NA	NA	NA	NA	NA
contig_101953	3.10393	45.9643	3.88834	Up	6.66893e-273	NA	NA	NA	NA	NA	NA	NA	NA	NA
contig_75262	1.78183	26.3782	3.88792	Up	7.55234e-157	NA	NA	NA	NA	NA	NA	NA	NA	NA
contig_46571	0.421048	6.21643	3.88403	Up	3.42134e-37	NA	NA	NA	NA	NA	NA	NA	NA	NA
contig_32915	2.48183	36.5928	3.88208	Up	1.07538e-217	NA	NA	NA	NA	NA	NA	NA	NA	NA
contig_13624	11.7398	172.059	3.87342	Up	0	NA	vvi:100258264;--	ref|XP_002264302.1|;PREDICTED: zinc finger protein ZAT10-like [Vitis vinifera]	ref|XM_002279534.2|;PREDICTED: Vitis vinifera zinc finger protein ZAT10-like (LOC100264451), mRNA	NA	NA	NA	NA	NA
CL4548Contig1	1.87396	27.3818	3.86905	Up	1.11978e-162	NA	vvi:100263665;--	ref|XP_002268259.2|;PREDICTED: cationic peroxidase 1-like [Vitis vinifera]	ref|XM_002268223.2|;PREDICTED: Vitis vinifera cationic peroxidase 1-like (LOC100263665), mRNA	NA	NA	NA	IPR000823; Plant peroxidase;IPR002016; Haem peroxidase, plant/fungal/bacterial	GO:0004601; peroxidase activity; Molecular Function;GO:0006979; response to oxidative stress; Biological Process;GO:0020037; heme binding; Molecular Function
CL2692Contig1	1.29987	18.939	3.86492	Up	1.66652e-112	SA1732;--	fve:101290732;--	ref|XP_004293365.1|;PREDICTED: tonoplast dicarboxylate transporter-like [Fragaria vesca subsp. vesca]	ref|XM_007211480.1|;Prunus persica hypothetical protein (PRUPE_ppa004013mg) mRNA, complete cds	NA	NA	NA	NA	GO:0005215; transporter activity; Molecular Function;GO:0006814; sodium ion transport; Biological Process;GO:0016020; membrane; Cellular Component
contig_54047	57.1913	828.302	3.85629	Up	0	SSO3127;--	vvi:100248608;--	emb|CBI29861.3|;unnamed protein product [Vitis vinifera]	ref|XM_006489870.1|;PREDICTED: Citrus sinensis probable galactinol--sucrose galactosyltransferase 2-like (LOC102622912), transcript variant X3, mRNA	NA	NA	NA	IPR008811; Raffinose synthase	NA
contig_66438	224.589	3222.88	3.843	Up	0	NA	NA	NA	NA	NA	NA	NA	NA	NA
contig_25805	1.32556	18.97	3.83904	Up	6.80289e-112	SPCC965.15;--	fve:101308727;--	ref|XP_007201373.1|;hypothetical protein PRUPE_ppa007775mg [Prunus persica] gb|EMJ02572.1| hypothetical protein PRUPE_ppa007775mg [Prunus persica]	ref|XM_004290287.1|;PREDICTED: Fragaria vesca subsp. vesca gibberellin 20 oxidase 1-like (LOC101308727), mRNA	NA	NA	NA	NA	NA
contig_71809	265.187	3792.3	3.83799	Up	0	ECU07g1530;--	gmx:547450;--	ref|NP_001236644.1|;src1 protein [Glycine max] ref|XP_006600235.1| PREDICTED: src1 protein isoform X1 [Glycine max] dbj|BAA19768.1| SRC1 [Glycine max]	gb|AY907020.1|;Hyalopterus pruni microsatellite Hp007 sequence	NA	NA	decoy_tr|H0Z976|H0Z976_TAEGU;Uncharacterized protein (Fragment) OS=Taeniopygia guttata PE=4 SV=1	NA	NA
contig_99354	0.422205	6.03666	3.83774	Up	7.56933e-36	NA	NA	NA	gb|AC205045.3|;Pongo abelii BAC clone CH276-259E10 from chromosome unknown, complete sequence	NA	NA	NA	NA	NA
contig_3784	2.98551	42.5983	3.83475	Up	4.97184e-250	SMa0627;--	rcu:RCOM_1356060;--	gb|AEQ20672.1|;PIP2;1 [Karelinia caspia]	ref|XM_006381393.1|;Populus trichocarpa hypothetical protein (POPTR_0006s13000g) mRNA, complete cds	NA	NA	NA	IPR000425; Major intrinsic protein	GO:0005215; transporter activity; Molecular Function;GO:0006810; transport; Biological Process
contig_80152	0.669508	9.52215	3.83011	Up	3.30276e-56	NA	NA	NA	NA	NA	NA	NA	NA	NA
CL4030Contig1	0.50703	7.17341	3.82252	Up	9.67699e-43	YLR362w;--	vvi:100243297;--	ref|XP_008233760.1|;PREDICTED: putative serine/threonine-protein kinase-like protein CCR3 [Prunus mume]	ref|XM_002533337.1|;Ricinus communis conserved hypothetical protein, mRNA	NA	NA	NA	IPR000719; Protein kinase, catalytic domain;IPR002290; Serine/threonine- / dual specificity protein kinase, catalytic domain;IPR011009; Protein kinase-like domain	GO:0004672; protein kinase activity; Molecular Function;GO:0004713; protein tyrosine kinase activity; Molecular Function;GO:0005524; ATP binding; Molecular Function;GO:0006468; protein phosphorylation; Biological Process
contig_71065	0.589952	8.31286	3.81667	Up	8.97029e-49	NA	pop:POPTR_0002s03960g;--	ref|XP_002302045.1|;GmMYB29 family protein [Populus trichocarpa] gb|EEE81318.1| GmMYB29 family protein [Populus trichocarpa]	ref|XM_007035052.1|;Theobroma cacao Myb domain protein 13, putative (TCM_020889) mRNA, complete cds	NA	NA	NA	NA	NA
contig_79844	0.470457	6.58034	3.80603	Up	5.03581e-39	NA	cit:102621061;--	ref|XP_006468261.1|;PREDICTED: putative hydrolase C777.06c-like isoform X1 [Citrus sinensis] ref|XP_006468262.1| PREDICTED: putative hydrolase C777.06c-like isoform X2 [Citrus sinensis] gb|KDO75351.1| hypothetical protein CISIN_1g020397mg [Citrus sinensis] gb|KDO75352.1| hypothetical protein CISIN_1g020397mg [Citrus sinensis]	ref|XM_002279618.2|;PREDICTED: Vitis vinifera putative hydrolase C777.06c-like, transcript variant 1 (LOC100248048), mRNA	NA	NA	NA	NA	NA
contig_101574	0.588259	8.22805	3.80603	Up	7.94241e-49	NA	NA	NA	NA	NA	NA	NA	NA	NA
contig_23604	5.66199	78.9555	3.80166	Up	0	SPy1884;--	gmx:100788194;--	gb|KDP22391.1|;hypothetical protein JCGZ_26222 [Jatropha curcas]	ref|XM_002266619.1|;PREDICTED: Vitis vinifera hypersensitive-induced response protein 4-like (LOC100260043), mRNA	NA	NA	NA	NA	NA
contig_22930	0.992212	13.8211	3.80008	Up	8.39918e-81	RSp1223;--	vvi:100261203;--	ref|XP_002273595.1|;PREDICTED: high affinity nitrate transporter 2.5-like [Vitis vinifera]	ref|XM_007215266.1|;Prunus persica hypothetical protein (PRUPE_ppa005221mg) mRNA, complete cds	decoy_sp|Q9FPQ6|GP1_CHLRE;Vegetative cell wall protein gp1 OS=Chlamydomonas reinhardtii GN=GP1 PE=1 SV=1	P-1_CR_tp#DNA/P;[Chlamydomonas reinhardtii]	decoy_tr|W5QDK3|W5QDK3_SHEEP;Uncharacterized protein (Fragment) OS=Ovis aries PE=4 SV=1	IPR011701; Major facilitator superfamily;IPR016196; Major facilitator superfamily domain, general substrate transporter	GO:0016021; integral to membrane; Cellular Component
CL713Contig1	12.0443	167.455	3.79735	Up	0	SMa1445;--	vvi:100252547;--	ref|XP_002283317.1|;PREDICTED: desiccation-related protein PCC13-62-like isoform 1 [Vitis vinifera]	emb|FQ219849.1|;Rattus norvegicus TL0ADA45YB22 mRNA sequence	NA	NA	decoy_tr|C6T6S4|C6T6S4_SOYBN;Putative uncharacterized protein (Fragment) OS=Glycine max PE=2 SV=1	NA	NA
contig_77797	0.455838	6.27466	3.78294	Up	7.10079e-37	NA	NA	NA	NA	NA	NA	NA	NA	NA
contig_39194	0.644822	8.83362	3.77603	Up	1.10457e-51	NA	pop:POPTR_0001s31120g;--	gb|AAB36653.1|;immediate-early salicylate-induced glucosyltransferase [Nicotiana tabacum]	dbj|AB847095.1|;Camellia sinensis CsUGTC1 mRNA for UDP-glycosyltransferase 73A17, complete cds	NA	NA	NA	NA	NA
contig_74571	0.750979	10.2817	3.77517	Up	3.81598e-60	NA	cit:102612415;--	emb|CAN79398.1|;hypothetical protein VITISV_016838 [Vitis vinifera]	emb|AM470021.1|;Vitis vinifera, whole genome shotgun sequence, contig VV78X144371.28, clone ENTAV 115	NA	Copia-66_GM#LTR/Copia;1241-5287 [Glycine max]	NA	NA	NA
CL4581Contig1	1.56675	21.4493	3.77508	Up	9.96285e-125	NA	tcc:TCM_008066;--	ref|XP_007043551.1|;AP2/ERF domain-containing transcription factor, putative [Theobroma cacao] gb|EOX99382.1| AP2/ERF domain-containing transcription factor, putative [Theobroma cacao]	ref|XM_006491579.1|;PREDICTED: Citrus sinensis ethylene-responsive transcription factor ERF053-like (LOC102617350), mRNA	NA	NA	NA	IPR001471; AP2/ERF domain	GO:0003677; DNA binding; Molecular Function;GO:0003700; sequence-specific DNA binding transcription factor activity; Molecular Function
contig_54826	11.7376	160.49	3.77328	Up	0	NA	vvi:100244084;--	ref|XP_002279421.1|;PREDICTED: uncharacterized protein LOC100244084 [Vitis vinifera]	ref|XM_002279385.1|;PREDICTED: Vitis vinifera uncharacterized LOC100244084 (LOC100244084), mRNA	NA	NA	decoy_tr|W5QDK3|W5QDK3_SHEEP;Uncharacterized protein (Fragment) OS=Ovis aries PE=4 SV=1	NA	NA
contig_62952	1.2751	17.3134	3.76321	Up	2.44859e-100	NA	NA	NA	NA	NA	NA	NA	NA	NA
contig_36267	0.392381	5.28501	3.75158	Up	4.57137e-31	NA	sot:102598229;--	ref|XP_006360764.1|;PREDICTED: type I inositol 1,4,5-trisphosphate 5-phosphatase CVP2-like [Solanum tuberosum]	ref|XM_006360702.1|;PREDICTED: Solanum tuberosum type I inositol 1,4,5-trisphosphate 5-phosphatase CVP2-like (LOC102598229), mRNA	NA	NA	NA	NA	NA
contig_14688	0.501821	6.75906	3.75158	Up	1.62561e-39	NA	sot:102579392;--	ref|NP_001275304.1|;respiratory burst oxidase homolog protein A [Solanum tuberosum] sp|Q948U0.1|RBOHA_SOLTU RecName: Full=Respiratory burst oxidase homolog protein A; AltName: Full=NADPH oxidase RBOHA; AltName: Full=StRBOHA [Solanum tuberosum] dbj|BAB70750.1| respiratory burst oxidase homolog [Solanum tuberosum]	ref|XM_004166221.1|;PREDICTED: Cucumis sativus respiratory burst oxidase homolog protein A-like (LOC101212879), mRNA	NA	NA	NA	NA	NA
contig_25723	0.437012	5.88615	3.75158	Up	9.00198e-35	NA	NA	NA	NA	NA	NA	NA	NA	NA
contig_99639	1.16968	15.7545	3.75158	Up	4.59972e-91	YER025w_2;--	pte:PTT_00386;--	ref|XP_003295316.1|;hypothetical protein PTT_00386 [Pyrenophora teres f. teres 0-1] gb|EFQ96602.1| hypothetical protein PTT_00386 [Pyrenophora teres f. teres 0-1]	ref|XM_008033217.1|;Setosphaeria turcica Et28A hypothetical protein mRNA	NA	NA	NA	IPR000795; Elongation factor, GTP-binding domain	GO:0003924; GTPase activity; Molecular Function
contig_29674	39.5033	530.213	3.74653	Up	0	NA	vvi:100852428;--	ref|XP_003633555.1|;PREDICTED: zinc finger A20 and AN1 domain-containing stress-associated protein 5-like [Vitis vinifera]	ref|XM_007218457.1|;Prunus persica hypothetical protein (PRUPE_ppa012532mg) mRNA, complete cds	NA	NA	NA	NA	GO:0003677; DNA binding; Molecular Function
contig_62723	2.83386	37.9437	3.74302	Up	5.72928e-219	NA	NA	NA	emb|AM471006.2|;Vitis vinifera contig VV78X134622.27, whole genome shotgun sequence	NA	NA	NA	NA	NA
CL10214Contig1	0.403764	5.38604	3.73764	Up	7.22059e-32	NA	pop:POPTR_1118529;--	gb|EYU28169.1|;hypothetical protein MIMGU_mgv1a013447mg [Erythranthe guttata]	ref|XM_006369819.1|;Populus trichocarpa hypothetical protein (POPTR_0001s34410g) mRNA, complete cds	NA	NA	NA	NA	NA
contig_96181	11.9608	158.363	3.72685	Up	0	NA	NA	NA	gb|AC132104.3|;Mus musculus BAC clone RP24-364N7 from chromosome 9, complete sequence	NA	NA	NA	NA	NA
contig_62386	3.50163	46.3575	3.7267	Up	2.71434e-266	NA	sot:102584920;--	ref|XP_006346226.1|;PREDICTED: UPF0136 membrane protein At2g26240-like [Solanum tuberosum]	ref|XM_007020841.1|;Theobroma cacao Transmembrane proteins 14C (TCM_030947) mRNA, complete cds	NA	NA	NA	NA	NA
contig_80873	1.24531	16.4799	3.72613	Up	9.70598e-95	SMa1079;--	fve:101303578;--	ref|XP_008386650.1|;PREDICTED: translocator protein homolog [Malus domestica]	ref|XM_004290731.1|;PREDICTED: Fragaria vesca subsp. vesca translocator protein homolog (LOC101303578), mRNA	NA	NA	NA	NA	NA
contig_50639	4.50216	59.5527	3.72548	Up	0	SPAC3A12.14;--	sot:102593516;--	ref|XP_006357771.1|;PREDICTED: calcium-binding protein CML24-like [Solanum tuberosum]	ref|XM_004242712.1|;PREDICTED: Solanum lycopersicum calmodulin-like protein 5-like (LOC101267131), mRNA	NA	NA	NA	IPR002048; EF-hand domain	NA
contig_9436	1.12795	14.9002	3.72357	Up	1.81985e-85	NA	NA	NA	NA	NA	NA	NA	NA	NA
CL10473Contig1	95.2987	1249.93	3.71324	Up	0	NA	cit:102622912;--	emb|CBI29861.3|;unnamed protein product [Vitis vinifera]	ref|NM_001280975.1|;Vitis vinifera alpha-galactosidase (AGA), mRNA gb|EU543561.1| Vitis vinifera seed imbibition protein 1 (SIP1) mRNA, complete cds	NA	NA	NA	NA	NA
contig_83593	0.971906	12.7131	3.70935	Up	2.56216e-73	NA	NA	NA	NA	NA	NA	NA	NA	NA
contig_36576	0.527666	6.90216	3.70935	Up	9.46035e-40	YIL082w-a_2;--	tcc:TCM_018243;--	ref|XP_007032400.1|;DNA/RNA polymerases superfamily protein [Theobroma cacao] gb|EOY03326.1| DNA/RNA polymerases superfamily protein [Theobroma cacao]	gb|GQ367006.1|;Helianthus deserticola isolate 4x10Hdes retrotransposon Ty3/gypsy-like reverse transcriptase-like gene, partial sequence	NA	GYCUME1_pol#LTR/Gypsy;1669-4800 [Cucumis melo]	NA	NA	GO:0003723; RNA binding; Molecular Function;GO:0003964; RNA-directed DNA polymerase activity; Molecular Function
contig_68387	1.32268	17.2932	3.70867	Up	3.19498e-99	NA	NA	NA	gb|JQ619837.1|;Camellia sinensis NAM-like protein mRNA, complete cds	NA	NA	NA	NA	NA
CL5440Contig1	1.43873	18.7912	3.70719	Up	5.78411e-108	NA	NA	NA	NA	NA	NA	NA	NA	NA
contig_64451	0.497355	6.49279	3.70649	Up	1.20999e-37	SPAC3H1.09c;--	vvi:100252511;--	ref|XP_002277064.1|;PREDICTED: proton-coupled amino acid transporter 1-like [Vitis vinifera]	ref|XM_003538867.2|;PREDICTED: Glycine max proton-coupled amino acid transporter 3-like (LOC100781328), mRNA	decoy_sp|Q17RH7|TPRXL_HUMAN;Putative protein TPRXL OS=Homo sapiens GN=TPRXL PE=5 SV=2	Copia-95_SB#LTR/Copia;74-3953 via tfasty with Copia-50_ZM, 2 frameshifts. [Sorghum bicolor]	decoy_tr|E8NHH4|E8NHH4_LEIMU;WGS CADB00000000 data, contig 29 (Fragment) OS=Leishmania mexicana (strain MHOM/GT/2001/U1103) GN=LmxM_34_0500a_1 PE=4 SV=1	NA	NA
contig_55521	6.57217	85.7699	3.70603	Up	0	NA	tcc:TCM_035715;--	ref|XP_008237480.1|;PREDICTED: protein GIGANTEA [Prunus mume] ref|XP_008237481.1| PREDICTED: protein GIGANTEA [Prunus mume] ref|XP_008237482.1| PREDICTED: protein GIGANTEA [Prunus mume] ref|XP_008237483.1| PREDICTED: protein GIGANTEA [Prunus mume]	ref|XM_002264719.1|;PREDICTED: Vitis vinifera protein GIGANTEA-like (LOC100254197), mRNA	NA	NA	NA	NA	NA
contig_78011	0.874024	11.3698	3.70139	Up	1.16948e-65	SPAC458.06;--	tcc:TCM_045589;--	gb|EXC21102.1|;WD repeat domain phosphoinositide-interacting protein 3 [Morus notabilis]	ref|XM_002267230.1|;PREDICTED: Vitis vinifera WD repeat domain phosphoinositide-interacting protein 3-like (LOC100248334), mRNA	NA	NA	NA	IPR001680; WD40 repeat	NA
CL7101Contig1	0.882772	11.4744	3.70023	Up	1.26078e-65	ECU11g1690;--	pop:POPTR_0015s03770g;--	gb|ADF43752.1|;MYB [Camellia sinensis]	gb|GU944769.1|;Camellia sinensis MYB mRNA, complete cds	NA	NA	NA	IPR001005; SANT/Myb domain;IPR009057; Homeodomain-like	GO:0003677; DNA binding; Molecular Function
contig_60597	1.34268	17.4455	3.69967	Up	1.86185e-99	NA	NA	NA	gb|FJ436979.1|;Camellia sinensis dehydrin gene, complete cds	NA	NA	NA	NA	NA
contig_21628	0.889195	11.516	3.695	Up	6.82795e-66	NA	pop:POPTR_0011s15560g;--	gb|KDP25221.1|;hypothetical protein JCGZ_20377 [Jatropha curcas]	ref|XM_004309475.1|;PREDICTED: Fragaria vesca subsp. vesca glucan endo-1,3-beta-glucosidase 11-like, transcript variant 2 (LOC101299257), mRNA	NA	NA	NA	IPR000490; Glycoside hydrolase, family 17	GO:0004553; hydrolase activity, hydrolyzing O-glycosyl compounds; Molecular Function
contig_41519	0.745841	9.65942	3.695	Up	2.53431e-55	NA	rcu:RCOM_1435920;--	gb|ADM92589.1|;galactinol synthase [Coffea arabica]	gb|KJ001144.1|;Nicotiana tabacum galactinol synthase 2 mRNA, complete cds	NA	NA	NA	NA	NA
contig_69779	384.24	4966.6	3.69218	Up	0	NA	vvi:100252004;--	ref|XP_002275075.1|;PREDICTED: chlorophyll a-b binding protein 40, chloroplastic [Vitis vinifera]	gb|DQ124219.1|;Fagus sylvatica putative chlorophyll a/b-binding protein mRNA, partial cds	NA	NA	NA	IPR022796; Chlorophyll A-B binding protein	NA
contig_28200	0.582131	7.47889	3.68341	Up	3.44005e-43	NA	vvi:100258513;--	ref|XP_002275330.1|;PREDICTED: COBRA-like protein 7 [Vitis vinifera] emb|CBI22926.3| unnamed protein product [Vitis vinifera]	ref|XM_002315425.1|;Populus trichocarpa COBRA-like protein 7 precursor (POPTR_0010s00340g) mRNA, complete cds	NA	NA	NA	NA	NA
contig_7714	1.29816	16.6574	3.68162	Up	3.07081e-95	MA0008;--	pop:POPTR_0012s13890g;--	ref|XP_002318253.2|;hypothetical protein POPTR_0012s13890g [Populus trichocarpa] gb|EEE96473.2| hypothetical protein POPTR_0012s13890g [Populus trichocarpa]	ref|XM_002274925.1|;PREDICTED: Vitis vinifera traB domain-containing protein-like (LOC100250288), mRNA	NA	NA	NA	NA	NA
contig_83366	1.50986	19.3308	3.67841	Up	2.62758e-110	NA	pop:POPTR_1105040;--	ref|XP_006373282.1|;hypothetical protein POPTR_0017s10750g, partial [Populus trichocarpa] gb|ERP51079.1| hypothetical protein POPTR_0017s10750g, partial [Populus trichocarpa]	ref|XM_008232313.1|;PREDICTED: Prunus mume uncharacterized LOC103329798 (LOC103329798), mRNA	NA	NA	NA	NA	NA
contig_36691	0.528422	6.75236	3.67563	Up	1.09872e-38	YLL029w;--	gmx:100803268;--	gb|KCW56800.1|;hypothetical protein EUGRSUZ_I02468 [Eucalyptus grandis]	ref|XM_002273210.2|;PREDICTED: Vitis vinifera probable Xaa-Pro aminopeptidase P-like (LOC100242807), mRNA	NA	NA	NA	NA	NA
contig_39769	1.19365	15.2529	3.67563	Up	2.62843e-87	NA	vvi:100262406;--	gb|KEH25914.1|;AP2 domain class transcription factor [Medicago truncatula]	emb|CU207253.6|;Zebrafish DNA sequence from clone CH211-232O4, complete sequence	NA	NA	NA	NA	NA
contig_31991	5.69353	72.6062	3.6727	Up	0	NA	NA	NA	NA	NA	NA	NA	NA	NA
contig_11273	0.772612	9.84951	3.67224	Up	4.25959e-56	NA	vvi:100250288;--	emb|CBI31844.3|;unnamed protein product [Vitis vinifera]	emb|AM425857.2|;Vitis vinifera contig VV78X211967.26, whole genome shotgun sequence	NA	NA	NA	NA	NA
contig_7046	2.74858	35.0219	3.6715	Up	6.78999e-199	Rv3876;--	vvi:100258264;--	ref|XP_002264302.1|;PREDICTED: zinc finger protein ZAT10-like [Vitis vinifera]	ref|XM_002263966.1|;PREDICTED: Vitis vinifera E3 ubiquitin protein ligase DRIP2-like (LOC100241529), mRNA	decoy_sp|P13983|EXTN_TOBAC;Extensin OS=Nicotiana tabacum GN=HRGPNT3 PE=2 SV=1	Copia-54_ZM#LTR/Copia;36-4547 [Zea mays]	decoy_tr|R1EW01|R1EW01_EMIHU;Uncharacterized protein OS=Emiliania huxleyi CCMP1516 GN=EMIHUDRAFT_314476 PE=4 SV=1	NA	NA
contig_47479	1.10299	14.0372	3.66977	Up	7.00418e-80	NA	pop:POPTR_0010s12370g;--	ref|XP_002315886.1|;hypothetical protein POPTR_0010s12370g [Populus trichocarpa] gb|EEF02057.1| hypothetical protein POPTR_0010s12370g [Populus trichocarpa]	NA	NA	NA	NA	NA	NA
contig_60541	0.863385	10.8537	3.65204	Up	6.48473e-62	NA	pop:POPTR_0006s10500g;--	ref|XP_008233816.1|;PREDICTED: abscisic acid receptor PYL4-like [Prunus mume]	ref|XM_003538436.2|;PREDICTED: Glycine max abscisic acid receptor PYL4-like (LOC100808416), mRNA	NA	NA	NA	NA	NA
contig_32172	1.74568	21.9302	3.65105	Up	5.22889e-124	NA	vvi:100852765;--	ref|XP_008221823.1|;PREDICTED: probable inactive poly [ADP-ribose] polymerase SRO2 [Prunus mume]	dbj|AB624156.1|;Camellia sinensis DNA, SSR marker, MSG0613	NA	NA	NA	NA	NA
CL5836Contig1	157.939	1984.06	3.65101	Up	0	SPAC1805.13;--	vvi:100260208;--	ref|XP_008235643.1|;PREDICTED: 60S ribosomal protein L14-1 [Prunus mume]	ref|XM_007200650.1|;Prunus persica hypothetical protein (PRUPE_ppa013223m1g) mRNA, partial cds	NA	NA	decoy_tr|J3LX60|J3LX60_ORYBR;Uncharacterized protein (Fragment) OS=Oryza brachyantha GN=OB04G17350 PE=4 SV=1	NA	GO:0003735; structural constituent of ribosome; Molecular Function;GO:0005622; intracellular; Cellular Component;GO:0005840; ribosome; Cellular Component
contig_78020	3.67662	46.1685	3.65046	Up	9.25943e-261	NA	NA	NA	ref|XM_002285560.2|;PREDICTED: Vitis vinifera uncharacterized LOC100265997 (LOC100265997), mRNA	NA	NA	NA	NA	NA
contig_80592	0.452008	5.61981	3.6361	Up	7.99434e-32	NA	NA	NA	NA	NA	NA	NA	NA	NA
contig_40914	0.505951	6.29049	3.6361	Up	4.76763e-36	NA	NA	NA	NA	NA	NA	NA	NA	NA
contig_97843	0.645725	8.0283	3.6361	Up	8.35976e-46	NA	NA	NA	NA	NA	NA	NA	NA	NA
contig_71998	0.509445	6.24596	3.61592	Up	8.7849e-36	NA	vvi:100254638;--	emb|CBI23580.3|;unnamed protein product [Vitis vinifera]	ref|XM_002270721.2|;PREDICTED: Vitis vinifera protein EIN4-like (LOC100249603), mRNA	NA	NA	NA	NA	NA
CL4349Contig1	0.98384	12.0563	3.61522	Up	1.0763e-67	NA	gmx:100301890;--	gb|AFB82644.1|;NAC transcription factor [Camellia sinensis]	gb|JN857066.1|;Camellia sinensis cultivar Longjing 43 NAC transcription factor (NAC1) mRNA, complete cds	NA	NA	NA	NA	GO:0003677; DNA binding; Molecular Function
contig_85426	0.547977	6.70977	3.61408	Up	2.02656e-38	NA	cic:CICLE_v10019196mg;--	ref|XP_006440264.1|;hypothetical protein CICLE_v10019196mg [Citrus clementina] gb|ESR53504.1| hypothetical protein CICLE_v10019196mg [Citrus clementina]	ref|XM_003635249.1|;PREDICTED: Vitis vinifera peroxisomal acyl-coenzyme A oxidase 1-like (LOC100257386), mRNA	NA	NA	NA	IPR002655; Acyl-CoA oxidase, C-terminal	GO:0003997; acyl-CoA oxidase activity; Molecular Function;GO:0005777; peroxisome; Cellular Component;GO:0006635; fatty acid beta-oxidation; Biological Process;GO:0016627; oxidoreductase activity, acting on the CH-CH group of donors; Molecular Function
CL4436Contig1	1.83479	22.4192	3.61105	Up	4.2663e-126	SPBC215.13;--	rno:499407;--	gb|ERE71480.1|;hypothetical protein H671_6g15722 [Cricetulus griseus]	gb|JN961927.1|;Mus musculus targeted non-conditional, lacZ-tagged mutant allele 1700049G17Rik:tm1e(KOMP)Wtsi; transgenic	decoy_sp|Q75JC9|Y8484_DICDI;Uncharacterized protein DDB_G0271670 OS=Dictyostelium discoideum GN=DDB_G0271670 PE=4 SV=1	NA	decoy_tr|L7MA69|L7MA69_9ACAR;Putative histone-lysine n-methyltransferase h3 lysine-79 specific (Fragment) OS=Rhipicephalus pulchellus PE=2 SV=1	NA	NA
contig_42115	0.693305	8.46023	3.60914	Up	3.54436e-48	NA	NA	NA	NA	NA	NA	NA	NA	NA
contig_7132	0.415358	5.05656	3.60573	Up	1.15239e-28	NA	NA	NA	NA	NA	NA	NA	NA	NA
contig_76500	0.784459	9.53151	3.60294	Up	1.04255e-53	NA	NA	NA	NA	NA	NA	NA	NA	NA
contig_57617	1.34472	16.3209	3.60134	Up	3.36096e-91	NA	cam:101491626;--	ref|XP_004489966.1|;PREDICTED: thioredoxin H2-like [Cicer arietinum]	NA	NA	NA	NA	IPR012336; Thioredoxin-like fold	NA
contig_50938	1.54418	18.7264	3.60016	Up	6.04481e-105	NA	cit:102619043;--	emb|CAN62264.1|;hypothetical protein VITISV_018458 [Vitis vinifera]	ref|XM_006363742.1|;PREDICTED: Solanum tuberosum basic leucine zipper 63-like (LOC102585909), mRNA	NA	NA	NA	NA	GO:0003700; sequence-specific DNA binding transcription factor activity; Molecular Function;GO:0006355; regulation of transcription, DNA-dependent; Biological Process
contig_31854	2.86136	34.587	3.59546	Up	5.86556e-193	YMR145c;--	cit:102629721;--	gb|KDO75712.1|;hypothetical protein CISIN_1g007975mg [Citrus sinensis]	ref|XM_003635625.1|;PREDICTED: Vitis vinifera probable NADH-ubiquinone oxidoreductase C3A11.07, mitochondrial-like (LOC100241384), partial mRNA	NA	NA	NA	IPR001327; Pyridine nucleotide-disulphide oxidoreductase, NAD-binding domain;IPR013027; FAD-dependent pyridine nucleotide-disulphide oxidoreductase	GO:0016491; oxidoreductase activity; Molecular Function;GO:0050660; flavin adenine dinucleotide binding; Molecular Function
CL502Contig1	3.26727	39.3891	3.59164	Up	6.13234e-220	NA	vvi:100258234;--	ref|XP_008238828.1|;PREDICTED: transcription factor EGL1 [Prunus mume]	ref|XM_004298754.1|;PREDICTED: Fragaria vesca subsp. vesca transcription factor GLABRA 3-like (LOC101306913), mRNA	NA	NA	NA	NA	NA
contig_25585	2.47097	29.785	3.59143	Up	2.95079e-166	NA	NA	NA	NA	NA	NA	NA	NA	NA
contig_73400	1.0858	13.0671	3.5891	Up	1.65502e-73	NA	NA	NA	gb|JX117845.1|;Diospyros kaki pyruvate decarboxylase 2 (PDC2) mRNA, complete cds	NA	NA	NA	NA	NA
contig_29626	0.570821	6.86955	3.5891	Up	1.12871e-38	NA	tcc:TCM_007062;--	gb|AEY81371.1|;longevity assurance protein 1-like protein [Gossypium hirsutum]	emb|AM463790.2|;Vitis vinifera contig VV78X094448.8, whole genome shotgun sequence	NA	NA	NA	NA	NA
contig_4869	0.965843	11.5963	3.58573	Up	4.68508e-65	YIL015w;--	sot:102585095;--	ref|XP_006339720.1|;PREDICTED: protein ASPARTIC PROTEASE IN GUARD CELL 2-like [Solanum tuberosum]	ref|XM_007217904.1|;Prunus persica hypothetical protein (PRUPE_ppa005289mg) mRNA, complete cds	NA	Copia-67_ZM#LTR/Copia;53-5509 via tfasty with SBCopia1, 74.6% SW:4827, 3 frameshifts. [Zea mays]	decoy_tr|E9AEM9|E9AEM9_LEIMA;Proteophosphoglycan 5 OS=Leishmania major GN=LMJF_35_0540 PE=4 SV=1	IPR001461; Peptidase A1	GO:0004190; aspartic-type endopeptidase activity; Molecular Function
CL14099Contig1	11.1817	134.232	3.58552	Up	0	BS_yxcC;--	tcc:TCM_037849;--	ref|XP_007013122.1|;Major facilitator superfamily protein isoform 2 [Theobroma cacao] ref|XP_007013123.1| Major facilitator superfamily protein isoform 2 [Theobroma cacao] ref|XP_007013124.1| Major facilitator superfamily protein isoform 2 [Theobroma cacao] gb|EOY30741.1| Major facilitator superfamily protein isoform 2 [Theobroma cacao] gb|EOY30742.1| Major facilitator superfamily protein isoform…	ref|XM_002284193.2|;PREDICTED: Vitis vinifera probable plastidic glucose transporter 2-like (LOC100255967), mRNA	NA	NA	NA	IPR003663; Sugar/inositol transporter;IPR005828; General substrate transporter;IPR016196; Major facilitator superfamily domain, general substrate transporter	GO:0016020; membrane; Cellular Component;GO:0016021; integral to membrane; Cellular Component;GO:0022857; transmembrane transporter activity; Molecular Function;GO:0022891; substrate-specific transmembrane transporter activity; Molecular Function
CL4609Contig1	1.69192	20.236	3.58019	Up	3.95239e-113	SPAC1F3.06c;--	fve:101305961;--	ref|XP_007217090.1|;hypothetical protein PRUPE_ppa000287mg [Prunus persica] gb|EMJ18289.1| hypothetical protein PRUPE_ppa000287mg [Prunus persica]	ref|XM_007048964.1|;Theobroma cacao Uncharacterized protein isoform 9 (TCM_002023) mRNA, complete cds	decoy_sp|P37709|TRHY_RABIT;Trichohyalin OS=Oryctolagus cuniculus GN=TCHH PE=2 SV=1	MdoERV2_gag#LTR/ERV1;517-2592 [Monodelphis]	decoy_tr|E2BB22|E2BB22_HARSA;Putative uncharacterized protein OS=Harpegnathos saltator GN=EAI_06790 PE=4 SV=1	NA	NA
CL5163Contig1	3.44924	41.1372	3.57609	Up	4.21337e-228	SPBC12C2.09c;--	pop:POPTR_0014s00900g;--	gb|KDP32090.1|;hypothetical protein JCGZ_12551 [Jatropha curcas]	ref|XM_002264502.2|;PREDICTED: Vitis vinifera ADIPOR-like receptor CG5315-like (LOC100264855), mRNA	NA	NA	NA	NA	NA
contig_43902	0.695921	8.29187	3.5747	Up	7.50717e-47	NA	NA	NA	NA	NA	NA	NA	NA	NA
contig_21754	21.7221	258.137	3.5709	Up	0	NA	NA	NA	emb|AM232383.1|;Catharanthus roseus cDNA-AFLP fragment, clone CRG491	NA	NA	NA	NA	NA
contig_86045	35.227	418.485	3.57042	Up	0	NA	NA	NA	gb|JX624169.1|;Camellia sinensis RING-H2 zinc finger protein mRNA, complete cds	NA	NA	NA	NA	NA
contig_53503	3.77271	44.7697	3.56885	Up	1.16843e-247	NMB1473;--	pop:POPTR_0011s11570g;--	ref|XP_002317481.1|;hypothetical protein POPTR_0011s11570g [Populus trichocarpa] gb|EEE98093.1| hypothetical protein POPTR_0011s11570g [Populus trichocarpa]	ref|XM_002317445.1|;Populus trichocarpa hypothetical protein (POPTR_0011s11570g) mRNA, complete cds	NA	NA	NA	IPR004839; Aminotransferase, class I/classII	GO:0009058; biosynthetic process; Biological Process
contig_70018	215.591	2549	3.56356	Up	0	NA	cit:102628674;--	ref|XP_006419299.1|;hypothetical protein CICLE_v10005406mg [Citrus clementina] ref|XP_006488788.1| PREDICTED: galactinol synthase 2-like [Citrus sinensis] gb|ESR32539.1| hypothetical protein CICLE_v10005406mg [Citrus clementina]	gb|GQ497220.1|;Coffea arabica galactinol synthase (GolS2) mRNA, complete cds	NA	NA	NA	NA	NA
contig_84050	0.423368	5.00055	3.5621	Up	3.86431e-28	NA	NA	NA	ref|XM_004179435.1|;Tetrapisispora blattae CBS 6284 hypothetical protein (TBLA0C01490) mRNA, complete cds	NA	NA	NA	NA	NA
contig_85074	0.857763	10.0721	3.55364	Up	4.47856e-56	NA	NA	NA	NA	NA	NA	NA	NA	NA
contig_60834	0.481512	5.65405	3.55364	Up	4.34997e-32	NA	ace:Acel_2135;--	NA	NA	NA	Copia-6_ES#LTR/Copia;96-6206 via tfasty with Copia-83_PT, 54.3% SW:893, 1 stopcodon. [Ectocarpus siliculosus]	NA	NA	NA
contig_77493	3.23542	37.9912	3.55364	Up	1.40117e-209	NA	vvi:100264955;--	gb|EYU19948.1|;hypothetical protein MIMGU_mgv1a015527mg [Erythranthe guttata]	ref|XM_002282364.1|;PREDICTED: Vitis vinifera CASP-like protein At3g53850 (LOC100261579), mRNA	NA	NA	NA	NA	NA
CL14043Contig1	0.512275	6.01528	3.55364	Up	6.26168e-34	NA	NA	NA	NA	NA	NA	NA	NA	NA
contig_66930	0.510856	5.99861	3.55364	Up	6.26076e-34	NA	vvi:100262893;--	ref|XP_002283869.1|;PREDICTED: uncharacterized protein LOC100262893 [Vitis vinifera] emb|CBI20854.3| unnamed protein product [Vitis vinifera]	ref|XM_006340197.1|;PREDICTED: Solanum tuberosum transcriptional regulator ATRX homolog (LOC102584556), mRNA	NA	NA	NA	NA	NA
contig_82752	1.30794	15.2829	3.54655	Up	2.5397e-84	NA	cit:102629298;--	gb|EXB59329.1|;DnaJ homolog subfamily B member 11 [Morus notabilis]	ref|XM_008236964.1|;PREDICTED: Prunus mume dnaJ homolog subfamily B member 11 (LOC103334040), mRNA	NA	NA	NA	NA	NA
CL4716Contig1	2.36435	27.5847	3.54436	Up	3.20038e-152	YBR287w;--	pop:POPTR_0005s10230g;--	gb|KCW56488.1|;hypothetical protein EUGRSUZ_I02215 [Eucalyptus grandis]	gb|HM003342.1|;Camellia sinensis clone U10BcDNA 1919 hypothetical protein mRNA, partial cds	decoy_sp|Q75JC9|Y8484_DICDI;Uncharacterized protein DDB_G0271670 OS=Dictyostelium discoideum GN=DDB_G0271670 PE=4 SV=1	CryptonS-18_PI_pt#DNA/Crypton;2724-5429 GenScan prediction, 3 introns (3306:3361, 3459:3509, 4560:4881) Last exon contains CHROMO domain also present at the C-terminus of retrotransposon pols and seems to be a single exon protein in other Cryptons. [Phytophthora infestans]	decoy_tr|K4IZE5|K4IZE5_9MYCE;Uncharacterized protein (Fragment) OS=Polysphondylium violaceum PE=4 SV=1	NA	GO:0016021; integral to membrane; Cellular Component
contig_33583	79.1338	922.079	3.54252	Up	0	YBL026w;--	tcc:TCM_004456;--	gb|KCW49941.1|;hypothetical protein EUGRSUZ_K03403 [Eucalyptus grandis]	ref|XM_007050624.1|;Theobroma cacao BTB-POZ and MATH domain 2 (TCM_004456) mRNA, complete cds	NA	NA	NA	IPR001163; Ribonucleoprotein LSM domain	NA
contig_65990	4.46277	51.9689	3.54164	Up	5.5177e-286	NA	vvi:100250904;--	ref|XP_002281028.1|;PREDICTED: heat stress transcription factor C-1 [Vitis vinifera] emb|CAN72162.1| hypothetical protein VITISV_009631 [Vitis vinifera] emb|CBI28074.3| unnamed protein product [Vitis vinifera]	NA	NA	NA	NA	NA	NA
CL1281Contig1	2.2617	26.3037	3.53978	Up	4.39391e-145	SA2447;--	vvi:100246836;--	ref|XP_002281776.1|;PREDICTED: two-component response regulator-like PRR73-like [Vitis vinifera]	ref|XM_002281740.1|;PREDICTED: Vitis vinifera two-component response regulator-like PRR73-like (LOC100246836), mRNA	NA	L1-11_Mad_pol#LINE/L1;1548-5797 via tfasty with ATLINE1_2_pol, 1 frameshift. [Malus x domestica]	decoy_tr|C9W8D9|C9W8D9_9PRIM;Dentin sialophosphoprotein (Fragment) OS=Gorilla gorilla GN=DSPP PE=4 SV=1	NA	NA
CL8716Contig1	0.708215	8.21822	3.53657	Up	1.57784e-45	NA	vvi:100247517;--	ref|XP_002284674.1|;PREDICTED: uncharacterized protein LOC100247517 [Vitis vinifera]	ref|XM_002284638.2|;PREDICTED: Vitis vinifera uncharacterized LOC100247517 (LOC100247517), mRNA	NA	NA	NA	NA	NA
contig_74699	1.96669	22.8217	3.53657	Up	8.62198e-126	NA	NA	NA	ref|XM_007029959.1|;Theobroma cacao Uncharacterized protein isoform 2 (TCM_025860) mRNA, partial cds	NA	NA	NA	NA	NA
CL6545Contig1	3.02823	35.1007	3.53496	Up	6.42173e-193	all2096;--	pop:POPTR_0003s10290g;--	ref|XP_002304386.2|;hypothetical protein POPTR_0003s10290g [Populus trichocarpa] gb|EEE79365.2| hypothetical protein POPTR_0003s10290g [Populus trichocarpa]	ref|XM_006471509.1|;PREDICTED: Citrus sinensis ubiquinol oxidase 3, mitochondrial-like (LOC102608494), partial mRNA	NA	NA	NA	NA	GO:0009916; alternative oxidase activity; Molecular Function
CL24Contig6	6.15239	71.1982	3.53262	Up	0	YMR296c;--	vvi:100254626;--	ref|XP_002269418.2|;PREDICTED: serine palmitoyltransferase 1 [Vitis vinifera]	dbj|AB624206.1|;Camellia sinensis DNA, SSR marker, MSG0714	NA	NA	NA	IPR004839; Aminotransferase, class I/classII	GO:0009058; biosynthetic process; Biological Process
contig_49728	1.67046	19.2977	3.53011	Up	5.57699e-106	NA	rcu:RCOM_1278190;--	gb|EYU33436.1|;hypothetical protein MIMGU_mgv1a011639mg [Erythranthe guttata]	NA	NA	NA	NA	NA	NA
contig_82093	0.666116	7.69027	3.52919	Up	2.27575e-42	NA	vvi:100248574;--	emb|CAN83669.1|;hypothetical protein VITISV_027696 [Vitis vinifera]	ref|XM_002273845.1|;PREDICTED: Vitis vinifera uncharacterized LOC100248574 (LOC100248574), mRNA	NA	NA	NA	NA	NA
contig_74159	0.4579	5.27795	3.52687	Up	1.85566e-29	NA	vvi:100265785;--	ref|XP_002284555.1|;PREDICTED: uncharacterized protein LOC100265785 isoform 2 [Vitis vinifera] ref|XP_002284557.1| PREDICTED: uncharacterized protein LOC100265785 isoform 3 [Vitis vinifera] ref|XP_002284553.1| PREDICTED: uncharacterized protein LOC100265785 isoform 1 [Vitis vinifera] emb|CBI33380.3| unnamed protein product [Vitis vinifera]	ref|XM_002284517.1|;PREDICTED: Vitis vinifera uncharacterized LOC100265785, transcript variant 1 (LOC100265785), mRNA	NA	NA	NA	NA	NA
CL9426Contig1	5.07701	58.431	3.52468	Up	0	NA	vvi:100254197;--	emb|CAN81809.1|;hypothetical protein VITISV_032939 [Vitis vinifera]	ref|XM_002264719.1|;PREDICTED: Vitis vinifera protein GIGANTEA-like (LOC100254197), mRNA	NA	NA	NA	NA	NA
contig_40433	0.900233	10.3398	3.52177	Up	2.14345e-57	SP1778;--	pop:POPTR_0001s24200g;--	gb|AGD98709.1|;aquaporin protein 6 [Camellia sinensis]	gb|KC008721.1|;Camellia sinensis aquaporin protein 6 mRNA, complete cds	NA	NA	NA	IPR000425; Major intrinsic protein	GO:0005215; transporter activity; Molecular Function;GO:0006810; transport; Biological Process
contig_29527	1.30794	14.9968	3.51929	Up	3.2717e-82	YGL233w;--	vvi:100249917;--	ref|XP_002277968.1|;PREDICTED: probable exocyst complex component 6 [Vitis vinifera] emb|CBI32820.3| unnamed protein product [Vitis vinifera]	ref|XM_002277932.1|;PREDICTED: Vitis vinifera probable exocyst complex component 6-like (LOC100249917), mRNA	NA	NA	NA	NA	NA
CL12510Contig1	3.04466	34.8499	3.5168	Up	4.53266e-191	NA	vvi:100250615;--	gb|ADM88555.1|;lactate dehydrogenase [Camellia sinensis]	gb|HM114228.1|;Camellia sinensis lactate dehydrogenase mRNA, complete cds	NA	NA	NA	NA	NA
contig_72403	7.75213	88.6322	3.51517	Up	0	NA	vvi:100248705;--	emb|CBI32397.3|;unnamed protein product [Vitis vinifera]	ref|XM_002285098.1|;PREDICTED: Vitis vinifera thioredoxin M3, chloroplastic-like (LOC100248705), mRNA	NA	NA	NA	NA	NA
contig_37987	1.07993	12.3423	3.5146	Up	3.24123e-68	NA	vvi:100254517;--	ref|XP_002266938.1|;PREDICTED: uncharacterized membrane protein At3g27390 [Vitis vinifera] emb|CBI28481.3| unnamed protein product [Vitis vinifera]	ref|XM_002266902.1|;PREDICTED: Vitis vinifera uncharacterized LOC100254517 (LOC100254517), mRNA	NA	NA	NA	NA	NA
contig_75703	0.62515	7.12478	3.51057	Up	5.95941e-39	NA	NA	NA	NA	NA	NA	NA	NA	NA
contig_50934	5.53455	63.0768	3.51057	Up	0	NA	NA	NA	NA	NA	NA	NA	NA	NA
contig_44757	0.704966	8.03444	3.51057	Up	3.237e-44	NA	NA	NA	NA	NA	NA	NA	NA	NA
contig_68008	0.77487	8.83113	3.51057	Up	1.9624e-48	NA	NA	NA	NA	NA	NA	NA	NA	NA
contig_16661	1.20648	13.7502	3.51057	Up	2.39763e-75	all0004;--	gmx:100037480;--	gb|EXB50430.1|;ATP synthase gamma chain [Morus notabilis]	ref|XM_007020746.1|;Theobroma cacao ATPase, F1 complex, gamma subunit protein (TCM_030867) mRNA, complete cds	NA	NA	NA	IPR000131; ATPase, F1 complex, gamma subunit	GO:0015986; ATP synthesis coupled proton transport; Biological Process;GO:0045261; proton-transporting ATP synthase complex, catalytic core F(1); Cellular Component;GO:0046933; proton-transporting ATP synthase activity, rotational mechanism; Molecular Function
contig_14185	1.32556	15.1073	3.51057	Up	5.30786e-83	NA	NA	NA	NA	NA	NA	NA	NA	NA
contig_72462	1.69347	19.2126	3.504	Up	1.88335e-105	SPAC8E11.02c;--	csv:101222068;--	gb|KDP32938.1|;hypothetical protein JCGZ_12969 [Jatropha curcas]	ref|XM_006373385.1|;Populus trichocarpa hypothetical protein (POPTR_0017s13840g) mRNA, complete cds	NA	NA	NA	IPR000308; 14-3-3 protein	NA
contig_74455	73.1849	829.702	3.50297	Up	0	NA	rcu:RCOM_1002420;--	ref|XP_002519283.1|;conserved hypothetical protein [Ricinus communis] gb|EEF43147.1| conserved hypothetical protein [Ricinus communis]	ref|XM_002314939.2|;Populus trichocarpa galactinol synthase family protein (POPTR_0010s16020g) mRNA, complete cds	NA	NA	NA	NA	NA
contig_51758	9.24986	104.122	3.4927	Up	0	NA	NA	NA	NA	NA	NA	NA	NA	NA
contig_92088	1.72976	19.4382	3.49025	Up	3.00907e-106	NA	vvi:100241226;--	emb|CBI21266.3|;unnamed protein product [Vitis vinifera]	ref|XM_008232405.1|;PREDICTED: Prunus mume uncharacterized LOC103329883 (LOC103329883), mRNA	NA	NA	NA	NA	NA
contig_51292	0.596826	6.69891	3.48855	Up	7.66886e-37	NA	pop:POPTR_930874;--	ref|XP_006381706.1|;hypothetical protein POPTR_0006s16180g [Populus trichocarpa] gb|ERP59503.1| hypothetical protein POPTR_0006s16180g [Populus trichocarpa]	ref|XM_006381644.1|;Populus trichocarpa hypothetical protein (POPTR_0006s16180g) mRNA, complete cds	NA	NA	NA	NA	NA
contig_66774	0.853792	9.58316	3.48855	Up	2.15814e-52	NA	NA	NA	NA	NA	NA	NA	NA	NA
contig_68886	2.37304	26.577	3.48537	Up	7.98733e-145	CT399_2;--	cit:102611984;--	gb|KCW49766.1|;hypothetical protein EUGRSUZ_K03257 [Eucalyptus grandis]	ref|XM_002306822.2|;Populus trichocarpa sugar isomerase domain-containing family protein (POPTR_0005s24740g) mRNA, complete cds	NA	NA	NA	NA	NA
contig_48344	5.75544	64.4524	3.48524	Up	0	NA	sly:778216;--	gb|ACM68431.1|;xyloglucan-specific endoglucanase inhibitor protein [Capsicum annuum]	ref|XM_002277663.1|;PREDICTED: Vitis vinifera basic 7S globulin-like (LOC100251215), mRNA	NA	NA	NA	NA	NA
contig_79522	0.578842	6.47707	3.4841	Up	8.83063e-36	NA	pop:POPTR_0014s08440g;--	ref|XP_002320817.1|;hypothetical protein POPTR_0014s08440g [Populus trichocarpa] gb|EEE99132.1| hypothetical protein POPTR_0014s08440g [Populus trichocarpa]	NA	NA	NA	NA	NA	NA
contig_47669	3.57709	39.9442	3.48113	Up	9.84164e-217	NA	sot:102589114;--	gb|EYU29103.1|;hypothetical protein MIMGU_mgv1a009239mg [Erythranthe guttata]	ref|XM_006652693.1|;PREDICTED: Oryza brachyantha ubiquinol oxidase 1a, mitochondrial-like (LOC102708516), mRNA	NA	NA	NA	NA	GO:0009916; alternative oxidase activity; Molecular Function
contig_87384	0.696578	7.75841	3.4774	Up	4.00398e-42	NA	vvi:100267718;--	ref|XP_002266817.1|;PREDICTED: metaxin-2-like [Vitis vinifera]	ref|XM_006359001.1|;PREDICTED: Solanum tuberosum mitochondrial outer membrane import complex protein METAXIN-like (LOC102592956), mRNA	NA	NA	NA	NA	NA
CL10345Contig1	16.4428	182.909	3.47559	Up	0	YER036c;--	sbi:SORBI_07g023740;--	gb|KCW51344.1|;hypothetical protein EUGRSUZ_J00895 [Eucalyptus grandis]	dbj|AP004912.1|;Lotus japonicus genomic DNA, chromosome 3, clone: LjT11L19, TM0070, complete sequence	NA	NA	NA	NA	NA
contig_23414	2.73681	30.4278	3.47482	Up	1.15612e-164	NA	vvi:100259501;--	ref|XP_002276201.1|;PREDICTED: uncharacterized protein LOC100259501 [Vitis vinifera] emb|CBI15450.3| unnamed protein product [Vitis vinifera]	ref|XM_006493892.1|;PREDICTED: Citrus sinensis uncharacterized LOC102614420 (LOC102614420), transcript variant X7, mRNA	NA	NA	NA	NA	NA
contig_40816	30.4818	338.425	3.47282	Up	0	NA	rcu:RCOM_1120980;--	ref|XP_002525420.1|;conserved hypothetical protein [Ricinus communis] gb|EEF36910.1| conserved hypothetical protein [Ricinus communis]	emb|AM447570.2|;Vitis vinifera contig VV78X025701.9, whole genome shotgun sequence	NA	NA	NA	NA	NA
contig_73492	2.0108	22.3217	3.4726	Up	2.57529e-121	NA	sly:101247554;--	gb|EYU27160.1|;hypothetical protein MIMGU_mgv1a026478mg [Erythranthe guttata]	NA	NA	NA	NA	NA	NA
contig_75224	135.911	1508.06	3.47196	Up	0	NA	pop:POPTR_0014s00810g;--	ref|XP_002320667.1|;Phytosulfokines 3 precursor family protein [Populus trichocarpa] gb|EEE98982.1| Phytosulfokines 3 precursor family protein [Populus trichocarpa]	NA	NA	NA	NA	NA	NA
contig_25872	0.895238	9.89377	3.46618	Up	5.57463e-54	NA	vvi:100265834;--	ref|XP_002268949.1|;PREDICTED: uncharacterized protein LOC100265834 [Vitis vinifera] emb|CBI30153.3| unnamed protein product [Vitis vinifera]	ref|XM_002268913.2|;PREDICTED: Vitis vinifera uncharacterized LOC100265834 (LOC100265834), mRNA	NA	NA	NA	NA	NA
contig_62835	0.47287	5.22594	3.46618	Up	6.16765e-29	NA	sot:102584850;--	ref|XP_006351631.1|;PREDICTED: E3 ubiquitin protein ligase DRIP2-like [Solanum tuberosum]	ref|XR_189582.1|;PREDICTED: Cicer arietinum E3 ubiquitin protein ligase DRIP2-like (LOC101507166), misc_RNA	NA	NA	NA	NA	NA
CL5702Contig1	21.7094	239.647	3.46452	Up	0	YER036c;--	csv:101223677;--	gb|KCW51344.1|;hypothetical protein EUGRSUZ_J00895 [Eucalyptus grandis]	ref|XM_002276657.2|;PREDICTED: Vitis vinifera ABC transporter F family member 1-like, transcript variant 1 (LOC100251610), mRNA	NA	NA	NA	IPR003439; ABC transporter-like;IPR003593; AAA+ ATPase domain	GO:0000166; nucleotide binding; Molecular Function;GO:0005524; ATP binding; Molecular Function;GO:0016887; ATPase activity; Molecular Function
contig_85651	0.76459	8.3971	3.45713	Up	4.60592e-46	NA	NA	NA	NA	NA	NA	NA	NA	NA
CL10029Contig1	4.95273	54.332	3.45551	Up	2.16677e-292	NA	sot:102580486;--	ref|XP_006345646.1|;PREDICTED: uncharacterized protein LOC102580486 [Solanum tuberosum]	ref|XM_007011730.1|;Theobroma cacao Uncharacterized protein (TCM_036954) mRNA, complete cds	NA	NA	NA	NA	NA
CL13178Contig1	0.99686	10.9308	3.45486	Up	2.89356e-59	ECU11g1690;--	vvi:100245492;--	ref|XP_002266049.1|;PREDICTED: uncharacterized protein LOC100245492 [Vitis vinifera]	ref|XM_007025760.1|;Theobroma cacao MYB-like 102 (TCM_030009) mRNA, complete cds	NA	NA	NA	IPR001005; SANT/Myb domain;IPR009057; Homeodomain-like;IPR017877; Myb-like domain	GO:0003677; DNA binding; Molecular Function
contig_65314	1.51039	16.5096	3.45031	Up	2.30883e-89	NA	NA	NA	gb|JQ820201.1|;Camellia sinensis WRKY transcription factor 40 mRNA, complete cds	NA	NA	NA	NA	NA
contig_96030	1.05605	11.5174	3.44707	Up	6.39964e-62	NA	vvi:100245500;--	ref|XP_002267383.1|;PREDICTED: NAC domain-containing protein 43-like [Vitis vinifera]	ref|XM_002284632.2|;PREDICTED: Vitis vinifera NAC domain-containing protein 72-like (LOC100243607), mRNA	NA	NA	NA	NA	GO:0003677; DNA binding; Molecular Function
contig_65315	4.24723	46.2051	3.44346	Up	3.04046e-248	NA	rcu:RCOM_1441350;--	gb|AFJ20666.1|;WRKY transcription factor 40 [Camellia sinensis]	gb|JQ820201.1|;Camellia sinensis WRKY transcription factor 40 mRNA, complete cds	NA	NA	NA	NA	NA
CL12928Contig1	1.46364	15.9228	3.44346	Up	6.12521e-86	NA	tcc:TCM_037281;--	gb|EXB66872.1|;hypothetical protein L484_019510 [Morus notabilis]	ref|XM_008222248.1|;PREDICTED: Prunus mume protein REVERSION-TO-ETHYLENE SENSITIVITY1 (LOC103320551), transcript variant X2, mRNA	NA	NA	NA	NA	NA
CL12356Contig1	1.59305	17.3306	3.44346	Up	4.40002e-93	NA	pop:POPTR_0005s10470g;--	ref|XP_002306431.2|;hypothetical protein POPTR_0005s10470g [Populus trichocarpa] gb|EEE93427.2| hypothetical protein POPTR_0005s10470g [Populus trichocarpa]	emb|AM463736.1|;Vitis vinifera, whole genome shotgun sequence, contig VV78X249614.20, clone ENTAV 115	NA	NA	NA	NA	NA
contig_86054	0.77387	8.40855	3.44169	Up	2.67366e-45	NA	fve:101301266;--	ref|XP_004292774.1|;PREDICTED: uncharacterized protein LOC101301266 [Fragaria vesca subsp. vesca]	gb|AC244229.3|;Homo sapiens BAC clone CH17-275A22 from chromosome 19, complete sequence	NA	HAT-14_Mad_tp#DNA/hAT-Tip100;793-3288 via tfasty with Zaphod2_Osa_tp, 1 stopcodon. [Malus x domestica]	NA	NA	NA
contig_29315	0.522434	5.66845	3.43964	Up	8.33131e-31	SPCC1020.14;--	tcc:TCM_009998;--	ref|XP_007044383.1|;DNA/RNA polymerases superfamily protein [Theobroma cacao] gb|EOY00215.1| DNA/RNA polymerases superfamily protein [Theobroma cacao]	emb|CT990638.4|;S.lycopersicum DNA sequence from clone LE_HBa-6E18 on chromosome 4, complete sequence	NA	Gypsy-7_CP#LTR/Gypsy;1985-6374 via tfasty with Gypsy-6_CP, 1 frameshift and 2 stopcodons. [Carica papaya]	NA	IPR001584; Integrase, catalytic core	GO:0003676; nucleic acid binding; Molecular Function
contig_22651	7.4032	80.1618	3.43669	Up	0	NA	vvi:100257153;--	dbj|BAE45850.1|;DNA polymerase [Nicotiana tabacum]	ref|XM_002283352.2|;PREDICTED: Vitis vinifera uncharacterized LOC100257153 (LOC100257153), mRNA	NA	NA	NA	NA	NA
contig_41342	0.480258	5.19357	3.43484	Up	1.1253e-28	NA	shr:100926154;--	NA	NA	NA	NA	NA	NA	NA
contig_58662	3.98782	42.8393	3.42526	Up	1.01108e-228	VNG0925C;--	rcu:RCOM_1468610;--	gb|KDP31375.1|;hypothetical protein JCGZ_11751 [Jatropha curcas]	ref|XM_002263454.2|;PREDICTED: Vitis vinifera UDP-arabinopyranose mutase 1-like (LOC100246811), mRNA	NA	NA	NA	NA	GO:0016866; intramolecular transferase activity; Molecular Function
contig_107114	2.74848	29.5193	3.42495	Up	7.58854e-158	NA	sot:102580447;--	gb|KCW44224.1|;hypothetical protein EUGRSUZ_L02351, partial [Eucalyptus grandis]	dbj|AB296285.1|;Anas platyrhynchos DNA, micro satellite JJ214	NA	NA	NA	IPR003245; Plastocyanin-like	GO:0005507; copper ion binding; Molecular Function
contig_36601	2.44117	26.2123	3.4246	Up	1.20348e-140	AGc727;--	vvi:100247965;--	ref|XP_002278351.1|;PREDICTED: low temperature-induced protein lt101.2 [Vitis vinifera]	ref|XM_006485866.1|;PREDICTED: Citrus sinensis salt stress-induced hydrophobic peptide ESI3-like (LOC102622890), mRNA	NA	NA	NA	NA	NA
contig_78306	1.76242	18.9174	3.42409	Up	8.53659e-102	NA	NA	NA	emb|CT025599.16|;Mouse DNA sequence from clone RP24-254G12 on chromosome 14, complete sequence	NA	NA	NA	NA	NA
CL7715Contig1	14.5605	156.036	3.42175	Up	0	mlr7474;--	vvi:100249323;--	ref|XP_002277919.1|;PREDICTED: probable 1-deoxy-D-xylulose-5-phosphate synthase, chloroplastic [Vitis vinifera] emb|CBI26134.3| unnamed protein product [Vitis vinifera]	ref|XM_007225082.1|;Prunus persica hypothetical protein (PRUPE_ppa002446mg) mRNA, complete cds	NA	NA	NA	IPR005475; Transketolase-like, pyrimidine-binding domain;IPR005476; Transketolase, C-terminal;IPR005477; Deoxyxylulose-5-phosphate synthase	GO:0003824; catalytic activity; Molecular Function;GO:0008152; metabolic process; Biological Process;GO:0008661; 1-deoxy-D-xylulose-5-phosphate synthase activity; Molecular Function
contig_43678	0.688131	7.36726	3.42037	Up	5.13273e-40	NA	NA	NA	NA	NA	NA	NA	NA	NA
contig_76683	8.6568	92.6142	3.41933	Up	0	NA	NA	NA	NA	NA	NA	NA	NA	NA
contig_81338	1.57623	16.8414	3.41746	Up	1.90164e-90	NA	NA	gb|KEH25914.1|;AP2 domain class transcription factor [Medicago truncatula]	NA	NA	NA	NA	NA	NA
contig_99197	0.97798	10.4222	3.41371	Up	2.27877e-56	NA	NA	NA	NA	NA	NA	NA	NA	NA
contig_51948	0.75427	8.01024	3.40869	Up	3.42658e-43	NA	fve:101296135;--	ref|XP_004287073.1|;PREDICTED: uncharacterized protein LOC101296135 [Fragaria vesca subsp. vesca]	ref|XM_002284712.1|;PREDICTED: Vitis vinifera uncharacterized LOC100256125 (LOC100256125), mRNA	NA	NA	NA	NA	NA
contig_74124	0.474695	5.04119	3.40869	Up	1.23807e-27	mll0526;--	csv:101211316;--	ref|XP_004135061.1|;PREDICTED: probable ribose-5-phosphate isomerase-like [Cucumis sativus] ref|XP_004159286.1| PREDICTED: probable ribose-5-phosphate isomerase-like [Cucumis sativus]	dbj|AK337742.1|;Lotus japonicus cDNA, clone: LjFL1-078-DC07, HTC	NA	NA	NA	NA	GO:0004751; ribose-5-phosphate isomerase activity; Molecular Function
contig_2293	3.93102	41.5011	3.40017	Up	1.43097e-220	YER100w;--	rcu:RCOM_1000310;--	ref|XP_002519212.1|;non-canonical ubiquitin conjugating enzyme, putative [Ricinus communis] gb|EEF43076.1| non-canonical ubiquitin conjugating enzyme, putative [Ricinus communis]	ref|XM_002277358.1|;PREDICTED: Vitis vinifera ubiquitin-conjugating enzyme E2 32-like (LOC100260130), mRNA	NA	NA	NA	IPR000608; Ubiquitin-conjugating enzyme, E2	NA
contig_41551	6.06695	63.9201	3.39723	Up	0	NA	pop:POPTR_0009s02940g;--	gb|EYU27160.1|;hypothetical protein MIMGU_mgv1a026478mg [Erythranthe guttata]	gb|BT146005.1|;Lotus japonicus clone JCVI-FLLj-7K10 unknown mRNA	NA	NA	NA	NA	NA
contig_77686	0.874024	9.20654	3.39691	Up	8.89201e-50	NA	NA	NA	emb|FR823393.1|;Neospora caninum Liverpool complete genome, chromosome XII	NA	NA	NA	NA	NA
contig_52540	0.647085	6.81607	3.39691	Up	7.25875e-37	NA	tcc:TCM_003907;--	ref|XP_007050164.1|;Vacuolar protein sorting-associated protein YPR157W [Theobroma cacao] gb|EOX94321.1| Vacuolar protein sorting-associated protein YPR157W [Theobroma cacao]	ref|XM_007050102.1|;Theobroma cacao Vacuolar protein sorting-associated protein YPR157W (TCM_003907) mRNA, complete cds	NA	NA	NA	NA	NA
CL3564Contig1	1.36581	14.3686	3.39509	Up	1.00177e-76	SPBC1198.05;--	tcc:TCM_024730;--	ref|XP_007028804.1|;Guanylate kinase isoform 1 [Theobroma cacao] ref|XP_007028807.1| Guanylate kinase isoform 1 [Theobroma cacao] gb|EOY09306.1| Guanylate kinase isoform 1 [Theobroma cacao] gb|EOY09309.1| Guanylate kinase isoform 1 [Theobroma cacao]	ref|XM_003632614.1|;PREDICTED: Vitis vinifera discs large homolog 1-like protein-like, transcript variant 2 (LOC100241746), mRNA	NA	NA	NA	IPR008144; Guanylate kinase;IPR008145; Guanylate kinase/L-type calcium channel	NA
CL1565Contig1	140.215	1473.71	3.39374	Up	0	PM0926;--	gmx:547450;--	gb|AEV59613.1|;cold dehydrin [Oxytropis arctobia]	gb|GU444042.1|;Cajanus cajan cold and drought regulatory protein mRNA, complete cds	NA	NA	decoy_tr|N6UH91|N6UH91_DENPD;Uncharacterized protein (Fragment) OS=Dendroctonus ponderosae GN=YQE_03566 PE=4 SV=1	NA	NA
contig_71210	0.549848	5.75385	3.38742	Up	2.52024e-31	NA	pop:POPTR_0006s10380g;--	ref|XP_002309152.1|;hypothetical protein POPTR_0006s10380g [Populus trichocarpa] gb|EEE92675.1| hypothetical protein POPTR_0006s10380g [Populus trichocarpa]	NA	NA	NA	NA	NA	NA
contig_90040	4.51497	47.1387	3.38412	Up	1.05707e-249	NA	NA	NA	NA	NA	NA	NA	NA	NA
CL5569Contig1	3.57944	37.2472	3.37933	Up	4.56556e-197	NA	fve:101300446;--	ref|XP_007222567.1|;hypothetical protein PRUPE_ppa008394mg [Prunus persica] gb|EMJ23766.1| hypothetical protein PRUPE_ppa008394mg [Prunus persica]	ref|XM_008220963.1|;PREDICTED: Prunus mume uncharacterized LOC103319422 (LOC103319422), mRNA	NA	NA	NA	NA	NA
contig_2555	13.1939	137.234	3.3787	Up	0	NA	cit:102626223;--	ref|XP_008231910.1|;PREDICTED: transcription factor DIVARICATA [Prunus mume]	ref|XM_007015513.1|;Theobroma cacao Duplicated homeodomain-like superfamily protein isoform 1 (TCM_041160) mRNA, complete cds	NA	NA	NA	IPR001005; SANT/Myb domain;IPR009057; Homeodomain-like	GO:0003677; DNA binding; Molecular Function
CL3764Contig1	3.49058	36.2658	3.37707	Up	2.81149e-191	aq_629;--	vvi:100248115;--	ref|XP_002267477.1|;PREDICTED: coiled-coil domain-containing protein 22 [Vitis vinifera] emb|CBI39780.3| unnamed protein product [Vitis vinifera]	emb|AM439620.1|;Vitis vinifera contig VV78X145373.7, whole genome shotgun sequence	NA	NA	decoy_tr|S5G4N0|S5G4N0_RANSI;Periplakin (Fragment) OS=Ranodon sibiricus GN=PPL PE=4 SV=1	NA	NA
CL10Contig5	4.23278	43.9766	3.37706	Up	9.00172e-232	NA	vvi:100266438;--	ref|XP_002285428.1|;PREDICTED: uncharacterized protein LOC100266438 [Vitis vinifera]	ref|XM_002271329.2|;PREDICTED: Vitis vinifera uncharacterized LOC100242170 (LOC100242170), mRNA	NA	NA	NA	NA	NA
contig_62181	0.487881	5.05486	3.37307	Up	3.74548e-27	NA	NA	NA	NA	NA	NA	NA	NA	NA
contig_98917	0.505951	5.24207	3.37307	Up	1.92404e-28	NA	NA	NA	NA	NA	NA	NA	NA	NA
contig_92311	0.566572	5.87015	3.37307	Up	2.33281e-31	NA	sot:102605277;--	ref|XP_006344303.1|;PREDICTED: probable receptor-like protein kinase At1g67000-like [Solanum tuberosum]	emb|AM425285.2|;Vitis vinifera contig VV78X060367.10, whole genome shotgun sequence	NA	NA	NA	IPR000719; Protein kinase, catalytic domain;IPR001245; Serine-threonine/tyrosine-protein kinase catalytic domain	GO:0004672; protein kinase activity; Molecular Function;GO:0005524; ATP binding; Molecular Function;GO:0006468; protein phosphorylation; Biological Process
contig_17317	0.768413	7.9614	3.37307	Up	3.45745e-42	NA	vvi:100265894;--	gb|KCW63767.1|;hypothetical protein EUGRSUZ_G01432 [Eucalyptus grandis]	ref|XM_002282268.2|;PREDICTED: Vitis vinifera subtilisin-like protease-like (LOC100255612), mRNA	NA	NA	NA	NA	NA
CL5185Contig1	34.4298	355.633	3.36866	Up	0	NA	NA	NA	gb|FJ014484.1|;Camellia sinensis clone CsAFL3 unknown protein mRNA, complete cds	NA	NA	NA	NA	NA
contig_79576	1.21183	12.4415	3.35989	Up	1.10648e-65	NA	NA	NA	NA	NA	NA	NA	NA	NA
contig_39937	3.63233	37.2519	3.35835	Up	1.44235e-195	SPBC83.11;--	sly:101259783;--	ref|XP_008232176.1|;PREDICTED: xylulose 5-phosphate/phosphate translocator, chloroplastic [Prunus mume]	emb|AM454566.2|;Vitis vinifera contig VV78X091854.3, whole genome shotgun sequence	NA	NA	NA	IPR000620; Drug/metabolite transporter	NA
contig_98115	13.6219	139.686	3.35819	Up	0	NA	rcu:RCOM_0608030;--	gb|EXB93205.1|;hypothetical protein L484_024544 [Morus notabilis]	ref|XM_006442691.1|;Citrus clementina hypothetical protein (CICLE_v10022688mg) mRNA, complete cds	NA	NA	NA	NA	NA
contig_16252	1.81822	18.614	3.35579	Up	6.11555e-98	NA	cit:102620503;--	gb|KDO74971.1|;hypothetical protein CISIN_1g004923mg [Citrus sinensis]	ref|XM_006489124.1|;PREDICTED: Citrus sinensis probable 1-deoxy-D-xylulose-5-phosphate synthase, chloroplastic-like (LOC102620503), transcript variant X2, mRNA	NA	NA	NA	NA	NA
contig_98223	2.99234	30.6324	3.35571	Up	6.60675e-161	NA	vvi:100853563;--	ref|XP_003635207.1|;PREDICTED: uncharacterized protein LOC100853563 [Vitis vinifera]	NA	NA	NA	NA	NA	NA
CL6059Contig1	5.2994	54.1155	3.35214	Up	5.63584e-284	NA	NA	NA	NA	NA	NA	NA	NA	NA
contig_74980	0.62094	6.32623	3.34882	Up	5.57384e-34	NA	NA	NA	NA	NA	NA	NA	NA	NA
contig_75173	0.895238	9.12082	3.34882	Up	2.99042e-48	NA	sot:102586291;--	ref|XP_008230135.1|;PREDICTED: uncharacterized protein LOC103329438 [Prunus mume]	ref|XM_002274400.1|;PREDICTED: Vitis vinifera uncharacterized LOC100241450 (LOC100241450), mRNA	NA	NA	NA	NA	NA
contig_86563	0.731822	7.43064	3.34392	Up	8.74213e-40	SPy0911;--	sot:102603093;--	ref|XP_006356816.1|;PREDICTED: branched-chain-amino-acid aminotransferase 2, chloroplastic-like [Solanum tuberosum]	ref|XM_006342667.1|;PREDICTED: Solanum tuberosum branched-chain-amino-acid aminotransferase 2, chloroplastic-like (LOC102585781), mRNA	NA	NA	NA	NA	GO:0003824; catalytic activity; Molecular Function
contig_52819	54.4282	551.774	3.34165	Up	0	ECU08g1410;--	sly:101266432;--	gb|AGQ44778.1|;RING-H2 zinc finger protein [Camellia sinensis]	gb|JX624169.1|;Camellia sinensis RING-H2 zinc finger protein mRNA, complete cds	NA	NA	NA	NA	GO:0005515; protein binding; Molecular Function
contig_73161	1.15883	11.7205	3.3383	Up	5.58081e-62	NA	NA	NA	NA	NA	NA	NA	NA	NA
contig_24216	2.23415	22.5865	3.33766	Up	7.71213e-118	NA	tcc:TCM_004899;--	ref|XP_007051229.1|;Phosphatase 2C 49 [Theobroma cacao] gb|EOX95386.1| Phosphatase 2C 49 [Theobroma cacao]	ref|XM_002279654.2|;PREDICTED: Vitis vinifera probable protein phosphatase 2C 49-like (LOC100246961), mRNA	NA	NA	NA	NA	NA
contig_5419	12.62	127.428	3.3359	Up	0	NA	rcu:RCOM_0792550;--	gb|AAC15886.1|;ribosome inactivating protein precursor [Sambucus nigra]	gb|AF213983.1|AF213983;Polygonatum multiflorum ribosome inactivating protein RIPm (RIPm) gene, complete cds	NA	NA	NA	IPR001574; Ribosome-inactivating protein	GO:0017148; negative regulation of translation; Biological Process
CL9354Contig1	1.98942	19.9937	3.32912	Up	2.37621e-104	NA	NA	NA	NA	NA	NA	NA	NA	NA
contig_8072	11.2166	112.667	3.32835	Up	0	sll1441;--	sot:102593159;--	gb|AGH32914.1|;fatty acid desaturase [Camellia chekiangoleosa]	gb|KC342951.1|;Camellia chekiangoleosa isolate zjs01 fatty acid desaturase (FAD2) mRNA, complete cds	NA	NA	NA	NA	NA
contig_61807	0.867174	8.68516	3.32416	Up	6.93275e-46	NA	NA	NA	emb|HE601627.1|;Schistosoma mansoni strain Puerto Rico chromosome 4, complete genome	NA	NA	NA	NA	NA
contig_88192	0.686083	6.82405	3.31417	Up	3.9769e-36	NA	NA	NA	NA	NA	NA	NA	NA	NA
CL7150Contig1	2.54906	25.3387	3.3133	Up	6.99401e-132	NA	vvi:100243497;--	ref|XP_008243117.1|;PREDICTED: uncharacterized protein LOC103341384 [Prunus mume]	ref|XM_008244895.1|;PREDICTED: Prunus mume uncharacterized LOC103341384 (LOC103341384), mRNA	NA	NA	NA	NA	NA
contig_23606	13.6243	135.4	3.31297	Up	0	SP2156;--	sot:102580287;--	ref|XP_006348068.1|;PREDICTED: hypersensitive-induced response protein 4-like [Solanum tuberosum]	ref|XM_006490180.1|;PREDICTED: Citrus sinensis hypersensitive-induced response protein 4-like (LOC102620775), mRNA	NA	NA	NA	NA	NA
CL9569Contig1	1.39711	13.8721	3.31167	Up	2.38055e-72	NA	tcc:TCM_031703;--	ref|XP_008367769.1|;PREDICTED: uncharacterized protein LOC103431392 [Malus domestica]	ref|XM_006494784.1|;PREDICTED: Citrus sinensis uncharacterized LOC102612450 (LOC102612450), mRNA	NA	NA	NA	IPR002048; EF-hand domain	NA
CL3494Contig1	3.77013	37.3553	3.30863	Up	2.17865e-193	YML072c;--	tcc:TCM_032259;--	ref|XP_007022109.1|;Integral membrane single C2 domain protein, putative isoform 1 [Theobroma cacao] gb|EOY13634.1| Integral membrane single C2 domain protein, putative isoform 1 [Theobroma cacao]	ref|XM_002267601.2|;PREDICTED: Vitis vinifera C2 domain-containing protein At1g53590-like (LOC100257113), mRNA	NA	NA	NA	IPR000008; C2 calcium-dependent membrane targeting;IPR008973; C2 calcium/lipid-binding domain, CaLB;IPR018029; C2 membrane targeting protein	NA
contig_44579	1.35852	13.4596	3.30853	Up	3.06918e-70	AGc3663A;--	tcc:TCM_034275;--	gb|ACV74414.1|;putative cinnamyl alcohol dehydrogenase [Camellia sinensis]	gb|GQ438848.1|;Camellia sinensis putative cinnamyl alcohol dehydrogenase mRNA, complete cds	NA	NA	NA	NA	NA
contig_71397	1.07143	10.6152	3.30853	Up	1.96049e-55	SPAC3A12.14;--	pop:POPTR_0017s12100g;--	ref|XP_002323865.1|;hypothetical protein POPTR_0017s12100g [Populus trichocarpa] gb|EEF03998.1| hypothetical protein POPTR_0017s12100g [Populus trichocarpa]	ref|XM_008232557.1|;PREDICTED: Prunus mume probable calcium-binding protein CML45 (LOC103330018), mRNA	NA	NA	NA	IPR002048; EF-hand domain	NA
contig_69083	1.1836	11.6882	3.30381	Up	5.52191e-61	NA	NA	NA	gb|FJ967141.1|;Camellia sinensis clone pcssssr1554 microsatellite sequence	NA	NA	NA	NA	NA
contig_77671	0.617819	6.08107	3.29907	Up	3.55855e-32	NA	NA	NA	NA	NA	NA	NA	NA	NA
contig_62638	16.3409	160.336	3.29454	Up	0	YLR043c;--	tcc:TCM_034126;--	ref|XP_007202766.1|;hypothetical protein PRUPE_ppa013476mg [Prunus persica] gb|EMJ03965.1| hypothetical protein PRUPE_ppa013476mg [Prunus persica]	emb|FQ379830.1|;Vitis vinifera clone SS0AEA1YE06	NA	NA	NA	NA	NA
contig_8650	0.584067	5.71103	3.28954	Up	2.49997e-30	CAC3574;--	fve:101305831;--	ref|XP_007202394.1|;hypothetical protein PRUPE_ppa009414mg [Prunus persica] gb|EMJ03593.1| hypothetical protein PRUPE_ppa009414mg [Prunus persica]	ref|XM_006430471.1|;Citrus clementina hypothetical protein (CICLE_v10012432mg) mRNA, complete cds	NA	NA	NA	IPR002198; Short-chain dehydrogenase/reductase SDR	GO:0008152; metabolic process; Biological Process
contig_335	0.644179	6.29284	3.28818	Up	5.40769e-33	NA	NA	NA	NA	NA	NA	NA	NA	NA
contig_7550	345.714	3375.93	3.28763	Up	0	NA	NA	NA	gb|FJ014484.1|;Camellia sinensis clone CsAFL3 unknown protein mRNA, complete cds	NA	NA	NA	NA	NA
CL151Contig1	15.9411	155.409	3.28524	Up	0	NA	NA	NA	gb|AC010290.7|;Homo sapiens chromosome 5 clone CTB-125B20, complete sequence	NA	NA	NA	NA	NA
contig_54004	2.24901	21.9208	3.28494	Up	3.46551e-113	NA	cam:101496553;--	ref|XP_004502879.1|;PREDICTED: UDP-galactose transporter 2-like isoform X1 [Cicer arietinum] ref|XP_004502880.1| PREDICTED: UDP-galactose transporter 2-like isoform X2 [Cicer arietinum] ref|XP_004502881.1| PREDICTED: UDP-galactose transporter 2-like isoform X3 [Cicer arietinum]	dbj|AB514530.1|;Diospyros kaki Dk125 mRNA for putative transmembrane protein, complete cds	NA	NA	NA	NA	NA
CL5582Contig1	4.75236	46.316	3.28479	Up	1.5488e-238	SPAC890.03;--	csv:101229566;--	ref|XP_004148777.1|;PREDICTED: probable serine/threonine-protein kinase RLCKVII-like [Cucumis sativus] ref|XP_004172859.1| PREDICTED: probable serine/threonine-protein kinase RLCKVII-like [Cucumis sativus]	ref|XM_002284636.2|;PREDICTED: Vitis vinifera probable serine/threonine-protein kinase RLCKVII-like (LOC100262185), mRNA	NA	NA	NA	IPR000719; Protein kinase, catalytic domain;IPR002290; Serine/threonine- / dual specificity protein kinase, catalytic domain;IPR011009; Protein kinase-like domain	GO:0004672; protein kinase activity; Molecular Function;GO:0004713; protein tyrosine kinase activity; Molecular Function;GO:0005524; ATP binding; Molecular Function;GO:0006468; protein phosphorylation; Biological Process
contig_16046	20.6027	200.705	3.28417	Up	0	alr2090;--	sita:101779552;--	ref|XP_004958687.1|;PREDICTED: extensin-like [Setaria italica]	gb|AC121832.3|;Mus musculus chromosome 10 clone RP24-67D23, complete sequence	decoy_sp|P14918|EXTN_MAIZE;Extensin OS=Zea mays GN=HRGP PE=2 SV=1	P-1_CR_tp#DNA/P;[Chlamydomonas reinhardtii]	decoy_tr|R1EW01|R1EW01_EMIHU;Uncharacterized protein OS=Emiliania huxleyi CCMP1516 GN=EMIHUDRAFT_314476 PE=4 SV=1	NA	NA
contig_42668	7.31425	70.9239	3.27749	Up	0	BMEI1498;--	vvi:100249323;--	ref|XP_002277919.1|;PREDICTED: probable 1-deoxy-D-xylulose-5-phosphate synthase, chloroplastic [Vitis vinifera] emb|CBI26134.3| unnamed protein product [Vitis vinifera]	ref|XM_007225082.1|;Prunus persica hypothetical protein (PRUPE_ppa002446mg) mRNA, complete cds	NA	NA	NA	IPR005475; Transketolase-like, pyrimidine-binding domain	GO:0008661; 1-deoxy-D-xylulose-5-phosphate synthase activity; Molecular Function
contig_9370	0.539237	5.21448	3.27353	Up	1.8532e-27	NA	vvi:100267526;--	ref|XP_002283477.1|;PREDICTED: probable LRR receptor-like serine/threonine-protein kinase At1g53440-like [Vitis vinifera]	ref|XR_139880.1|;PREDICTED: Vitis vinifera probable LRR receptor-like serine/threonine-protein kinase At1g53440-like (LOC100260595), miscRNA	NA	NA	NA	NA	NA
contig_87275	0.661	6.39195	3.27353	Up	4.74579e-33	NA	NA	NA	NA	NA	NA	NA	NA	NA
contig_60948	0.683034	6.59027	3.27031	Up	1.38963e-34	SPAC18G6.03;--	vvi:100264083;--	ref|XP_007212037.1|;hypothetical protein PRUPE_ppa011260mg [Prunus persica] gb|EMJ13236.1| hypothetical protein PRUPE_ppa011260mg [Prunus persica]	ref|XM_006376341.1|;Populus trichocarpa GTP-binding family protein (POPTR_0013s12740g) mRNA, complete cds	NA	NA	NA	IPR001806; Small GTPase superfamily;IPR003579; Small GTPase superfamily, Rab type	GO:0005525; GTP binding; Molecular Function;GO:0007264; small GTPase mediated signal transduction; Biological Process
contig_69734	29.4098	283.746	3.27024	Up	0	CAC1570;--	zma:100281291;--	ref|XP_008238855.1|;PREDICTED: probable phospholipid hydroperoxide glutathione peroxidase [Prunus mume]	gb|HM003262.1|;Camellia sinensis clone U10BcDNA 2530 glutathione peroxidase mRNA, complete cds	NA	NA	NA	IPR000889; Glutathione peroxidase	GO:0004602; glutathione peroxidase activity; Molecular Function;GO:0006979; response to oxidative stress; Biological Process
contig_41216	3.43905	33.0927	3.26643	Up	5.97291e-170	NA	NA	NA	NA	NA	NA	NA	NA	NA
contig_70986	2.6485	25.4187	3.26264	Up	1.80454e-130	NA	sot:102583335;--	ref|XP_006356843.1|;PREDICTED: basic leucine zipper 1-like [Solanum tuberosum]	ref|XM_008222174.1|;PREDICTED: Prunus mume basic leucine zipper 1 (LOC103320491), mRNA	NA	NA	NA	NA	GO:0003700; sequence-specific DNA binding transcription factor activity; Molecular Function;GO:0006355; regulation of transcription, DNA-dependent; Biological Process
contig_16931	0.927895	8.89273	3.26059	Up	5.55535e-46	NA	NA	NA	NA	NA	NA	NA	NA	NA
CL5401Contig1	1.11847	10.7192	3.26059	Up	1.75191e-55	SMc04083;--	cit:102618326;--	gb|KDO69671.1|;hypothetical protein CISIN_1g045791mg [Citrus sinensis]	ref|XM_003634240.1|;PREDICTED: Vitis vinifera carbonic anhydrase, chloroplastic-like, transcript variant 2 (LOC100258765), mRNA	NA	NA	NA	NA	GO:0004089; carbonate dehydratase activity; Molecular Function
contig_11737	5.42859	52.0263	3.26059	Up	5.10661e-266	NA	vvi:100252192;--	ref|XP_002277003.1|;PREDICTED: glucan endo-1,3-beta-glucosidase 8 [Vitis vinifera] emb|CAN83571.1| hypothetical protein VITISV_041708 [Vitis vinifera] emb|CBI29926.3| unnamed protein product [Vitis vinifera]	ref|XM_002276967.2|;PREDICTED: Vitis vinifera glucan endo-1,3-beta-glucosidase 8-like (LOC100252192), mRNA	NA	NA	NA	IPR000490; Glycoside hydrolase, family 17;IPR012946; X8	GO:0004553; hydrolase activity, hydrolyzing O-glycosyl compounds; Molecular Function
contig_71927	24.8362	237.989	3.26038	Up	0	NA	NA	NA	ref|XM_007013489.1|;Theobroma cacao Uncharacterized protein (TCM_047111) mRNA, partial cds	NA	NA	NA	NA	NA
contig_74892	1.16116	11.1106	3.2583	Up	7.12043e-57	SPAC1B1.03c;--	vvi:100241948;--	ref|XP_002269769.1|;PREDICTED: importin subunit beta-1 [Vitis vinifera] emb|CBI18129.3| unnamed protein product [Vitis vinifera]	ref|XM_002269733.2|;PREDICTED: Vitis vinifera importin subunit beta-1-like (LOC100241948), mRNA	NA	NA	NA	NA	NA
contig_43811	1.55424	14.8539	3.25655	Up	6.0514e-76	NA	vvi:100256388;--	emb|CAN62743.1|;hypothetical protein VITISV_033107 [Vitis vinifera]	NA	NA	L1-3_PTr_pol#LINE/L1;1298-5042 via tfasty with BNR1, 2 frameshifts. [Populus trichocarpa]	NA	NA	GO:0003723; RNA binding; Molecular Function;GO:0003964; RNA-directed DNA polymerase activity; Molecular Function
contig_66526	13.1082	125.228	3.25601	Up	0	alr0052;--	vvi:100248705;--	emb|CAN64993.1|;hypothetical protein VITISV_001777 [Vitis vinifera]	ref|XM_002285098.1|;PREDICTED: Vitis vinifera thioredoxin M3, chloroplastic-like (LOC100248705), mRNA	NA	NA	NA	IPR005746; Thioredoxin;IPR012336; Thioredoxin-like fold	GO:0006662; glycerol ether metabolic process; Biological Process;GO:0009055; electron carrier activity; Molecular Function;GO:0015035; protein disulfide oxidoreductase activity; Molecular Function
contig_64281	0.728353	6.94264	3.25277	Up	3.55496e-36	NA	NA	NA	NA	NA	NA	NA	NA	NA
contig_4502	0.590055	5.61327	3.24992	Up	7.46753e-29	NA	NA	NA	NA	NA	NA	NA	NA	NA
CL3959Contig1	1.07294	10.2011	3.24908	Up	1.31592e-52	NA	NA	NA	NA	NA	NA	NA	NA	NA
CL3187Contig1	5.17347	49.1872	3.24908	Up	1.79711e-250	NA	NA	NA	ref|XM_003499552.2|;PREDICTED: Cricetulus griseus homeobox B6 (Hoxb6), transcript variant X1, mRNA	NA	NA	NA	NA	NA
contig_78686	1.85016	17.5821	3.24838	Up	9.92731e-90	ECU02g0730;--	cit:102610335;--	gb|KDO71998.1|;hypothetical protein CISIN_1g008301mg [Citrus sinensis]	ref|XM_002519213.1|;Ricinus communis poly(A) polymerase, putative, mRNA	NA	NA	NA	IPR007010; Poly(A) polymerase, RNA-binding domain;IPR007012; Poly(A) polymerase, central domain	GO:0003723; RNA binding; Molecular Function;GO:0004652; polynucleotide adenylyltransferase activity; Molecular Function;GO:0005634; nucleus; Cellular Component;GO:0016779; nucleotidyltransferase activity; Molecular Function;GO:0031123; RNA 3'-end processing; Biological Process
contig_70587	1.88183	17.8725	3.24754	Up	4.54232e-91	NA	pop:POPTR_0008s11850g;--	ref|XP_002312394.1|;hypothetical protein POPTR_0008s11850g [Populus trichocarpa] gb|EEE89761.1| hypothetical protein POPTR_0008s11850g [Populus trichocarpa]	ref|XM_004497042.1|;PREDICTED: Cicer arietinum uncharacterized LOC101501056 (LOC101501056), mRNA	NA	NA	NA	NA	NA
CL2761Contig1	5.19929	49.2187	3.24282	Up	5.17459e-250	ECU06g1380;--	sly:101260346;--	ref|XP_006355643.1|;PREDICTED: ferritin-2, chloroplastic [Solanum tuberosum]	ref|XM_006355581.1|;PREDICTED: Solanum tuberosum ferritin (LOC102577492), mRNA	NA	NA	NA	IPR008331; Ferritin/DPS protein domain;IPR009040; Ferritin- like diiron domain	GO:0006879; cellular iron ion homeostasis; Biological Process;GO:0008199; ferric iron binding; Molecular Function;GO:0016491; oxidoreductase activity; Molecular Function;GO:0046914; transition metal ion binding; Molecular Function
contig_30238	2.69046	25.468	3.24276	Up	5.21061e-130	YOL002c;--	tcc:TCM_000816;--	ref|XP_008237736.1|;PREDICTED: adiponectin receptor protein-like isoform X2 [Prunus mume]	ref|XM_002264502.2|;PREDICTED: Vitis vinifera ADIPOR-like receptor CG5315-like (LOC100264855), mRNA	NA	NA	NA	NA	NA
contig_80286	0.584067	5.52192	3.24096	Up	4.78997e-29	NA	vvi:100242729;--	ref|XP_002284111.1|;PREDICTED: zinc finger protein ZAT12-like [Vitis vinifera]	NA	NA	NA	NA	NA	NA
CL5018Contig1	1.44161	13.627	3.24072	Up	4.41773e-70	SMc00680;--	vvi:100262607;--	gb|ACV74414.1|;putative cinnamyl alcohol dehydrogenase [Camellia sinensis]	gb|GQ438848.1|;Camellia sinensis putative cinnamyl alcohol dehydrogenase mRNA, complete cds	NA	NA	NA	IPR011032; GroES-like;IPR013149; Alcohol dehydrogenase, C-terminal	GO:0008270; zinc ion binding; Molecular Function;GO:0016491; oxidoreductase activity; Molecular Function
contig_29764	3.81933	36.0854	3.24002	Up	2.17739e-183	NA	cit:102618196;--	gb|AFN93974.1|;CBF1 [Camellia sinensis]	gb|JX028828.1|;Camellia sinensis CBF1 mRNA, complete cds	NA	NA	NA	NA	NA
contig_48365	1.64315	15.5222	3.2398	Up	2.16662e-79	NA	sbi:SORBI_02g008855;--	gb|AAX27955.1|;unknown [Schistosoma japonicum]	gb|AC110079.3|;Homo sapiens BAC clone RP11-384K6 from 4, complete sequence	NA	NA	decoy_tr|V5IIY6|V5IIY6_IXORI;Putative conserved plasma membrane protein (Fragment) OS=Ixodes ricinus PE=2 SV=1	NA	NA
contig_27468	0.674046	6.35515	3.23701	Up	8.5272e-33	NA	NA	NA	emb|BX004991.18|;Zebrafish DNA sequence from clone CH211-222F23 in linkage group 9, complete sequence	NA	NA	NA	NA	NA
contig_25153	1.08714	10.2397	3.23556	Up	7.29855e-53	NA	NA	NA	NA	NA	NA	NA	NA	NA
contig_67659	1.93056	18.1072	3.22948	Up	3.75986e-92	NA	NA	NA	NA	NA	NA	NA	NA	NA
contig_88884	4.91451	46.0855	3.22919	Up	3.90741e-233	NA	NA	NA	NA	NA	NA	NA	NA	NA
CL5296Contig1	4.00506	37.4427	3.22479	Up	1.41732e-189	NA	NA	NA	NA	NA	NA	NA	NA	NA
contig_56315	0.552153	5.14869	3.22106	Up	6.00263e-27	NA	NA	NA	NA	NA	NA	NA	NA	NA
contig_78874	0.579934	5.40774	3.22106	Up	5.01295e-28	NA	NA	NA	NA	NA	NA	NA	NA	NA
contig_82709	2.76377	25.7715	3.22106	Up	6.8613e-131	NA	NA	NA	NA	NA	NA	NA	NA	NA
CL10088Contig1	0.82823	7.72303	3.22106	Up	1.13357e-39	NA	NA	NA	gb|JX647693.1|;Camellia sinensis caffeine synthase 4 (TCS4) gene, complete cds	NA	NA	NA	NA	NA
contig_78843	0.571842	5.33228	3.22106	Up	1.61392e-27	NA	NA	NA	NA	NA	NA	NA	NA	NA
contig_61308	1.42017	13.2427	3.22106	Up	2.89547e-67	NA	sly:101265775;--	gb|EXC08459.1|;hypothetical protein L484_009602 [Morus notabilis]	ref|XM_007149412.1|;Phaseolus vulgaris hypothetical protein (PHAVU_005G073200g) mRNA, complete cds	NA	NA	NA	IPR003245; Plastocyanin-like	GO:0005507; copper ion binding; Molecular Function
contig_38108	0.574514	5.3572	3.22106	Up	9.01763e-28	NA	vvi:100255700;--	ref|XP_002265485.1|;PREDICTED: uncharacterized protein LOC100255700 [Vitis vinifera] emb|CBI31878.3| unnamed protein product [Vitis vinifera]	NA	NA	NA	NA	NA	NA
contig_71821	2.20653	20.5352	3.21825	Up	6.92008e-104	NA	cit:102612201;--	gb|EYU33416.1|;hypothetical protein MIMGU_mgv1a009604mg [Erythranthe guttata]	ref|XM_002284632.2|;PREDICTED: Vitis vinifera NAC domain-containing protein 72-like (LOC100243607), mRNA	NA	NA	NA	NA	GO:0003677; DNA binding; Molecular Function
CL42Contig2	7.54159	69.8133	3.21056	Up	0	STM1663;--	rcu:RCOM_1039450;--	gb|KDP41480.1|;hypothetical protein JCGZ_15887 [Jatropha curcas]	ref|XM_002283800.1|;PREDICTED: Vitis vinifera uncharacterized LOC100259028 (LOC100259028), mRNA	NA	NA	NA	IPR006685; Mechanosensitive ion channel MscS	GO:0016020; membrane; Cellular Component
CL12217Contig1	5.71384	52.8135	3.20837	Up	5.95225e-266	SPCC4F11.02;--	fve:101295865;--	gb|KDO86857.1|;hypothetical protein CISIN_1g015745mg [Citrus sinensis]	ref|XM_007051167.1|;Theobroma cacao Phosphatase 2C 49 (TCM_004899) mRNA, complete cds	NA	NA	NA	NA	NA
contig_28252	0.641458	5.92605	3.20764	Up	1.9214e-30	NA	csv:101221286;--	ref|XP_008240083.1|;PREDICTED: squamosa promoter-binding-like protein 18 [Prunus mume] ref|XP_008240084.1| PREDICTED: squamosa promoter-binding-like protein 18 [Prunus mume]	ref|XM_002265167.2|;PREDICTED: Vitis vinifera squamosa promoter-binding-like protein 6-like (LOC100260293), mRNA	NA	NA	NA	NA	GO:0003677; DNA binding; Molecular Function
contig_17384	0.6975	6.43175	3.20495	Up	1.30805e-32	BS_vpr;--	vvi:100265894;--	emb|CAN64995.1|;hypothetical protein VITISV_001779 [Vitis vinifera]	emb|AM438711.2|;Vitis vinifera contig VV78X203041.4, whole genome shotgun sequence	NA	NA	NA	NA	GO:0004252; serine-type endopeptidase activity; Molecular Function
contig_72150	0.808856	7.44926	3.20314	Up	6.86175e-38	NA	NA	NA	NA	NA	NA	NA	NA	NA
contig_92277	1.21729	11.1933	3.20089	Up	1.11313e-56	NA	NA	NA	NA	NA	NA	NA	NA	NA
contig_74818	0.711493	6.53621	3.19953	Up	2.2759e-33	YPO2725;--	csv:101213513;--	ref|XP_004140603.1|;PREDICTED: probable receptor protein kinase TMK1-like [Cucumis sativus]	NA	decoy_sp|P11414|RPB1_CRIGR;DNA-directed RNA polymerase II subunit RPB1 (Fragment) OS=Cricetulus griseus GN=POLR2A PE=3 SV=1	P-1_CR_tp#DNA/P;[Chlamydomonas reinhardtii]	decoy_tr|W5QDK3|W5QDK3_SHEEP;Uncharacterized protein (Fragment) OS=Ovis aries PE=4 SV=1	NA	NA
contig_77815	0.589467	5.40939	3.19798	Up	2.44921e-27	NA	csv:101209777;--	ref|XP_008220935.1|;PREDICTED: histidine kinase 4 [Prunus mume]	ref|XM_002285081.2|;PREDICTED: Vitis vinifera histidine kinase 4-like (LOC100254304), mRNA	NA	NA	NA	NA	NA
contig_34265	2.09567	19.1519	3.192	Up	4.89206e-96	NA	vvi:100241518;--	emb|CAN64889.1|;hypothetical protein VITISV_021080 [Vitis vinifera]	gb|AC117222.3|;Mus musculus BAC clone RP23-347H12 from chromosome 16, complete sequence	NA	NA	NA	NA	NA
contig_43481	0.656763	5.98806	3.18864	Up	5.95668e-31	NA	tcc:TCM_036637;--	ref|XP_007020232.1|;Forms aploid and binucleate cells 1a, putative [Theobroma cacao] gb|EOY17457.1| Forms aploid and binucleate cells 1a, putative [Theobroma cacao]	ref|XM_002270275.2|;PREDICTED: Vitis vinifera uncharacterized LOC100242669 (LOC100242669), mRNA	NA	NA	NA	NA	NA
contig_64097	0.593942	5.38452	3.18042	Up	2.44951e-27	NA	NA	NA	NA	NA	NA	NA	NA	NA
CL2383Contig1	1.83684	16.6206	3.17767	Up	1.56988e-83	FN1765;--	cam:101509608;--	ref|XP_004497591.1|;PREDICTED: pyruvate kinase, cytosolic isozyme-like [Cicer arietinum]	ref|XM_003521384.2|;PREDICTED: Glycine max pyruvate kinase, cytosolic isozyme-like (LOC100807864), mRNA	NA	NA	NA	IPR001697; Pyruvate kinase;IPR015793; Pyruvate kinase, barrel	GO:0000287; magnesium ion binding; Molecular Function;GO:0003824; catalytic activity; Molecular Function;GO:0004743; pyruvate kinase activity; Molecular Function;GO:0006096; glycolysis; Biological Process
contig_50451	16.1837	146.425	3.17754	Up	0	SP1778;--	crb:CARUB_v10005443mg;--	ref|XP_006284279.1|;hypothetical protein CARUB_v10005443mg [Capsella rubella] gb|EOA17177.1| hypothetical protein CARUB_v10005443mg [Capsella rubella]	dbj|AP004484.1|;Lotus japonicus genomic DNA, chromosome 1, clone: LjT06I17, TM0017, complete sequence	NA	NA	NA	IPR000425; Major intrinsic protein	GO:0005215; transporter activity; Molecular Function;GO:0006810; transport; Biological Process
CL7288Contig1	2.36435	21.3518	3.17484	Up	5.95544e-107	SPAC926.07c;--	atr:s00109p00058750;--	ref|XP_006833316.1|;hypothetical protein AMTR_s00109p00058750 [Amborella trichopoda] gb|ERM98594.1| hypothetical protein AMTR_s00109p00058750 [Amborella trichopoda]	ref|XM_008244443.1|;PREDICTED: Prunus mume dynein light chain LC6, flagellar outer arm-like (LOC103340973), mRNA	NA	NA	NA	NA	GO:0005875; microtubule associated complex; Cellular Component
contig_64605	1.16634	10.5204	3.17313	Up	8.44549e-53	NA	fve:101312631;--	ref|XP_008389530.1|;PREDICTED: protein NRT1/ PTR FAMILY 4.6-like [Malus domestica]	ref|XM_004298406.1|;PREDICTED: Fragaria vesca subsp. vesca nitrate transporter 1.2-like (LOC101312631), mRNA	NA	NA	NA	NA	NA
CL7465Contig1	43.3976	391.338	3.17273	Up	0	MPN002;--	pop:POPTR_0002s02240g;--	ref|XP_002301971.1|;hypothetical protein POPTR_0002s02240g [Populus trichocarpa] gb|EEE81244.1| hypothetical protein POPTR_0002s02240g [Populus trichocarpa]	gb|KF189383.1|;Frangula alnus subsp. alnus clone Contig24425 polymorphic genomic sequence	NA	NA	NA	NA	NA
contig_81030	0.555814	5.01007	3.17216	Up	3.02273e-25	NA	NA	NA	NA	NA	NA	NA	NA	NA
contig_104858	2.29176	20.6019	3.16825	Up	5.39447e-103	NA	tcc:TCM_037495;--	gb|AEC12208.1|;JAZ1 [Maesa lanceolata]	gb|JF313904.1|;Maesa lanceolata JAZ1 (JAZ1) mRNA, complete cds	NA	NA	NA	NA	NA
contig_76834	1.44077	12.9373	3.16662	Up	5.66041e-65	NA	NA	NA	NA	NA	NA	NA	NA	NA
CL31Contig4	1.23292	11.0709	3.16662	Up	3.15968e-55	NA	NA	NA	dbj|AB624000.1|;Camellia sinensis DNA, SSR marker, MSG0204	NA	NA	NA	NA	NA
CL12849Contig1	1.6558	14.8426	3.16415	Up	1.54866e-74	MT3612.1;--	sly:101266721;--	ref|XP_007045850.1|;RNA binding protein, putative isoform 2 [Theobroma cacao] gb|EOY01682.1| RNA binding protein, putative isoform 2 [Theobroma cacao]	emb|AM462330.2|;Vitis vinifera contig VV78X068686.10, whole genome shotgun sequence	decoy_sp|P13983|EXTN_TOBAC;Extensin OS=Nicotiana tabacum GN=HRGPNT3 PE=2 SV=1	NA	decoy_tr|R1EW01|R1EW01_EMIHU;Uncharacterized protein OS=Emiliania huxleyi CCMP1516 GN=EMIHUDRAFT_314476 PE=4 SV=1	NA	NA
contig_34175	0.770822	6.88823	3.15966	Up	1.57858e-34	NA	vvi:100267284;--	ref|XP_008223561.1|;PREDICTED: uncharacterized protein LOC103323350 isoform X2 [Prunus mume]	NA	NA	NA	NA	NA	NA
contig_72428	1.74869	15.6092	3.15805	Up	8.5112e-78	NA	NA	NA	NA	NA	NA	NA	NA	NA
CL2247Contig1	9.79582	87.4215	3.15775	Up	0	BH0916_1;--	tcc:TCM_037104;--	ref|XP_008242938.1|;PREDICTED: cysteine-rich receptor-like protein kinase 19 isoform X2 [Prunus mume]	ref|XM_002280952.2|;PREDICTED: Vitis vinifera uncharacterized LOC100258718 (LOC100258718), mRNA	NA	NA	NA	IPR001223; Glycoside hydrolase, family 18, catalytic domain;IPR011583; Chitinase II	GO:0004553; hydrolase activity, hydrolyzing O-glycosyl compounds; Molecular Function;GO:0004568; chitinase activity; Molecular Function;GO:0005975; carbohydrate metabolic process; Biological Process
contig_60409	2.13554	19.0441	3.15667	Up	1.39594e-94	ECU11g0050;--	ssl:SS1G_10779;--	ref|WP_009940623.1|;hypothetical protein [Mycobacterium tuberculosis]	dbj|AK379293.1|;Bombyx mori mRNA, clone: ftes10I03	NA	NA	decoy_tr|C6T6J2|C6T6J2_SOYBN;Putative uncharacterized protein (Fragment) OS=Glycine max PE=2 SV=1	NA	NA
CL4778Contig1	8.18058	72.9497	3.15663	Up	0	MJ0694;--	vvi:100852656;--	ref|XP_003633828.1|;PREDICTED: uncharacterized protein LOC100852656 [Vitis vinifera]	ref|XM_003870468.1|;Candida orthopsilosis Co 90-125 hypothetical protein (CORT_0F01610), mRNA	NA	NA	decoy_tr|J3LX60|J3LX60_ORYBR;Uncharacterized protein (Fragment) OS=Oryza brachyantha GN=OB04G17350 PE=4 SV=1	NA	NA
contig_70157	5.48206	48.8852	3.15661	Up	8.87158e-243	NA	NA	NA	gb|AC217547.2|;Equus caballus chromosome P, clone XX-178I7, complete sequence	NA	NA	NA	NA	NA
CL951Contig1	5.48598	48.874	3.15525	Up	7.86205e-242	all4645;--	tcc:TCM_034083;--	gb|AFO84073.1|;ADP glucose pyrophosphorylase [Actinidia deliciosa]	gb|JX067528.1|;Actinidia deliciosa clone 583642 ADP glucose pyrophosphorylase (APL2) mRNA, complete cds	NA	NA	decoy_tr|V5I550|V5I550_IXORI;Putative conserved plasma membrane protein (Fragment) OS=Ixodes ricinus PE=2 SV=1	IPR005835; Nucleotidyl transferase	GO:0009058; biosynthetic process; Biological Process;GO:0016740; transferase activity; Molecular Function
contig_76555	2.38473	21.2304	3.15423	Up	3.06716e-105	SPCP31B10.02;--	vvi:100260912;--	ref|XP_002267482.1|;PREDICTED: uncharacterized protein LOC100260912 [Vitis vinifera]	ref|XM_002267446.2|;PREDICTED: Vitis vinifera uncharacterized LOC100260912 (LOC100260912), mRNA	NA	NA	NA	NA	NA
contig_14268	4.68862	41.6691	3.15174	Up	1.24955e-206	NA	NA	NA	emb|AM910985.1|;Plasmodium knowlesi strain H chromosome 3, complete genome	NA	NA	NA	NA	NA
contig_50839	6.64221	58.9298	3.14926	Up	2.10243e-291	NA	vvi:100233038;--	ref|NP_001267978.1|;GEM-like 1 [Vitis vinifera] gb|ABS52645.1| GEM-like 1 [Vitis vinifera]	emb|FQ391272.1|;Vitis vinifera clone SS0AEB15YD05	NA	NA	NA	NA	NA
CL5436Contig1	1.39711	12.3466	3.14359	Up	1.33608e-61	NA	vvi:100253933;--	emb|CBI19632.3|;unnamed protein product [Vitis vinifera]	ref|XM_002283548.2|;PREDICTED: Vitis vinifera protein DA1-like (LOC100253933), mRNA	NA	NA	NA	NA	NA
CL88Contig2	5.21089	46.0378	3.14322	Up	2.80203e-227	MT3482_2;--	vvi:100251837;--	gb|KDP22419.1|;hypothetical protein JCGZ_26250 [Jatropha curcas]	ref|XM_002265643.2|;PREDICTED: Vitis vinifera uncharacterized LOC100251837 (LOC100251837), mRNA	NA	NA	decoy_tr|J3LX60|J3LX60_ORYBR;Uncharacterized protein (Fragment) OS=Oryza brachyantha GN=OB04G17350 PE=4 SV=1	IPR003337; Trehalose-phosphatase	GO:0003824; catalytic activity; Molecular Function
contig_51640	2.22308	19.6281	3.14229	Up	1.61674e-97	NA	vvi:100245494;--	emb|CBI19200.3|;unnamed protein product [Vitis vinifera]	NA	NA	NA	NA	NA	NA
contig_73694	5.62413	49.6317	3.14156	Up	2.38485e-245	mll6943;--	vvi:100233004;--	gb|KCW48797.1|;hypothetical protein EUGRSUZ_K02438 [Eucalyptus grandis]	gb|HQ234609.1|;Helianthemum almeriense tonoplastic intrinsic protein (TIP1.1) mRNA, complete cds	NA	NA	NA	IPR000425; Major intrinsic protein	GO:0005215; transporter activity; Molecular Function;GO:0006810; transport; Biological Process
contig_98608	0.584067	5.14371	3.1386	Up	2.96833e-26	NA	pop:POPTR_0001s22490g;--	ref|XP_002298270.2|;hypothetical protein POPTR_0001s22490g [Populus trichocarpa] gb|EEE83075.2| hypothetical protein POPTR_0001s22490g [Populus trichocarpa]	NA	NA	NA	NA	NA	NA
contig_74382	1.01969	8.98015	3.1386	Up	2.07476e-44	NA	NA	NA	NA	NA	NA	NA	NA	NA
contig_75773	0.731822	6.44494	3.1386	Up	1.30787e-32	NA	rcu:RCOM_0851910;--	ref|XP_002517383.1|;transferase, transferring glycosyl groups, putative [Ricinus communis] gb|EEF44925.1| transferase, transferring glycosyl groups, putative [Ricinus communis]	ref|XM_007031321.1|;Theobroma cacao Cellulose-synthase-like C4 isoform 1 (TCM_016824) mRNA, complete cds	NA	NA	NA	NA	NA
contig_94152	0.591087	5.20553	3.1386	Up	4.41004e-26	NA	NA	NA	NA	NA	NA	NA	NA	NA
contig_64881	0.645386	5.68373	3.1386	Up	1.12931e-28	NA	NA	NA	NA	NA	NA	NA	NA	NA
contig_67872	0.62888	5.53836	3.1386	Up	1.14354e-27	NA	NA	NA	NA	NA	NA	NA	NA	NA
contig_16686	2.15607	18.9619	3.13663	Up	4.48241e-94	lin2194;--	vvi:100261259;--	ref|XP_002278939.1|;PREDICTED: probable carboxylesterase 6-like [Vitis vinifera]	gb|DQ279916.1|;Actinidia deliciosa CXE carboxylesterase (CXE3) mRNA, complete cds	NA	NA	NA	NA	GO:0008152; metabolic process; Biological Process
contig_32535	1.70758	14.9961	3.13456	Up	3.56621e-74	NA	NA	NA	NA	NA	NA	NA	NA	NA
contig_49616	21.4422	187.272	3.12661	Up	0	YMR269w;--	pop:POPTR_0009s06840g;--	ref|WP_009940126.1|;hypothetical protein [Mycobacterium tuberculosis]	dbj|AK406459.1|;Bombyx mori mRNA, clone: famL40G04	NA	NA	decoy_tr|J3LX60|J3LX60_ORYBR;Uncharacterized protein (Fragment) OS=Oryza brachyantha GN=OB04G17350 PE=4 SV=1	NA	NA
contig_48796	2.98918	26.0555	3.12377	Up	4.72777e-128	NA	pop:POPTR_0014s00800g;--	ref|XP_002320009.2|;hypothetical protein POPTR_0014s00800g [Populus trichocarpa] gb|EEE98324.2| hypothetical protein POPTR_0014s00800g [Populus trichocarpa]	NA	NA	NA	NA	NA	NA
contig_32784	1.75729	15.2938	3.12153	Up	1.6224e-75	all3916;--	cam:101490870;--	ref|XP_007045850.1|;RNA binding protein, putative isoform 2 [Theobroma cacao] gb|EOY01682.1| RNA binding protein, putative isoform 2 [Theobroma cacao]	ref|XM_007045788.1|;Theobroma cacao RNA binding protein, putative isoform 2 (TCM_011522) mRNA, complete cds	decoy_sp|Q95JC9|PRP_PIG;Basic proline-rich protein OS=Sus scrofa PE=1 SV=2	EnSpm-4_HV_p2#DNA/CMC-EnSpm;7707-10064 (may have more exons) [Hordeum vulgare]	decoy_tr|U3K2R7|U3K2R7_FICAL;Uncharacterized protein OS=Ficedula albicollis GN=SKOR2 PE=4 SV=1	NA	NA
CL1705Contig1	110.016	956.727	3.12039	Up	0	NA	vvi:100233051;--	gb|ABD97258.1|;metallothionin 2 [Camellia sinensis]	gb|DQ442271.2|;Camellia sinensis metallothionin 2 mRNA, complete cds	NA	NA	NA	NA	NA
CL7455Contig1	1.14277	9.92113	3.11797	Up	3.48969e-49	YHL003c;--	tcc:TCM_007062;--	ref|XP_007042426.1|;Longevity assurance factor, putative [Theobroma cacao] gb|EOX98257.1| Longevity assurance factor, putative [Theobroma cacao]	ref|XM_007042364.1|;Theobroma cacao Longevity assurance factor, putative (TCM_007062) mRNA, complete cds	NA	NA	NA	NA	NA
contig_69731	8.00929	69.5071	3.11741	Up	0	NA	cam:101508842;--	gb|KDP38473.1|;hypothetical protein JCGZ_04398 [Jatropha curcas]	ref|XM_006473402.1|;PREDICTED: Citrus sinensis lysophospholipid acyltransferase LPEAT1-like (LOC102624675), transcript variant X1, mRNA	NA	NA	NA	NA	NA
contig_77159	1.07847	9.35813	3.11723	Up	1.66424e-46	NA	NA	NA	NA	NA	NA	NA	NA	NA
contig_45860	4.50116	39.0408	3.11661	Up	2.75268e-191	NA	rcu:RCOM_1433560;--	ref|XP_002512442.1|;conserved hypothetical protein [Ricinus communis] gb|EEF49894.1| conserved hypothetical protein [Ricinus communis]	ref|XM_008248214.1|;PREDICTED: Prunus mume uncharacterized LOC103344604 (LOC103344604), mRNA	NA	NA	NA	NA	NA
contig_87895	1.35784	11.7662	3.11527	Up	5.53262e-58	NA	NA	NA	NA	NA	NA	NA	NA	NA
contig_84762	0.720387	6.21984	3.11003	Up	4.25367e-31	NA	NA	NA	NA	NA	NA	NA	NA	NA
contig_17358	3.44539	29.685	3.10699	Up	1.97536e-145	NA	vvi:100232841;--	gb|ABE01396.1|;Thaumatin-like protein [Camellia sinensis] gb|AGY30681.1| thaumatin-like protein [Camellia sinensis]	gb|KF699843.1|;Camellia sinensis cultivar UPASI 9 thaumatin-like protein mRNA, complete cds	NA	NA	NA	NA	NA
CL4304Contig1	3.27416	28.1377	3.10331	Up	2.79556e-137	SPAC2G11.07c;--	vvi:100243875;--	ref|XP_007202122.1|;hypothetical protein PRUPE_ppa006926mg [Prunus persica] gb|EMJ03321.1| hypothetical protein PRUPE_ppa006926mg [Prunus persica]	ref|XM_002280432.2|;PREDICTED: Vitis vinifera probable protein phosphatase 2C 6-like (LOC100243875), mRNA	NA	NA	decoy_tr|E9AEM9|E9AEM9_LEIMA;Proteophosphoglycan 5 OS=Leishmania major GN=LMJF_35_0540 PE=4 SV=1	NA	NA
contig_71146	0.678323	5.82006	3.10099	Up	5.25302e-29	L161121;--	tcc:TCM_038481;--	ref|XP_007013938.1|;NAD(P)-binding Rossmann-fold superfamily protein [Theobroma cacao] gb|EOY31557.1| NAD(P)-binding Rossmann-fold superfamily protein [Theobroma cacao]	ref|XM_002271513.1|;PREDICTED: Vitis vinifera bifunctional dihydroflavonol 4-reductase/flavanone 4-reductase-like (LOC100251994), mRNA	NA	NA	NA	NA	GO:0003824; catalytic activity; Molecular Function;GO:0044237; cellular metabolic process; Biological Process
CL7849Contig1	1.04487	8.9312	3.09553	Up	3.70117e-44	NA	NA	NA	NA	NA	NA	NA	NA	NA
contig_26163	0.647085	5.53108	3.09553	Up	1.1434e-27	NA	vvi:100257121;--	gb|EXC26385.1|;hypothetical protein L484_006436 [Morus notabilis]	ref|XM_002267665.2|;PREDICTED: Vitis vinifera uncharacterized LOC100257121 (LOC100257121), mRNA	NA	NA	NA	NA	NA
CL9199Contig1	1.44642	12.3011	3.08823	Up	2.05423e-60	NA	sot:102582071;--	emb|CBI23166.3|;unnamed protein product [Vitis vinifera]	ref|XM_006348010.1|;PREDICTED: Solanum tuberosum uncharacterized LOC102582071 (LOC102582071), transcript variant X3, mRNA	NA	NA	NA	NA	NA
CL1342Contig1	1.25577	10.6565	3.08509	Up	3.36844e-52	NA	vvi:100246941;--	emb|CBI20427.3|;unnamed protein product [Vitis vinifera]	ref|XM_004238009.1|;PREDICTED: Solanum lycopersicum G-type lectin S-receptor-like serine/threonine-protein kinase At4g27290-like (LOC101248670), mRNA	NA	NA	NA	IPR000858; S-locus glycoprotein;IPR001480; Bulb-type lectin domain;IPR003609; Apple-like	NA
contig_19212	6.74704	57.2444	3.08481	Up	1.9076e-277	YOL107w;--	rcu:RCOM_0332900;--	ref|XP_002533249.1|;Transmembrane protein, putative [Ricinus communis] gb|EEF29134.1| Transmembrane protein, putative [Ricinus communis]	ref|XM_007009738.1|;Theobroma cacao Rhomboid protein-related isoform 2 (TCM_043112) mRNA, complete cds	NA	NA	NA	NA	NA
contig_40478	2.43368	20.6389	3.08415	Up	1.63654e-100	NA	NA	NA	NA	NA	NA	NA	NA	NA
contig_33372	1.76647	14.9162	3.07794	Up	5.41722e-73	NA	rcu:RCOM_1626990;--	ref|XP_002527260.1|;conserved hypothetical protein [Ricinus communis] gb|EEF35104.1| conserved hypothetical protein [Ricinus communis]	ref|XM_002527214.1|;Ricinus communis conserved hypothetical protein, mRNA	NA	NA	NA	NA	NA
contig_85332	0.736834	6.21643	3.07667	Up	1.96233e-30	NA	tcc:TCM_042118;--	ref|XP_007016818.1|;Cyclin-D-binding Myb-like transcription factor 1 isoform 1 [Theobroma cacao] ref|XP_007016819.1| Cyclin-D-binding Myb-like transcription factor 1 isoform 1 [Theobroma cacao] ref|XP_007016820.1| Cyclin-D-binding Myb-like transcription factor 1 isoform 1 [Theobroma cacao] gb|EOY34437.1| Cyclin-D-binding Myb-like transcription factor 1 isoform 1 [Theobroma cacao] gb|EOY34438.1| C…	ref|XM_006424456.1|;Citrus clementina hypothetical protein (CICLE_v100302841mg) mRNA, partial cds	NA	NA	NA	NA	NA
contig_66227	0.613853	5.17888	3.07667	Up	7.85264e-26	NA	pop:POPTR_0009s15060g;--	ref|XP_002312896.1|;hypothetical protein POPTR_0009s15060g [Populus trichocarpa] gb|ABK95440.1| unknown [Populus trichocarpa] gb|EEE86851.1| hypothetical protein POPTR_0009s15060g [Populus trichocarpa]	NA	NA	NA	NA	NA	NA
contig_83226	1.87164	15.772	3.07499	Up	5.10311e-77	NA	NA	NA	NA	NA	NA	NA	NA	NA
contig_32273	10.0689	84.6822	3.07216	Up	0	YNR074c;--	vvi:100241104;--	ref|XP_002278901.1|;PREDICTED: apoptosis-inducing factor homolog A [Vitis vinifera] emb|CBI24421.3| unnamed protein product [Vitis vinifera]	ref|XM_007206530.1|;Prunus persica hypothetical protein (PRUPE_ppa020466mg) mRNA, partial cds	NA	NA	NA	IPR013027; FAD-dependent pyridine nucleotide-disulphide oxidoreductase	GO:0016491; oxidoreductase activity; Molecular Function
CL9506Contig1	2.14085	17.9032	3.06396	Up	1.66766e-86	NA	NA	NA	NA	NA	NA	NA	NA	NA
contig_5901	25.6138	213.12	3.05668	Up	0	NA	NA	NA	NA	NA	NA	NA	NA	NA
contig_79048	10.1529	84.346	3.05442	Up	0	NA	vvi:100250350;--	emb|CBI17221.3|;unnamed protein product [Vitis vinifera]	emb|AM462064.2|;Vitis vinifera contig VV78X065686.3, whole genome shotgun sequence	NA	NA	NA	NA	NA
contig_79643	0.994709	8.24481	3.05114	Up	4.62574e-40	NA	NA	NA	NA	NA	NA	NA	NA	NA
contig_22622	1.05822	8.77124	3.05114	Up	1.71262e-42	NA	NA	NA	gb|HM367685.1|;Vigna radiata mitochondrion, complete genome	NA	NA	NA	NA	NA
contig_49926	1.89843	15.7355	3.05114	Up	4.22815e-76	NA	vvi:100246520;--	emb|CBI25599.3|;unnamed protein product [Vitis vinifera]	NA	NA	NA	NA	NA	NA
contig_74880	0.711493	5.89733	3.05114	Up	7.58701e-29	NA	NA	NA	NA	NA	NA	NA	NA	NA
contig_69626	1.37744	11.4171	3.05114	Up	4.64367e-55	MK1606;--	vvi:100258727;--	ref|XP_002270785.1|;PREDICTED: alanine--glyoxylate aminotransferase 2 homolog 2, mitochondrial-like [Vitis vinifera]	ref|XM_002270749.1|;PREDICTED: Vitis vinifera alanine--glyoxylate aminotransferase 2 homolog 2, mitochondrial-like (LOC100258727), mRNA	NA	NA	NA	IPR005814; Aminotransferase class-III	GO:0008483; transaminase activity; Molecular Function
contig_69602	0.712043	5.90188	3.05114	Up	7.58604e-29	NA	vvi:100241999;--	ref|XP_002274056.1|;PREDICTED: pentatricopeptide repeat-containing protein At2g45350, chloroplastic-like [Vitis vinifera]	ref|XM_002274020.1|;PREDICTED: Vitis vinifera pentatricopeptide repeat-containing protein At2g45350, chloroplastic-like (LOC100241999), mRNA	NA	NA	NA	NA	NA
CL14388Contig1	2.81186	23.2061	3.04491	Up	2.86031e-111	NA	vvi:100248831;--	emb|CBI25567.3|;unnamed protein product [Vitis vinifera]	ref|XM_002262941.2|;PREDICTED: Vitis vinifera uncharacterized LOC100248831 (LOC100248831), mRNA	NA	NA	NA	NA	NA
contig_21786	6.36614	52.4576	3.04266	Up	4.36072e-251	NA	vvi:100251016;--	ref|XP_002265127.1|;PREDICTED: probable methyltransferase PMT20 [Vitis vinifera]	NA	NA	NA	NA	NA	NA
contig_37924	2.57849	21.2304	3.04153	Up	7.26741e-102	TM0584;--	vvi:100241085;--	ref|XP_002283259.1|;PREDICTED: inactive rhomboid protein 1 isoform 1 [Vitis vinifera] emb|CBI34724.3| unnamed protein product [Vitis vinifera]	ref|XM_002283223.1|;PREDICTED: Vitis vinifera inactive rhomboid protein 1-like, transcript variant 1 (LOC100241085), mRNA	NA	NA	NA	NA	GO:0004252; serine-type endopeptidase activity; Molecular Function
contig_69413	2.002	16.4719	3.04049	Up	3.98128e-79	NA	pop:POPTR_836891;--	ref|XP_002299895.2|;acid phosphatase survival protein SurE [Populus trichocarpa] gb|EEE84700.2| acid phosphatase survival protein SurE [Populus trichocarpa]	ref|XM_002276906.2|;PREDICTED: Vitis vinifera 5'-nucleotidase surE-like (LOC100242981), mRNA	NA	NA	NA	NA	NA
CL7004Contig1	1.63492	13.4384	3.03907	Up	1.86792e-64	NA	vvi:100260747;--	ref|NP_001268065.1|;uncharacterized protein LOC100260747 [Vitis vinifera] gb|ACZ48681.1| Bcl-2-associated athanogene-like protein [Vitis vinifera]	ref|XM_006437904.1|;Citrus clementina hypothetical protein (CICLE_v10031823mg) mRNA, complete cds	NA	NA	NA	NA	NA
CL4239Contig1	1.12943	9.27785	3.0382	Up	1.12609e-44	SPAPB2B4.04c;--	cit:102612349;--	ref|XP_006453219.1|;hypothetical protein CICLE_v10007305mg [Citrus clementina] ref|XP_006474293.1| PREDICTED: calcium-transporting ATPase 8, plasma membrane-type-like isoform X1 [Citrus sinensis] ref|XP_006474294.1| PREDICTED: calcium-transporting ATPase 8, plasma membrane-type-like isoform X2 [Citrus sinensis] ref|XP_006474295.1| PREDICTED: calcium-transporting ATPase 8, plasma membrane-type-lik…	ref|XM_002262793.2|;PREDICTED: Vitis vinifera calcium-transporting ATPase 10, plasma membrane-type-like (LOC100251227), mRNA	NA	NA	NA	IPR004014; Cation-transporting P-type ATPase, N-terminal	GO:0000166; nucleotide binding; Molecular Function
CL3533Contig1	2.33973	19.2068	3.0372	Up	8.29625e-92	NA	vvi:100252263;--	dbj|BAO51834.1|;UDP-glycosyltransferase 85K11 [Camellia sinensis]	dbj|AB847092.1|;Camellia sinensis CsUGTC30 mRNA for UDP-glycosyltransferase 85K11, complete cds	NA	NA	NA	NA	GO:0008152; metabolic process; Biological Process
contig_73184	5.39194	44.1513	3.03358	Up	1.56422e-210	NA	vvi:100261891;--	ref|XP_006380161.1|;senescence-associated family protein [Populus trichocarpa] gb|ERP57958.1| senescence-associated family protein [Populus trichocarpa]	ref|XM_006488985.1|;PREDICTED: Citrus sinensis uncharacterized LOC102608273 (LOC102608273), mRNA	NA	NA	NA	NA	NA
contig_56971	5.1949	42.4982	3.03223	Up	5.7841e-203	all1597;--	sot:102580407;--	gb|AGH32914.1|;fatty acid desaturase [Camellia chekiangoleosa]	gb|JQ739518.1|;Camellia oleifera fatty acid desaturase (FAD) mRNA, complete cds	NA	NA	NA	IPR005804; Fatty acid desaturase, type 1	GO:0006629; lipid metabolic process; Biological Process;GO:0016717; oxidoreductase activity, acting on paired donors, with oxidation of a pair of donors resulting in the reduction of molecular oxygen to two molecules of water; Molecular Function
contig_54539	4.83383	39.5134	3.0311	Up	1.59583e-188	NA	vvi:100854716;--	ref|XP_003631670.1|;PREDICTED: uncharacterized protein LOC100854716 [Vitis vinifera] emb|CAN64989.1| hypothetical protein VITISV_001771 [Vitis vinifera] emb|CBI32404.3| unnamed protein product [Vitis vinifera]	gb|AF252427.1|;Bos taurus clone MNB-13 microsatellite sequence	NA	NA	NA	NA	NA
contig_72513	8.28061	67.6173	3.02958	Up	0	NA	gmx:100818210;--	gb|KDP25908.1|;hypothetical protein JCGZ_22979 [Jatropha curcas]	ref|XM_002266678.2|;PREDICTED: Vitis vinifera apoptosis-inducing factor homolog A-like (LOC100263525), mRNA	NA	NA	NA	NA	NA
contig_4080	0.79065	6.45104	3.02842	Up	1.59562e-31	NA	NA	NA	NA	NA	NA	NA	NA	NA
contig_10793	2.5426	20.708	3.02581	Up	5.09625e-99	PAB0873;--	vvi:100264396;--	ref|XP_002284503.2|;PREDICTED: IAA-amino acid hydrolase ILR1-like 6-like [Vitis vinifera]	ref|XM_002284467.2|;PREDICTED: Vitis vinifera IAA-amino acid hydrolase ILR1-like 6-like (LOC100264396), mRNA	NA	NA	NA	IPR002933; Peptidase M20	GO:0008152; metabolic process; Biological Process
contig_70158	3.86177	31.4373	3.02514	Up	9.8602e-150	NA	NA	NA	NA	NA	NA	NA	NA	NA
contig_14566	2.00819	16.3447	3.02485	Up	2.24175e-78	mlr3786_1;--	vvi:100254638;--	ref|XP_002284507.1|;PREDICTED: ethylene receptor 2-like [Vitis vinifera]	gb|EU170629.1|;Actinidia deliciosa ethylene receptor ETR2 (ETR2) mRNA, partial cds	NA	NA	NA	NA	NA
contig_39392	13.7741	111.989	3.02332	Up	0	NA	vvi:100248302;--	ref|XP_002279966.2|;PREDICTED: common plant regulatory factor 1-like [Vitis vinifera] emb|CBI40468.3| unnamed protein product [Vitis vinifera]	gb|AF084971.1|;Catharanthus roseus G-box binding protein 1 (GBF1) mRNA, complete cds	NA	NA	NA	IPR004827; Basic-leucine zipper domain	GO:0003677; DNA binding; Molecular Function;GO:0003700; sequence-specific DNA binding transcription factor activity; Molecular Function;GO:0005634; nucleus; Cellular Component;GO:0006351; transcription, DNA-dependent; Biological Process;GO:0006355; regulation of transcription, DNA-dependent; Biological Process
contig_82766	0.708466	5.75931	3.02313	Up	7.46869e-28	NA	pop:POPTR_0013s10050g;--	ref|XP_002319339.2|;hypothetical protein POPTR_0013s10050g [Populus trichocarpa] gb|EEE95262.2| hypothetical protein POPTR_0013s10050g [Populus trichocarpa]	ref|XM_003634517.1|;PREDICTED: Vitis vinifera d-3-phosphoglycerate dehydrogenase-like, transcript variant 2 (LOC100258500), mRNA	NA	NA	NA	NA	NA
contig_49456	1.44077	11.6933	3.02077	Up	3.76801e-56	NA	NA	NA	NA	NA	NA	NA	NA	NA
contig_64793	7.03607	57.0918	3.02044	Up	7.27484e-271	NA	vvi:100266950;--	emb|CAN67094.1|;hypothetical protein VITISV_016805 [Vitis vinifera]	ref|XM_002280501.2|;PREDICTED: Vitis vinifera uncharacterized LOC100266950 (LOC100266950), mRNA	NA	NA	NA	NA	NA
contig_50640	5.05872	41.0012	3.01882	Up	1.99418e-194	NA	tcc:TCM_010809;--	gb|EXB65606.1|;hypothetical protein L484_025872 [Morus notabilis]	ref|XM_008245102.1|;PREDICTED: Prunus mume uncharacterized LOC103341559 (LOC103341559), mRNA	NA	NA	NA	NA	NA
CL2298Contig1	2.6758	21.6681	3.01753	Up	3.83178e-103	NA	vvi:100243603;--	ref|XP_002285146.1|;PREDICTED: ethylene-responsive transcription factor 4 [Vitis vinifera] gb|AAQ96342.1| putative ethylene response factor ERF3b [Vitis aestivalis] emb|CBI20263.3| unnamed protein product [Vitis vinifera]	ref|XR_137024.2|;PREDICTED: Glycine max ethylene-responsive transcription factor 4-like (LOC100785455), misc_RNA	NA	NA	decoy_tr|F7B6H4|F7B6H4_ORNAN;Uncharacterized protein (Fragment) OS=Ornithorhynchus anatinus GN=SRRM2 PE=4 SV=1	IPR001471; AP2/ERF domain	GO:0003677; DNA binding; Molecular Function;GO:0003700; sequence-specific DNA binding transcription factor activity; Molecular Function
contig_33373	1.38531	11.2132	3.01692	Up	1.45309e-53	NA	NA	NA	NA	NA	NA	NA	NA	NA
contig_25587	7.13969	57.6934	3.01447	Up	3.78998e-273	SPAC2G11.07c;--	sly:101256099;--	gb|EXB94101.1|;putative protein phosphatase 2C 25 [Morus notabilis]	ref|XM_002276900.2|;PREDICTED: Vitis vinifera probable protein phosphatase 2C 25-like, transcript variant 1 (LOC100246740), mRNA	NA	NA	NA	NA	NA
contig_100007	2.45279	19.7744	3.01114	Up	7.70047e-94	NA	NA	NA	NA	NA	NA	NA	NA	NA
contig_13422	0.88663	7.14484	3.0105	Up	2.67473e-34	NA	vvi:100256307;--	ref|XP_002283288.1|;PREDICTED: uncharacterized protein LOC100256307 [Vitis vinifera]	dbj|AB623917.1|;Camellia sinensis DNA, SSR marker, MSE0208	NA	NA	NA	NA	NA
contig_34388	1.01702	8.19556	3.0105	Up	1.45821e-39	NA	cic:CICLE_v10032808mg;--	gb|KDO41078.1|;hypothetical protein CISIN_1g036137mg [Citrus sinensis]	NA	NA	NA	NA	NA	GO:0004857; enzyme inhibitor activity; Molecular Function
contig_6217	2.0679	16.6532	3.00956	Up	4.57552e-79	NA	vvi:100251363;--	gb|EYU43615.1|;hypothetical protein MIMGU_mgv1a004537mg [Erythranthe guttata]	NA	NA	NA	NA	NA	NA
contig_16048	3.81241	30.6694	3.00802	Up	3.8701e-145	SPBC12C2.09c;--	cit:102628182;--	ref|XP_006466458.1|;PREDICTED: ADIPOR-like receptor IZH1-like isoform X1 [Citrus sinensis] ref|XP_006466459.1| PREDICTED: ADIPOR-like receptor IZH1-like isoform X2 [Citrus sinensis]	ref|XM_007047506.1|;Theobroma cacao Heptahelical protein 4 isoform 2 (TCM_000816) mRNA, complete cds	NA	NA	NA	NA	NA
contig_47915	6.28053	50.3811	3.00393	Up	6.87624e-238	NA	NA	NA	emb|AL627425.15|;Mouse DNA sequence from clone RP23-283L16 on chromosome 4, complete sequence	NA	NA	NA	NA	NA
contig_9408	1.46364	11.7181	3.0011	Up	9.48673e-56	NA	NA	NA	NA	NA	NA	NA	NA	NA
contig_84712	1.25223	10.0255	3.0011	Up	5.96571e-48	NA	NA	NA	NA	NA	NA	NA	NA	NA
contig_12424	0.808856	6.47578	3.0011	Up	7.02554e-31	NA	rcu:RCOM_1217400;--	ref|XP_008224008.1|;PREDICTED: uncharacterized protein LOC103323774 isoform X2 [Prunus mume]	NA	NA	NA	NA	NA	NA
contig_41062	0.691819	5.52946	2.99867	Up	5.17658e-27	NA	NA	NA	NA	NA	NA	NA	NA	NA
contig_98206	1.6487	13.1775	2.99867	Up	1.04393e-62	NA	NA	NA	NA	NA	NA	NA	NA	NA
contig_46203	4.04654	32.2916	2.9964	Up	1.86514e-152	slr0442;--	vvi:100265690;--	ref|XP_002279931.2|;PREDICTED: uncharacterized protein LOC100265690 [Vitis vinifera]	ref|XM_002279895.2|;PREDICTED: Vitis vinifera uncharacterized LOC100265690 (LOC100265690), mRNA	decoy_sp|Q9M1G9|EXTN2_ARATH;Extensin-2 OS=Arabidopsis thaliana GN=EXT2 PE=2 SV=1	Copia-67_ZM#LTR/Copia;53-5509 via tfasty with SBCopia1, 74.6% SW:4827, 3 frameshifts. [Zea mays]	decoy_tr|R1EW01|R1EW01_EMIHU;Uncharacterized protein OS=Emiliania huxleyi CCMP1516 GN=EMIHUDRAFT_314476 PE=4 SV=1	NA	NA
CL5252Contig1	1.30794	10.4345	2.996	Up	2.16501e-49	NA	NA	NA	NA	NA	NA	NA	NA	NA
CL6036Contig1	18.017	143.096	2.98955	Up	0	SPBC2A9.03;--	vvi:100267825;--	gb|EYU36519.1|;hypothetical protein MIMGU_mgv1a006265mg [Erythranthe guttata]	ref|XM_002285768.2|;PREDICTED: Vitis vinifera uncharacterized LOC100267825 (LOC100267825), mRNA	NA	NA	NA	IPR001680; WD40 repeat	NA
contig_78884	0.926974	7.35481	2.98809	Up	3.82879e-35	NA	cit:102616790;--	gb|KDO47248.1|;hypothetical protein CISIN_1g010594mg [Citrus sinensis]	ref|XM_002285563.2|;PREDICTED: Vitis vinifera probable glucuronoxylan glucuronosyltransferase IRX7-like (LOC100241759), mRNA	NA	NA	NA	NA	NA
contig_40489	0.957795	7.57799	2.98403	Up	5.45519e-36	NA	NA	NA	dbj|AK399396.1|;Sus scrofa mRNA, clone: UTR010045C12, expressed in uterus	NA	NA	NA	NA	NA
contig_55913	1.20321	9.51968	2.98403	Up	4.00721e-45	PA1297;--	amv:ACMV_16010;--	ref|WP_023823262.1|;hypothetical protein [Mesorhizobium sp. L103C565B0] gb|ESZ52545.1| hypothetical protein X730_04340 [Mesorhizobium sp. L103C565B0]	gb|AC091114.11|;Homo sapiens chromosome 8, clone RP11-136O12, complete sequence	decoy_sp|P04929|HRPX_PLALO;Histidine-rich glycoprotein OS=Plasmodium lophurae PE=4 SV=1	NA	decoy_tr|Q26056|Q26056_PLALO;Histidine-rich protein (Fragment) OS=Plasmodium lophurae PE=2 SV=1	NA	NA
contig_16848	1.02884	8.12795	2.98188	Up	1.14149e-38	NA	NA	NA	NA	NA	NA	NA	NA	NA
contig_73770	0.869901	6.87234	2.98188	Up	5.84416e-33	NA	tcc:TCM_041985;--	ref|XP_007016627.1|;Pseudo-response regulator 7, putative isoform 1 [Theobroma cacao] ref|XP_007016629.1| Pseudo-response regulator 7, putative isoform 1 [Theobroma cacao] gb|EOY34246.1| Pseudo-response regulator 7, putative isoform 1 [Theobroma cacao] gb|EOY34248.1| Pseudo-response regulator 7, putative isoform 1 [Theobroma cacao]	ref|XM_007016568.1|;Theobroma cacao Pseudo-response regulator 7, putative isoform 4 (TCM_041985) mRNA, complete cds	NA	NA	NA	NA	NA
contig_73391	0.662697	5.23131	2.98075	Up	8.57951e-25	CC0529;--	pop:POPTR_781711;--	gb|KDP43353.1|;hypothetical protein JCGZ_25458 [Jatropha curcas]	ref|XM_002271919.1|;PREDICTED: Vitis vinifera uncharacterized LOC100252172 (LOC100252172), mRNA	NA	NA	NA	NA	NA
contig_79142	1.78701	14.0713	2.97714	Up	2.44428e-66	NA	NA	NA	NA	NA	NA	NA	NA	NA
contig_60598	5.67313	44.654	2.97657	Up	8.30307e-209	NA	rcu:RCOM_1448110;--	gb|KDP41761.1|;hypothetical protein JCGZ_26779 [Jatropha curcas]	gb|FJ436979.1|;Camellia sinensis dehydrin gene, complete cds	NA	NA	NA	NA	NA
contig_50537	13.7064	107.737	2.97459	Up	0	NA	vvi:100242440;--	ref|XP_002275164.1|;PREDICTED: aspartic proteinase nepenthesin-2 [Vitis vinifera]	ref|XM_004299182.1|;PREDICTED: Fragaria vesca subsp. vesca protein ASPARTIC PROTEASE IN GUARD CELL 1-like (LOC101290861), mRNA	NA	NA	decoy_tr|E9AEM9|E9AEM9_LEIMA;Proteophosphoglycan 5 OS=Leishmania major GN=LMJF_35_0540 PE=4 SV=1	NA	NA
contig_55191	0.678011	5.32711	2.97397	Up	1.57457e-25	NA	pop:POPTR_0014s05680g;--	ref|XP_006375255.1|;hypothetical protein POPTR_0014s05680g [Populus trichocarpa] gb|ERP53052.1| hypothetical protein POPTR_0014s05680g [Populus trichocarpa]	ref|XM_006375193.1|;Populus trichocarpa hypothetical protein (POPTR_0014s05680g) mRNA, complete cds	NA	NA	NA	NA	GO:0003677; DNA binding; Molecular Function
contig_46930	3.35973	26.3657	2.97224	Up	1.93685e-123	NA	pbe:PB301555.00.0;--	ref|XP_674505.1|;hypothetical protein [Plasmodium berghei strain ANKA] emb|CAI04138.1| conserved hypothetical protein [Plasmodium berghei]	ref|XM_002893995.1|;Arabidopsis lyrata subsp. lyrata hypothetical protein, mRNA	NA	NA	NA	NA	NA
contig_78535	0.663037	5.20128	2.97171	Up	8.58046e-25	NA	NA	NA	ref|XM_006494117.1|;PREDICTED: Citrus sinensis inositol transporter 1-like (LOC102619380), mRNA	NA	NA	NA	NA	NA
contig_44590	1.42487	11.1776	2.97171	Up	1.1332e-52	NA	NA	NA	NA	NA	NA	NA	NA	NA
contig_63337	1.26401	9.90946	2.9708	Up	5.85871e-47	NA	vvi:100260782;--	ref|XP_002272977.1|;PREDICTED: uncharacterized protein LOC100260782 [Vitis vinifera]	ref|XM_002272941.1|;PREDICTED: Vitis vinifera uncharacterized LOC100260782 (LOC100260782), mRNA	NA	NA	NA	NA	NA
contig_663	5.74413	45.0285	2.97068	Up	2.96742e-210	NA	cic:CICLE_v10008821mg;--	gb|KCW79008.1|;hypothetical protein EUGRSUZ_C00434 [Eucalyptus grandis]	ref|XM_006453644.1|;Citrus clementina hypothetical protein (CICLE_v10008821mg) mRNA, complete cds	NA	NA	NA	IPR001356; Homeodomain;IPR008422; Homeobox KN domain	GO:0003677; DNA binding; Molecular Function;GO:0003700; sequence-specific DNA binding transcription factor activity; Molecular Function;GO:0006355; regulation of transcription, DNA-dependent; Biological Process
contig_35677	2.19777	17.212	2.9693	Up	1.8315e-80	DR0921;--	vvi:100253026;--	ref|XP_002280162.1|;PREDICTED: methionine gamma-lyase [Vitis vinifera]	ref|XM_007209061.1|;Prunus persica hypothetical protein (PRUPE_ppa005470mg) mRNA, complete cds	NA	NA	NA	IPR000277; Cys/Met metabolism, pyridoxal phosphate-dependent enzyme	NA
contig_37202	1.57952	12.3402	2.96581	Up	2.76062e-58	NA	sot:102580486;--	ref|XP_008219695.1|;PREDICTED: uncharacterized protein LOC103319881 [Prunus mume]	ref|XM_007011730.1|;Theobroma cacao Uncharacterized protein (TCM_036954) mRNA, complete cds	NA	NA	NA	NA	NA
contig_32617	0.668185	5.21884	2.96541	Up	8.58141e-25	NA	NA	NA	NA	NA	NA	NA	NA	NA
contig_16632	1.07158	8.34536	2.96123	Up	1.62444e-39	NA	vvi:100262963;--	emb|CBI33714.3|;unnamed protein product [Vitis vinifera]	ref|XM_007208499.1|;Prunus persica hypothetical protein (PRUPE_ppa024094mg) mRNA, complete cds	NA	NA	NA	NA	NA
contig_86041	1.01399	7.87932	2.95803	Up	1.41406e-37	NA	vvi:100241801;--	emb|CBI30655.3|;unnamed protein product [Vitis vinifera]	ref|XM_007211523.1|;Prunus persica hypothetical protein (PRUPE_ppa008601mg) mRNA, complete cds	NA	NA	NA	NA	NA
contig_33955	0.735323	5.71392	2.95803	Up	5.62387e-27	NA	NA	NA	NA	NA	NA	NA	NA	NA
contig_23738	3.03988	23.6217	2.95803	Up	4.10559e-110	NA	vvi:100242917;--	ref|XP_002271998.1|;PREDICTED: uncharacterized protein LOC100242917 [Vitis vinifera]	ref|XM_007050155.1|;Theobroma cacao Uncharacterized protein (TCM_003962) mRNA, complete cds	NA	NA	NA	NA	NA
contig_20455	1.27675	9.89663	2.95446	Up	2.53328e-46	NA	NA	NA	NA	NA	L1-17_Mad_pol#LINE/L1;360-3388 via tfasty with ATLINE1_2_pol, 3 frameshifts and 2 stopcodons. Fragment. [Malus x domestica]	NA	NA	NA
contig_62577	5.06408	39.2248	2.95339	Up	5.50949e-182	NA	NA	NA	NA	NA	NA	NA	NA	NA
contig_52808	3.11357	24.0703	2.95061	Up	4.69272e-112	NA	NA	NA	emb|CU487220.14|;Pig DNA sequence from clone CH242-264C4 on chromosome X, complete sequence	NA	NA	NA	NA	NA
CL2358Contig1	13.2737	102.584	2.95016	Up	0	MT0291.4;--	vvi:100258264;--	ref|XP_002264302.1|;PREDICTED: zinc finger protein ZAT10-like [Vitis vinifera]	gb|EU941832.1|;Zea mays clone 1470396 mRNA sequence	decoy_sp|Q06666|T2_MOUSE;Octapeptide-repeat protein T2 OS=Mus musculus GN=Srst PE=2 SV=1	NA	decoy_tr|G1LAL9|G1LAL9_AILME;Uncharacterized protein (Fragment) OS=Ailuropoda melanoleuca PE=4 SV=1	NA	NA
contig_34011	0.684416	5.28611	2.94926	Up	2.77278e-25	NA	vvi:100263683;--	emb|CBI31958.3|;unnamed protein product [Vitis vinifera]	ref|XM_002269867.1|;PREDICTED: Vitis vinifera uncharacterized LOC100263683 (LOC100263683), mRNA	NA	NA	NA	NA	NA
contig_31039	1.19236	9.19679	2.9473	Up	2.73592e-43	NA	pop:POPTR_0014s08700g;--	gb|KDP28551.1|;hypothetical protein JCGZ_14322 [Jatropha curcas]	ref|XM_003633915.1|;PREDICTED: Vitis vinifera golgin candidate 4-like, transcript variant 2 (LOC100263623), mRNA	NA	NA	NA	NA	NA
contig_28706	13.0214	100.4	2.9468	Up	0	NA	cit:102619504;--	gb|KDO49287.1|;hypothetical protein CISIN_1g005941mg [Citrus sinensis] gb|KDO49288.1| hypothetical protein CISIN_1g005941mg [Citrus sinensis]	ref|XM_006477756.1|;PREDICTED: Citrus sinensis probable rhamnose biosynthetic enzyme 1-like (LOC102619504), transcript variant X2, mRNA	NA	NA	NA	NA	NA
contig_94012	1.37462	10.5962	2.94644	Up	5.45054e-50	NA	vvi:100264293;--	emb|CBI33863.3|;unnamed protein product [Vitis vinifera]	ref|XM_002278860.1|;PREDICTED: Vitis vinifera uncharacterized LOC100264293 (LOC100264293), mRNA	NA	NA	NA	NA	NA
contig_78000	3.2586	25.0932	2.94497	Up	1.09611e-116	NA	NA	NA	NA	NA	NA	NA	NA	NA
contig_11335	0.973555	7.49308	2.94422	Up	1.69838e-35	NA	cit:102612899;--	gb|KEH44402.1|;transducin/WD-like repeat-protein [Medicago truncatula]	ref|XM_002280726.2|;PREDICTED: Vitis vinifera DDB1- and CUL4-associated factor 8-like (LOC100251996), mRNA	NA	NA	NA	NA	NA
contig_28926	1.86717	14.3603	2.94316	Up	4.84897e-67	SPBC1703.07_1;--	eus:EUTSA_v10003846mg;--	ref|XP_006395061.1|;hypothetical protein EUTSA_v10003846mg [Eutrema salsugineum] gb|ESQ32347.1| hypothetical protein EUTSA_v10003846mg [Eutrema salsugineum]	ref|XM_002278145.2|;PREDICTED: Vitis vinifera ATP-citrate synthase beta chain protein 2-like (LOC100267071), mRNA	NA	NA	NA	NA	NA
CL3380Contig1	3.26085	24.9885	2.93794	Up	6.0491e-116	YIR019c;--	vvi:100264164;--	ref|XP_003634635.1|;PREDICTED: uncharacterized protein LOC100264164 [Vitis vinifera] emb|CBI20221.3| unnamed protein product [Vitis vinifera]	ref|XM_003634587.1|;PREDICTED: Vitis vinifera uncharacterized LOC100264164 (LOC100264164), mRNA	NA	I-4_AC_gag#LINE/I;652-2208 [Aplysia californica]	decoy_tr|E8NHP2|E8NHP2_LEIMU;WGS CADB00000000 data, contig 74 (Fragment) OS=Leishmania mexicana (strain MHOM/GT/2001/U1103) GN=LmxM_34_0540d_1 PE=4 SV=1	NA	NA
contig_69611	8.76065	66.9219	2.93337	Up	0	NA	NA	NA	NA	NA	NA	NA	NA	NA
CL9104Contig1	4.86777	37.1772	2.93308	Up	1.06801e-171	NA	NA	NA	NA	NA	NA	NA	NA	NA
CL1201Contig2	2.16054	16.4824	2.93146	Up	1.52877e-76	SPCC830.07c;--	vvi:100261580;--	ref|XP_002272233.2|;PREDICTED: cation/calcium exchanger 3-like [Vitis vinifera]	ref|XM_002270157.1|;PREDICTED: Vitis vinifera dnaJ homolog subfamily B member 13-like, transcript variant 1 (LOC100246709), mRNA	NA	NA	NA	IPR001623; DnaJ domain;IPR002939; Chaperone DnaJ, C-terminal	GO:0006457; protein folding; Biological Process
contig_37919	1.80803	13.7908	2.93122	Up	9.95513e-64	slr0574;--	pop:POPTR_0009s03900g;--	ref|XP_002313425.2|;hypothetical protein POPTR_0009s03900g [Populus trichocarpa] gb|EEE87380.2| hypothetical protein POPTR_0009s03900g [Populus trichocarpa]	ref|XM_006424805.1|;Citrus clementina hypothetical protein (CICLE_v10028346mg) mRNA, complete cds	NA	NA	NA	IPR001128; Cytochrome P450	GO:0005506; iron ion binding; Molecular Function;GO:0009055; electron carrier activity; Molecular Function;GO:0016705; oxidoreductase activity, acting on paired donors, with incorporation or reduction of molecular oxygen; Molecular Function;GO:0020037; heme binding; Molecular Function
contig_61810	2.90952	22.1837	2.93064	Up	9.27724e-103	NA	vvi:100252298;--	ref|XP_002283604.2|;PREDICTED: receptor-like protein kinase HAIKU2-like [Vitis vinifera]	NA	NA	NA	NA	NA	NA
contig_29980	1.71553	13.0345	2.92561	Up	1.93327e-60	NA	NA	NA	NA	NA	NA	NA	NA	NA
contig_50139	0.661	5.02224	2.92561	Up	1.43051e-23	NA	arp:NIES39_C00990;--	dbj|GAA47606.1|;hypothetical protein CLF_100574 [Clonorchis sinensis]	emb|CU231497.1|;Populus EST from mild drought-stressed leaves	NA	NA	decoy_tr|V5IK80|V5IK80_IXORI;Putative conserved plasma membrane protein (Fragment) OS=Ixodes ricinus PE=2 SV=1	NA	NA
contig_72600	1.35035	10.2599	2.92561	Up	1.58342e-47	NA	sot:102605938;--	gb|EYU23311.1|;hypothetical protein MIMGU_mgv1a010649mg [Erythranthe guttata]	ref|XM_002266352.1|;PREDICTED: Vitis vinifera uncharacterized LOC100252953 (LOC100252953), mRNA	NA	NA	NA	NA	NA
contig_72010	9.22096	69.9276	2.92287	Up	0	NA	NA	NA	NA	NA	NA	NA	NA	NA
contig_69201	3.535	26.7553	2.92004	Up	5.55639e-123	NA	sot:102581454;--	ref|XP_006356089.1|;PREDICTED: probable LRR receptor-like serine/threonine-protein kinase At1g53430-like isoform X1 [Solanum tuberosum]	NA	NA	NA	NA	NA	NA
contig_28171	1.21169	9.1645	2.91904	Up	1.16564e-42	NA	vvi:100246836;--	ref|XP_006424696.1|;hypothetical protein CICLE_v10027794mg [Citrus clementina] gb|ESR37936.1| hypothetical protein CICLE_v10027794mg [Citrus clementina]	ref|XM_002281740.1|;PREDICTED: Vitis vinifera two-component response regulator-like PRR73-like (LOC100246836), mRNA	NA	NA	NA	NA	NA
contig_79950	0.893503	6.75793	2.91904	Up	1.37014e-31	NA	NA	NA	NA	NA	NA	NA	NA	NA
contig_13450	6.72125	50.7808	2.91748	Up	6.30659e-233	NA	NA	NA	NA	NA	NA	NA	NA	NA
contig_63578	1.66143	12.5415	2.91621	Up	1.26066e-57	SPBC83.11;--	rcu:RCOM_1099400;--	ref|XP_002532128.1|;Glucose-6-phosphate/phosphate translocator 1, chloroplast precursor, putative [Ricinus communis] gb|EEF30248.1| Glucose-6-phosphate/phosphate translocator 1, chloroplast precursor, putative [Ricinus communis]	ref|XM_008246043.1|;PREDICTED: Prunus mume probable sugar phosphate/phosphate translocator At5g04160 (LOC103342421), mRNA	NA	NA	NA	NA	NA
contig_43241	1.34493	10.145	2.91517	Up	8.60244e-47	SPCC4B3.13;--	vvi:100265094;--	ref|XP_002276226.1|;PREDICTED: multidrug and toxin extrusion protein 1-like [Vitis vinifera]	ref|XM_002276190.1|;PREDICTED: Vitis vinifera multidrug and toxin extrusion protein 1-like (LOC100265094), mRNA	NA	NA	NA	NA	GO:0006855; drug transmembrane transport; Biological Process;GO:0015238; drug transmembrane transporter activity; Molecular Function;GO:0015297; antiporter activity; Molecular Function;GO:0016020; membrane; Cellular Component
CL5403Contig1	2.47593	18.6651	2.9143	Up	3.70319e-86	asnB;--	tcc:TCM_001116;--	ref|XP_007047958.1|;Asparagine synthetase 3 isoform 3 [Theobroma cacao] gb|EOX92115.1| Asparagine synthetase 3 isoform 3 [Theobroma cacao]	gb|EF147418.1|;Populus trichocarpa clone WS01230_M08 unknown mRNA	NA	NA	NA	IPR000583; Class II glutamine amidotransferase domain;IPR001962; Asparagine synthase	GO:0004066; asparagine synthase (glutamine-hydrolyzing) activity; Molecular Function;GO:0006529; asparagine biosynthetic process; Biological Process
CL12767Contig1	1.7889	13.4796	2.91364	Up	3.8546e-62	NA	fve:101302338;--	gb|KCW70220.1|;hypothetical protein EUGRSUZ_F03493 [Eucalyptus grandis]	NA	NA	NA	NA	NA	NA
contig_36143	1.4829	11.1739	2.91364	Up	2.04885e-51	PM1905;--	pop:POPTR_0016s08050g;--	gb|EXB88693.1|;hypothetical protein L484_015378 [Morus notabilis]	NA	NA	NA	NA	NA	NA
contig_59639	1.03657	7.79797	2.91128	Up	3.29397e-36	NA	csv:101215549;--	ref|XP_007202119.1|;hypothetical protein PRUPE_ppa006923mg [Prunus persica] gb|EMJ03318.1| hypothetical protein PRUPE_ppa006923mg [Prunus persica]	ref|XM_002269087.1|;PREDICTED: Vitis vinifera uncharacterized LOC100251398 (LOC100251398), mRNA	NA	NA	NA	NA	NA
contig_108826	1.18217	8.88002	2.90912	Up	2.54704e-41	NA	NA	NA	NA	NA	NA	NA	NA	NA
contig_98859	1.26749	9.52085	2.90912	Up	1.72211e-44	NA	NA	NA	NA	NA	NA	NA	NA	NA
contig_62069	1.53683	11.5156	2.90556	Up	5.32249e-53	YDR432w;--	vvi:100265210;--	ref|XP_002271592.1|;PREDICTED: heterogeneous nuclear ribonucleoprotein 27C [Vitis vinifera] emb|CAN78130.1| hypothetical protein VITISV_036088 [Vitis vinifera]	ref|XM_002271556.2|;PREDICTED: Vitis vinifera heterogeneous nuclear ribonucleoprotein 27C-like (LOC100265210), mRNA	decoy_sp|P0C5C7|GRP2_ORYSI;Glycine-rich cell wall structural protein 2 OS=Oryza sativa subsp. indica GN=GRP0.9 PE=2 SV=1	Gypsy18_CR_gag#LTR/Gypsy;306-2999 [Chlamydomonas reinhardtii]	decoy_tr|L7N0V8|L7N0V8_CALJA;Uncharacterized protein (Fragment) OS=Callithrix jacchus GN=KRT9 PE=4 SV=1	NA	NA
contig_61336	11.5199	86.3114	2.90542	Up	0	NA	sot:102589183;--	gb|EYU37117.1|;hypothetical protein MIMGU_mgv1a011888mg [Erythranthe guttata]	ref|XM_006343502.1|;PREDICTED: Solanum tuberosum tetraspanin-8-like (LOC102589183), mRNA	NA	NA	NA	NA	NA
contig_73938	1.08058	8.08579	2.90358	Up	1.51045e-37	NA	NA	NA	NA	NA	NA	NA	NA	NA
contig_55704	0.956247	7.14757	2.902	Up	4.82698e-33	UU193;--	csv:101220410;--	ref|XP_008389709.1|;PREDICTED: ribose-phosphate pyrophosphokinase 4-like [Malus domestica]	ref|XM_002272554.2|;PREDICTED: Vitis vinifera ribose-phosphate pyrophosphokinase 3, mitochondrial-like (LOC100259732), mRNA	NA	NA	NA	NA	NA
contig_108918	1.62549	12.1462	2.90156	Up	1.49587e-55	NA	rcu:RCOM_1501800;--	gb|AID51423.1|;ethylene response factor 18 [Diospyros kaki]	dbj|AB125975.1|;Cucumis melo CMe-ERF1 mRNA for ERF-like protein, complete cds	NA	NA	NA	IPR001471; AP2/ERF domain	GO:0003677; DNA binding; Molecular Function;GO:0003700; sequence-specific DNA binding transcription factor activity; Molecular Function
contig_31103	0.780115	5.8195	2.89914	Up	4.30824e-27	NA	NA	NA	gb|JX065074.1|;Gossypium hirsutum mitochondrion, complete genome	NA	NA	NA	NA	NA
contig_57226	1.43629	10.7144	2.89914	Up	1.80731e-49	NA	NA	NA	NA	NA	NA	NA	NA	NA
CL12293Contig1	14.5115	108.131	2.89751	Up	0	slr0739;--	csv:101231482;--	gb|AGL91648.1|;geranylgeranyl diphosphate synthase [Catharanthus roseus]	gb|GQ911583.1|;Nicotiana tabacum geranylgeranyl diphosphate synthase (GGPPS1) mRNA, complete cds	NA	NA	decoy_tr|E9AEM8|E9AEM8_LEIMA;Proteophosphoglycan ppg4 OS=Leishmania major GN=LMJF_35_0520 PE=4 SV=1	IPR000092; Polyprenyl synthetase	NA
contig_31456	0.966005	7.188	2.89549	Up	2.75339e-33	Rv2002;--	vvi:100255259;--	emb|CBI28276.3|;unnamed protein product [Vitis vinifera]	ref|XM_006481454.1|;PREDICTED: Citrus sinensis secoisolariciresinol dehydrogenase-like (LOC102628148), mRNA	NA	NA	NA	IPR002198; Short-chain dehydrogenase/reductase SDR	GO:0008152; metabolic process; Biological Process
CL11915Contig1	1.37505	10.2241	2.89441	Up	2.78152e-47	MA4066;--	sot:102578286;--	gb|EYU30458.1|;hypothetical protein MIMGU_mgv1a005220mg [Erythranthe guttata]	ref|XM_002266447.1|;PREDICTED: Vitis vinifera deoxyribodipyrimidine photo-lyase-like (LOC100243038), mRNA	NA	NA	NA	NA	GO:0003913; DNA photolyase activity; Molecular Function
contig_8466	15.9748	118.623	2.89252	Up	0	YLR121c;--	rcu:RCOM_1039190;--	ref|XP_002514026.1|;Aspartic proteinase nepenthesin-1 precursor, putative [Ricinus communis] gb|EEF48609.1| Aspartic proteinase nepenthesin-1 precursor, putative [Ricinus communis]	ref|XM_008221067.1|;PREDICTED: Prunus mume protein ASPARTIC PROTEASE IN GUARD CELL 1 (LOC103319515), mRNA	NA	NA	NA	IPR001461; Peptidase A1	GO:0004190; aspartic-type endopeptidase activity; Molecular Function
contig_46336	0.847904	6.29591	2.89244	Up	4.9418e-29	NA	NA	NA	NA	NA	NA	NA	NA	NA
contig_47888	7.60491	56.4685	2.89244	Up	2.04646e-256	NA	NA	NA	gb|KC215414.1|;Camellia sinensis aquaporin protein AQU21 mRNA, complete cds	NA	NA	NA	NA	NA
contig_98772	0.857763	6.36912	2.89244	Up	1.61247e-29	NA	NA	NA	NA	NA	NA	NA	NA	NA
contig_105759	0.963024	7.15071	2.89244	Up	4.82768e-33	NA	NA	NA	dbj|AB624088.1|;Camellia sinensis DNA, SSR marker, MSG0469	NA	NA	NA	NA	NA
contig_70372	4.39093	32.5833	2.89153	Up	4.46539e-148	NA	cit:102607623;--	gb|ACH87181.1|;unknown protein [Camellia sinensis]	gb|FJ014484.1|;Camellia sinensis clone CsAFL3 unknown protein mRNA, complete cds	NA	NA	NA	NA	NA
contig_44126	0.781304	5.79599	2.8911	Up	7.53837e-27	YNR044w;--	sot:102581967;--	ref|XP_006366999.1|;PREDICTED: probable glucan endo-1,3-beta-glucosidase A6-like [Solanum tuberosum]	ref|XM_004290114.1|;PREDICTED: Fragaria vesca subsp. vesca probable glucan endo-1,3-beta-glucosidase A6-like (LOC101304725), mRNA	NA	NA	decoy_tr|V5HUC0|V5HUC0_IXORI;Uncharacterized protein (Fragment) OS=Ixodes ricinus PE=2 SV=1	NA	NA
contig_9258	0.927395	6.86327	2.88764	Up	1.04856e-31	NA	NA	NA	NA	NA	NA	NA	NA	NA
contig_81143	1.38142	10.2233	2.88764	Up	1.15288e-46	NA	NA	NA	gb|AC026774.7|;Homo sapiens chromosome 5 clone CTC-235G5, complete sequence	NA	NA	NA	NA	NA
contig_98582	3.25043	24.0467	2.88713	Up	2.69459e-109	NA	NA	NA	NA	NA	NA	NA	NA	NA
CL6385Contig1	1.24025	9.16259	2.88513	Up	4.83994e-42	NA	cit:102621833;--	ref|XP_006447475.1|;hypothetical protein CICLE_v10015096mg [Citrus clementina] ref|XP_006469727.1| PREDICTED: uncharacterized protein LOC102621833 [Citrus sinensis] gb|ESR60715.1| hypothetical protein CICLE_v10015096mg [Citrus clementina]	ref|XM_004513998.1|;PREDICTED: Cicer arietinum uncharacterized LOC101515312 (LOC101515312), mRNA	NA	NA	NA	NA	NA
contig_69403	10.4558	77.1392	2.88316	Up	0	MG002;--	pop:POPTR_0007s07670g;--	gb|KDP42595.1|;hypothetical protein JCGZ_24369 [Jatropha curcas]	ref|XM_003556551.2|;PREDICTED: Glycine max uncharacterized LOC100785995 (LOC100785995), mRNA	NA	NA	NA	NA	NA
contig_17240	3.63643	26.8221	2.88282	Up	1.32388e-121	NA	vvi:100260092;--	ref|XP_008380698.1|;PREDICTED: shikimate O-hydroxycinnamoyltransferase [Malus domestica] ref|XP_008348468.1| PREDICTED: shikimate O-hydroxycinnamoyltransferase-like [Malus domestica]	ref|XM_008246845.1|;PREDICTED: Prunus mume anthranilate N-benzoyltransferase protein 1-like (LOC103343172), mRNA	NA	NA	NA	NA	NA
contig_45104	0.816439	6.02081	2.88254	Up	6.11167e-28	NA	rcu:RCOM_0046640;--	gb|KDP39233.1|;hypothetical protein JCGZ_00990 [Jatropha curcas]	ref|XM_007020565.1|;Theobroma cacao RNA-binding family protein isoform 1 (TCM_030741) mRNA, complete cds	NA	NA	NA	NA	NA
contig_6804	1.05583	7.77907	2.88121	Up	1.35396e-35	NA	NA	NA	NA	NA	NA	NA	NA	NA
CL14848Contig1	2.17818	16.0064	2.87745	Up	1.00777e-72	NA	vvi:100258275;--	ref|XP_003634743.1|;PREDICTED: uncharacterized protein At4g26450-like isoform 2 [Vitis vinifera]	ref|XM_003634695.1|;PREDICTED: Vitis vinifera uncharacterized LOC100258275, transcript variant 2 (LOC100258275), mRNA	NA	NA	NA	NA	NA
contig_19315	2.75956	20.2231	2.8735	Up	9.75917e-92	NA	pop:POPTR_0016s05270g;--	ref|XP_006373773.1|;hypothetical protein POPTR_0016s05270g [Populus trichocarpa] gb|ERP51570.1| hypothetical protein POPTR_0016s05270g [Populus trichocarpa]	dbj|AK388419.1|;Bombyx mori mRNA, clone: fe8d19C19	NA	NA	NA	NA	NA
contig_104455	0.894618	6.5545	2.87314	Up	2.27635e-30	YGR060w;--	pno:SNOG_08404;--	gb|ETN42394.1|;hypothetical protein HMPREF1541_01548 [Cyphellophora europaea CBS 101466]	ref|XM_007731507.1|;Capronia epimyces CBS 606.96 C-4 methylsterol oxidase partial mRNA	NA	NA	NA	NA	NA
contig_64493	0.834948	6.10959	2.87132	Up	1.99052e-28	NA	rcu:RCOM_0682030;--	ref|XP_002516957.1|;ring finger protein, putative [Ricinus communis] gb|EEF45571.1| ring finger protein, putative [Ricinus communis]	NA	NA	NA	NA	NA	NA
contig_77179	2.80195	20.4973	2.87093	Up	4.44805e-93	NA	vvi:100255146;--	ref|XP_002262838.1|;PREDICTED: uncharacterized protein LOC100255146 [Vitis vinifera]	gb|BC122885.1|;Danio rerio nuclear factor of kappa light polypeptide gene enhancer in B-cells 2, p49/p100, mRNA (cDNA clone MGC:136693 IMAGE:7047731), complete cds	NA	NA	decoy_tr|C6T0T0|C6T0T0_SOYBN;Putative uncharacterized protein (Fragment) OS=Glycine max PE=2 SV=1	NA	NA
contig_55395	1.2503	9.13986	2.8699	Up	8.48216e-42	NA	rcu:RCOM_0609590;--	ref|XP_002521987.1|;protein binding protein, putative [Ricinus communis] gb|EEF40391.1| protein binding protein, putative [Ricinus communis]	ref|XM_002266679.2|;PREDICTED: Vitis vinifera ankyrin repeat domain-containing protein 13B-like (LOC100242512), mRNA	NA	NA	NA	IPR002110; Ankyrin repeat;IPR020683; Ankyrin repeat-containing domain	NA
contig_21200	1.36767	9.9937	2.8693	Up	8.18198e-46	NA	vvi:100249419;--	ref|XP_002283113.1|;PREDICTED: GDSL esterase/lipase At5g03610 [Vitis vinifera] emb|CBI30266.3| unnamed protein product [Vitis vinifera]	ref|XM_002528666.1|;Ricinus communis carboxylic ester hydrolase, putative, mRNA	NA	NA	NA	NA	NA
contig_106973	1.39109	10.1576	2.86828	Up	3.54553e-46	NA	tcc:TCM_044140;--	ref|XP_007010386.1|;RING/U-box superfamily protein isoform 1 [Theobroma cacao] ref|XP_007010387.1| RING/U-box superfamily protein isoform 1 [Theobroma cacao] gb|EOY19196.1| RING/U-box superfamily protein isoform 1 [Theobroma cacao] gb|EOY19197.1| RING/U-box superfamily protein isoform 1 [Theobroma cacao]	ref|XM_002270917.2|;PREDICTED: Vitis vinifera RING-H2 finger protein ATL38-like (LOC100267780), mRNA	NA	NA	NA	NA	NA
contig_24439	1.07112	7.81664	2.86743	Up	7.72769e-36	MYPU_6850;--	gmx:100790404;--	ref|XP_003555067.1|;PREDICTED: cysteine-rich receptor-like protein kinase 42-like [Glycine max]	ref|XM_002273682.2|;PREDICTED: Vitis vinifera cysteine-rich receptor-like protein kinase 42 (LOC100268147), mRNA	NA	NA	NA	IPR000719; Protein kinase, catalytic domain;IPR002290; Serine/threonine- / dual specificity protein kinase, catalytic domain;IPR011009; Protein kinase-like domain	GO:0004672; protein kinase activity; Molecular Function;GO:0004713; protein tyrosine kinase activity; Molecular Function;GO:0005524; ATP binding; Molecular Function;GO:0006468; protein phosphorylation; Biological Process
contig_39771	2.80485	20.4635	2.86706	Up	3.22027e-92	NA	NA	NA	NA	NA	NA	NA	NA	NA
contig_47177	1.85566	13.5283	2.86597	Up	2.15556e-61	SPBC28F2.12;--	vvi:100247932;--	ref|XP_002276050.1|;PREDICTED: uncharacterized acetyltransferase At3g50280-like [Vitis vinifera]	ref|XM_004490899.1|;PREDICTED: Cicer arietinum uncharacterized LOC101494020 (LOC101494020), mRNA	decoy_sp|Q96WV6|YHU2_SCHPO;Uncharacterized threonine-rich GPI-anchored glycoprotein PJ4664.02 OS=Schizosaccharomyces pombe (strain 972 / ATCC 24843) GN=SPBPJ4664.02 PE=4 SV=1	Copia-87_Mad#LTR/Copia;135-4396 [Malus x domestica]	decoy_tr|E9AEM9|E9AEM9_LEIMA;Proteophosphoglycan 5 OS=Leishmania major GN=LMJF_35_0540 PE=4 SV=1	NA	NA
contig_73185	4.10602	29.9008	2.86437	Up	1.22039e-134	NA	NA	NA	emb|AL669973.10|;Mouse DNA sequence from clone RP23-256C17 on chromosome X, complete sequence	NA	NA	NA	NA	NA
contig_57881	2.41071	17.5532	2.86421	Up	1.51653e-79	NA	pop:POPTR_0010s21830g;--	ref|XP_006378740.1|;hypothetical protein POPTR_0010s21830g [Populus trichocarpa] gb|ERP56537.1| hypothetical protein POPTR_0010s21830g [Populus trichocarpa]	ref|XM_006378678.1|;Populus trichocarpa hypothetical protein (POPTR_0010s21830g) mRNA, complete cds	NA	NA	NA	NA	NA
contig_76246	0.849858	6.16366	2.85849	Up	2.63484e-28	NA	NA	NA	NA	NA	NA	NA	NA	NA
contig_79787	0.956779	6.93912	2.85849	Up	1.38604e-31	NA	NA	NA	NA	NA	NA	NA	NA	NA
contig_68134	0.777047	5.6356	2.85849	Up	7.03847e-26	NA	NA	NA	NA	NA	NA	NA	NA	NA
contig_75567	0.714803	5.18417	2.85849	Up	6.18238e-24	NA	NA	NA	NA	NA	NA	NA	NA	NA
contig_82137	0.731822	5.3076	2.85849	Up	6.58716e-25	NA	NA	NA	NA	NA	NA	NA	NA	NA
contig_10942	0.798351	5.79011	2.85849	Up	7.53748e-27	NA	NA	NA	NA	NA	NA	NA	NA	NA
contig_68169	1.44303	10.4657	2.85849	Up	9.29575e-48	NA	NA	NA	NA	NA	NA	NA	NA	NA
CL174Contig2	3.74075	27.0978	2.85678	Up	1.02457e-121	mlr6209;--	vvi:100258141;--	ref|XP_002266398.1|;PREDICTED: histidine decarboxylase-like [Vitis vinifera]	ref|XM_006434374.1|;Citrus clementina hypothetical protein (CICLE_v10000775mg) mRNA, complete cds	NA	NA	NA	NA	NA
CL5118Contig1	5.76593	41.6298	2.85199	Up	7.73685e-187	NA	pop:POPTR_0018s03470g;--	ref|XP_002324384.1|;hypothetical protein POPTR_0018s03470g [Populus trichocarpa] gb|EEF02949.1| hypothetical protein POPTR_0018s03470g [Populus trichocarpa]	ref|XM_006484403.1|;PREDICTED: Citrus sinensis uncharacterized LOC102612994 (LOC102612994), mRNA	NA	NA	NA	NA	NA
contig_8911	2.87328	20.7212	2.85034	Up	2.57726e-93	NA	vvi:100262975;--	ref|XP_002270754.1|;PREDICTED: uncharacterized membrane protein YMR155W [Vitis vinifera] emb|CBI36437.3| unnamed protein product [Vitis vinifera]	ref|XM_002270718.2|;PREDICTED: Vitis vinifera uncharacterized LOC100262975 (LOC100262975), mRNA	NA	NA	NA	NA	NA
contig_12940	0.769567	5.54946	2.85023	Up	3.73072e-25	NA	mtr:MTR_4g051190;--	ref|XP_003606040.1|;hypothetical protein MTR_4g051190 [Medicago truncatula]	gb|KF990036.1|;Prunus kansuensis chloroplast, complete genome	NA	NA	NA	NA	NA
contig_3258	1.49934	10.7631	2.8437	Up	1.73089e-48	NA	NA	NA	gb|FJ967136.1|;Camellia sinensis clone pG-SSR4-19 microsatellite sequence	NA	NA	NA	NA	NA
contig_59712	5.23659	37.5857	2.84348	Up	1.44685e-167	NA	NA	NA	NA	NA	NA	NA	NA	NA
contig_80550	3.66582	26.2945	2.84255	Up	2.49776e-117	NA	NA	NA	NA	NA	NA	NA	NA	NA
contig_68692	0.995205	7.13849	2.84255	Up	1.9507e-32	NA	vvi:100241577;--	ref|XP_002269605.2|;PREDICTED: homeobox-leucine zipper protein HAT5-like [Vitis vinifera] emb|CBI32024.3| unnamed protein product [Vitis vinifera]	dbj|AK388040.1|;Bombyx mori mRNA, clone: bmte30F03	NA	NA	NA	NA	GO:0003677; DNA binding; Molecular Function;GO:0005634; nucleus; Cellular Component
CL14474Contig1	1.21328	8.69967	2.84204	Up	1.73208e-39	NA	pop:POPTR_0012s13890g;--	ref|XP_002318253.2|;hypothetical protein POPTR_0012s13890g [Populus trichocarpa] gb|EEE96473.2| hypothetical protein POPTR_0012s13890g [Populus trichocarpa]	ref|XM_002318217.2|;Populus trichocarpa hypothetical protein (POPTR_0012s13890g) mRNA, complete cds	NA	NA	NA	NA	NA
contig_23172	6.93207	49.5526	2.8376	Up	1.24856e-220	SPBC215.13;--	vvi:100265690;--	emb|CBI16015.3|;unnamed protein product [Vitis vinifera]	ref|XM_002279895.2|;PREDICTED: Vitis vinifera uncharacterized LOC100265690 (LOC100265690), mRNA	decoy_sp|Q17RH7|TPRXL_HUMAN;Putative protein TPRXL OS=Homo sapiens GN=TPRXL PE=5 SV=2	NA	decoy_tr|E9AEM9|E9AEM9_LEIMA;Proteophosphoglycan 5 OS=Leishmania major GN=LMJF_35_0540 PE=4 SV=1	NA	NA
CL4735Contig1	7.35156	52.4292	2.83425	Up	4.51785e-233	SPBC3E7.09;--	vvi:100249908;--	ref|XP_002271455.1|;PREDICTED: uncharacterized protein LOC100249908 [Vitis vinifera]	ref|XM_002271419.1|;PREDICTED: Vitis vinifera uncharacterized LOC100249908 (LOC100249908), mRNA	NA	NA	NA	IPR008979; Galactose-binding domain-like	NA
contig_85818	38.4997	273.92	2.83083	Up	0	YKL201c;--	sot:102581216;--	gb|EYU37596.1|;hypothetical protein MIMGU_mgv1a007982mg [Erythranthe guttata]	gb|KF988865.1|;Camellia sinensis isolate Flu-down 1 cultivar Fudingdabai heat shock protein mRNA, complete cds	decoy_sp|Q54CY3|Y4489_DICDI;Putative uncharacterized protein DDB_G0292636 OS=Dictyostelium discoideum GN=DDB_G0292636 PE=4 SV=1	Copia-32_MLP#LTR/Copia;102-5271 via tfasty with Copia-75_MLP, 60.3% SW:2190, 1 frameshift. [Melampsora larici-populina]	decoy_tr|V5GYV7|V5GYV7_IXORI;Uncharacterized protein (Fragment) OS=Ixodes ricinus PE=2 SV=1	NA	NA
contig_45528	2.17695	15.4663	2.82875	Up	4.55251e-69	Rv3876;--	cit:102617892;--	ref|XP_006486954.1|;PREDICTED: classical arabinogalactan protein 9-like [Citrus sinensis]	ref|XM_008238243.1|;PREDICTED: Prunus mume uncharacterized serine-rich protein C215.13-like (LOC103335233), mRNA	decoy_sp|Q95JC9|PRP_PIG;Basic proline-rich protein OS=Sus scrofa PE=1 SV=2	P-1_CR_tp#DNA/P;[Chlamydomonas reinhardtii]	decoy_tr|K7URY0|K7URY0_MAIZE;Uncharacterized protein (Fragment) OS=Zea mays GN=ZEAMMB73_817356 PE=4 SV=1	NA	NA
contig_24137	7.16585	50.8969	2.82837	Up	1.22994e-225	NA	pop:POPTR_0001s04650g;--	ref|XP_002297648.1|;disease resistance-responsive family protein [Populus trichocarpa] gb|ABK94320.1| unknown [Populus trichocarpa] gb|EEE82453.1| disease resistance-responsive family protein [Populus trichocarpa]	ref|XM_006344527.1|;PREDICTED: Solanum tuberosum dirigent protein 19-like (LOC102601795), mRNA	NA	NA	NA	NA	NA
CL13512Contig1	0.897517	6.35195	2.82319	Up	6.48193e-29	SPBC215.13;--	rcu:RCOM_1347470;--	ref|XP_002515304.1|;triacylglycerol lipase, putative [Ricinus communis] gb|EEF47288.1| triacylglycerol lipase, putative [Ricinus communis]	ref|XM_007200248.1|;Prunus persica hypothetical protein (PRUPE_ppa001821mg) mRNA, complete cds	NA	NA	NA	NA	NA
CL1553Contig2	13.9626	98.5669	2.81954	Up	0	NA	sot:102591939;--	ref|XP_006357556.1|;PREDICTED: clathrin light chain 1-like [Solanum tuberosum]	gb|EF146657.1|;Populus trichocarpa clone WS01211_H19 unknown mRNA	NA	NA	NA	NA	GO:0005198; structural molecule activity; Molecular Function;GO:0006886; intracellular protein transport; Biological Process;GO:0016192; vesicle-mediated transport; Biological Process;GO:0030130; clathrin coat of trans-Golgi network vesicle; Cellular Component
CL86Contig2	1.92103	13.5422	2.81751	Up	3.50568e-60	SP2156;--	tcc:TCM_011801;--	ref|XP_007046223.1|;SPFH/Band 7/PHB domain-containing membrane-associated protein family isoform 1 [Theobroma cacao] ref|XP_007046224.1| SPFH/Band 7/PHB domain-containing membrane-associated protein family isoform 1 [Theobroma cacao] gb|EOY02055.1| SPFH/Band 7/PHB domain-containing membrane-associated protein family isoform 1 [Theobroma cacao] gb|EOY02056.1| SPFH/Band 7/PHB domain-containing memb…	ref|XM_002276481.2|;PREDICTED: Vitis vinifera hypersensitive-induced response protein 1-like (LOC100253479), mRNA	NA	NA	decoy_tr|C6T6J2|C6T6J2_SOYBN;Putative uncharacterized protein (Fragment) OS=Glycine max PE=2 SV=1	NA	NA
contig_66845	1.76986	12.4693	2.81667	Up	2.57532e-55	NA	pop:POPTR_0006s02200g;--	ref|XP_006380931.1|;hypothetical protein POPTR_0006s02200g [Populus trichocarpa] gb|ERP58728.1| hypothetical protein POPTR_0006s02200g [Populus trichocarpa]	ref|XM_008231506.1|;PREDICTED: Prunus mume restin homolog (LOC103329076), mRNA	NA	NA	NA	NA	NA
contig_26117	0.749671	5.28171	2.81667	Up	4.61447e-24	NA	NA	NA	NA	NA	NA	NA	NA	NA
contig_100566	0.711493	5.01273	2.81667	Up	9.93676e-23	NA	NA	NA	NA	NA	NA	NA	NA	NA
contig_19780	4.67253	32.9046	2.81601	Up	2.22033e-145	NA	sot:102587836;--	gb|KDP22242.1|;hypothetical protein JCGZ_26073 [Jatropha curcas]	ref|XM_006401753.1|;Eutrema salsugineum hypothetical protein (EUTSA_v10012936mg) mRNA, complete cds	NA	NA	NA	NA	NA
contig_75221	0.76389	5.37355	2.81444	Up	1.5187e-24	PA5343;--	vvi:100251108;--	ref|XP_006380065.1|;hypothetical protein POPTR_0008s20920g [Populus trichocarpa] gb|ERP57862.1| hypothetical protein POPTR_0008s20920g [Populus trichocarpa]	ref|XM_002276670.1|;PREDICTED: Vitis vinifera uncharacterized LOC100251108 (LOC100251108), mRNA	NA	NA	NA	NA	NA
contig_74697	67.202	472.408	2.81346	Up	0	NA	gmx:100306661;--	gb|AEV59613.1|;cold dehydrin [Oxytropis arctobia]	gb|JF433378.1|;Corylus mandshurica DHN1 (DHN1) mRNA, complete cds	NA	NA	decoy_tr|E9J0S2|E9J0S2_SOLIN;Putative uncharacterized protein (Fragment) OS=Solenopsis invicta GN=SINV_05778 PE=4 SV=1	NA	NA
CL8096Contig1	2.80346	19.6588	2.80989	Up	3.16197e-87	SPBC2F12.05c_2;--	csv:101204827;--	ref|XP_007225262.1|;hypothetical protein PRUPE_ppa001529mg [Prunus persica] gb|EMJ26461.1| hypothetical protein PRUPE_ppa001529mg [Prunus persica]	ref|XM_004165491.1|;PREDICTED: Cucumis sativus oxysterol-binding protein-related protein 1D-like (LOC101204827), mRNA	NA	NA	NA	NA	GO:0005515; protein binding; Molecular Function
contig_108929	2.29377	16.0416	2.80603	Up	3.80898e-71	MJ0694;--	ncr:NCU07658;--	gb|ACU17202.1|;unknown [Glycine max]	emb|BX537988.1|;Homo sapiens mRNA; cDNA DKFZp686N2430 (from clone DKFZp686N2430); complete cds	decoy_sp|Q08696|MST2_DROHY;Axoneme-associated protein mst101(2) OS=Drosophila hydei GN=mst101(2) PE=1 SV=1	NA	decoy_tr|J3LX60|J3LX60_ORYBR;Uncharacterized protein (Fragment) OS=Oryza brachyantha GN=OB04G17350 PE=4 SV=1	NA	NA
contig_70913	0.904847	6.3281	2.80603	Up	1.13018e-28	sll1905_5;--	rcu:RCOM_0608080;--	ref|XP_002521957.1|;ethylene receptor, putative [Ricinus communis] gb|EEF40361.1| ethylene receptor, putative [Ricinus communis]	gb|EU170630.1|;Actinidia deliciosa ethylene receptor ETR3 (ETR3) mRNA, partial cds	NA	NA	NA	IPR001789; Signal transduction response regulator, receiver domain	GO:0000156; phosphorelay response regulator activity; Molecular Function;GO:0000160; phosphorelay signal transduction system; Biological Process
contig_12932	3.00847	21.0399	2.80603	Up	4.4072e-93	NA	NA	NA	NA	NA	NA	NA	NA	NA
contig_11723	0.95509	6.65699	2.80116	Up	1.17893e-29	NA	NA	NA	NA	NA	NA	NA	NA	NA
contig_62787	0.935459	6.50758	2.79837	Up	2.77705e-29	NA	NA	NA	NA	NA	NA	NA	NA	NA
contig_59372	0.896108	6.22057	2.7953	Up	5.96453e-28	NA	NA	NA	NA	NA	NA	NA	NA	NA
contig_63213	3.08707	21.4158	2.79436	Up	1.50518e-94	NA	NA	NA	NA	NA	NA	NA	NA	NA
CL12360Contig1	3.21682	22.3047	2.79364	Up	3.29169e-98	NA	rcu:RCOM_1470420;--	ref|XP_007210336.1|;hypothetical protein PRUPE_ppa002021mg [Prunus persica] gb|EMJ11535.1| hypothetical protein PRUPE_ppa002021mg [Prunus persica]	ref|XM_007210274.1|;Prunus persica hypothetical protein (PRUPE_ppa002021mg) mRNA, complete cds	NA	NA	NA	IPR000756; Diacylglycerol kinase, accessory domain;IPR001206; Diacylglycerol kinase, catalytic domain	GO:0004143; diacylglycerol kinase activity; Molecular Function;GO:0007205; protein kinase C-activating G-protein coupled receptor signaling pathway; Biological Process
contig_8844	1.84136	12.7676	2.79364	Up	4.64704e-56	NA	cit:102628142;--	gb|KDO54987.1|;hypothetical protein CISIN_1g001521mg [Citrus sinensis]	ref|XM_008242277.1|;PREDICTED: Prunus mume uncharacterized LOC103339006 (LOC103339006), mRNA	NA	NA	NA	NA	NA
contig_76293	13.5673	93.9196	2.79129	Up	0	NA	NA	NA	NA	NA	NA	NA	NA	NA
contig_74919	4.98705	34.4818	2.78958	Up	1.1684e-150	YKL201c;--	tet:TTHERM_01009840;--	gb|EHH17324.1|;hypothetical protein EGK_13709, partial [Macaca mulatta]	gb|KC602324.1|;Fungal sp. JF15 18S ribosomal RNA gene, partial sequence; internal transcribed spacer 1, 5.8S ribosomal RNA gene, and internal transcribed spacer 2, complete sequence; and 28S ribosomal RNA gene, partial sequence	NA	NA	decoy_tr|Q9LGZ9|Q9LGZ9_ARATH;Putative uncharacterized protein OS=Arabidopsis thaliana PE=4 SV=1	NA	NA
contig_76049	1.83046	12.6434	2.78811	Up	6.29703e-56	NA	NA	NA	gb|KJ197914.1|;Pyrenaria jonquieriana subsp. multisepala isolate 326-2 LEAFY (LFY) gene, exon 2 and intron 2	NA	NA	NA	NA	NA
contig_40167	0.958021	6.61726	2.78811	Up	2.0467e-29	YIL155c;--	sly:101244050;--	ref|XP_004250055.1|;PREDICTED: glycerol-3-phosphate dehydrogenase SDP6, mitochondrial-like [Solanum lycopersicum]	ref|XM_002273183.1|;PREDICTED: Vitis vinifera glycerol-3-phosphate dehydrogenase SDP6, mitochondrial-like (LOC100266754), mRNA	NA	NA	decoy_tr|R1FWZ6|R1FWZ6_EMIHU;Uncharacterized protein (Fragment) OS=Emiliania huxleyi CCMP1516 GN=EMIHUDRAFT_460360 PE=4 SV=1	IPR000447; FAD-dependent glycerol-3-phosphate dehydrogenase	GO:0004368; glycerol-3-phosphate dehydrogenase activity; Molecular Function;GO:0006072; glycerol-3-phosphate metabolic process; Biological Process;GO:0009331; glycerol-3-phosphate dehydrogenase complex; Cellular Component;GO:0016491; oxidoreductase activity; Molecular Function
contig_74516	1.45786	10.0698	2.78811	Up	1.70785e-44	NA	NA	NA	NA	NA	NA	NA	NA	NA
contig_65862	2.16572	14.9303	2.78533	Up	1.91814e-65	NA	tcc:TCM_001050;--	ref|XP_007047870.1|;GCR2-like 1 [Theobroma cacao] gb|EOX92027.1| GCR2-like 1 [Theobroma cacao]	ref|XM_007207182.1|;Prunus persica hypothetical protein (PRUPE_ppa006265m2g) mRNA, partial cds	NA	NA	NA	NA	NA
contig_67505	2.79976	19.2965	2.78497	Up	8.32974e-85	NA	NA	NA	ref|XM_002310425.2|;Populus trichocarpa SUI1 family protein (POPTR_0007s02530g) mRNA, complete cds	NA	NA	NA	NA	NA
contig_86259	1.06203	7.31413	2.78386	Up	1.86279e-32	NA	NA	NA	NA	NA	NA	NA	NA	NA
CL595Contig1	10.5773	72.7413	2.78181	Up	0	SPAC26H5.07c;--	rcu:RCOM_1411850;--	gb|AGG39700.1|;bZIP transcription factor bZIP8 [Camellia sinensis]	gb|KC215415.1|;Camellia sinensis bZIP transcription factor bZIP8 mRNA, complete cds	NA	NA	NA	NA	NA
contig_27740	2.81751	19.3727	2.78153	Up	1.07268e-84	NA	NA	NA	NA	NA	NA	NA	NA	NA
contig_25422	4.60128	31.6072	2.78015	Up	7.35233e-138	SPAC589.05c;--	vvi:100267891;--	ref|XP_008238106.1|;PREDICTED: UPF0553 protein-like [Prunus mume]	ref|XM_008239884.1|;PREDICTED: Prunus mume UPF0553 protein-like (LOC103336784), mRNA	NA	NA	NA	NA	NA
contig_32656	1.36607	9.37676	2.77906	Up	1.083e-41	NA	NA	NA	NA	NA	NA	NA	NA	NA
contig_106087	3.62862	24.8794	2.77746	Up	1.76935e-108	NA	cbr:CBG03276;--	ref|WP_009940623.1|;hypothetical protein [Mycobacterium tuberculosis]	gb|BT148765.1|;Lotus japonicus clone JCVI-FLLj-22P24 unknown mRNA	NA	NA	decoy_tr|V5HZF5|V5HZF5_IXORI;Putative conserved plasma membrane protein (Fragment) OS=Ixodes ricinus PE=2 SV=1	NA	NA
contig_43984	0.951595	6.50715	2.77361	Up	1.06464e-28	NA	vvi:100264985;--	emb|CBI34086.3|;unnamed protein product [Vitis vinifera]	ref|XM_002793452.1|;Paracoccidioides brasiliensis Pb01 UV DNA damage endonuclease, mRNA	NA	NA	NA	NA	NA
contig_45793	2.47875	16.9501	2.77361	Up	1.88581e-74	NA	tcc:TCM_030660;--	emb|CAN76025.1|;hypothetical protein VITISV_041931 [Vitis vinifera]	NA	NA	NA	NA	NA	NA
contig_69101	1.44488	9.86669	2.77162	Up	1.21946e-43	YKL201c;--	cbr:CBG23181;--	gb|ELU00443.1|;hypothetical protein CAPTEDRAFT_204887 [Capitella teleta]	ref|NG_029887.1|;Homo sapiens golgin A3 (GOLGA3), RefSeqGene on chromosome 12	NA	NA	decoy_tr|U3K772|U3K772_FICAL;Uncharacterized protein (Fragment) OS=Ficedula albicollis PE=4 SV=1	NA	NA
contig_43653	1.84988	12.6301	2.77136	Up	2.44315e-55	NA	NA	NA	emb|AM460165.1|;Vitis vinifera, whole genome shotgun sequence, contig VV78X038306.7, clone ENTAV 115	NA	NA	NA	NA	NA
contig_38945	1.57484	10.7465	2.77059	Up	2.68176e-47	NA	tcc:TCM_006097;--	ref|XP_008368197.1|;PREDICTED: uncharacterized protein LOC103431805 [Malus domestica]	gb|KF418080.1|;Camellia sinensis cultivar Longjin 43 glutathione reductase (GR) mRNA, complete cds	NA	NA	NA	NA	NA
contig_4268	2.20023	14.9902	2.7683	Up	2.45133e-65	NA	cic:CICLE_v10007600mg;--	ref|XP_006452777.1|;hypothetical protein CICLE_v10007600mg [Citrus clementina] gb|ESR66017.1| hypothetical protein CICLE_v10007600mg [Citrus clementina]	NA	NA	NA	NA	NA	NA
contig_51700	1.25822	8.56665	2.76735	Up	6.32108e-38	NA	vvi:100248900;--	emb|CBI41073.3|;unnamed protein product [Vitis vinifera]	ref|XM_006355376.1|;PREDICTED: Solanum tuberosum uncharacterized LOC102591932 (LOC102591932), transcript variant X6, mRNA	NA	NA	NA	NA	NA
contig_54369	20.6708	140.698	2.76694	Up	0	NA	NA	NA	NA	NA	NA	NA	NA	NA
contig_51949	0.76364	5.19222	2.76539	Up	2.42653e-23	NA	vvi:100259925;--	emb|CBI24358.3|;unnamed protein product [Vitis vinifera]	ref|XM_002270316.2|;PREDICTED: Vitis vinifera uncharacterized LOC100259925 (LOC100259925), mRNA	NA	NA	NA	NA	GO:0006281; DNA repair; Biological Process
contig_77260	3.10122	21.0638	2.76386	Up	1.51815e-91	NA	cit:102618731;--	gb|KDO69082.1|;hypothetical protein CISIN_1g012489mg [Citrus sinensis]	ref|XM_002276014.2|;PREDICTED: Vitis vinifera uncharacterized LOC100247932 (LOC100247932), mRNA	NA	NA	NA	NA	NA
contig_11853	1.35769	9.22154	2.76386	Up	1.72599e-40	NA	NA	NA	NA	NA	NA	NA	NA	NA
contig_38152	20.8781	141.677	2.76255	Up	0	NA	vvi:100233112;--	ref|XP_008356649.1|;PREDICTED: leucoanthocyanidin reductase-like isoform X1 [Malus domestica]	dbj|AB372550.1|;Vitis hybrid cultivar Tamnara TamLAR2 mRNA for putative leucoanthocyanidin reductase 2, complete cds, clone: DEGA1-A	NA	NA	NA	NA	NA
contig_29596	2.95981	20.0509	2.76009	Up	6.44571e-87	NA	NA	NA	emb|AM484228.1|;Vitis vinifera, whole genome shotgun sequence, contig VV78X019867.7, clone ENTAV 115	NA	NA	NA	NA	NA
contig_33195	1.914	12.9482	2.75809	Up	2.4996e-56	NA	NA	NA	NA	NA	NA	NA	NA	NA
contig_15018	0.876713	5.93097	2.75809	Up	4.8528e-26	Rv3508;--	sly:101266721;--	ref|XP_007045850.1|;RNA binding protein, putative isoform 2 [Theobroma cacao] gb|EOY01682.1| RNA binding protein, putative isoform 2 [Theobroma cacao]	ref|XM_008232663.1|;PREDICTED: Prunus mume ninja-family protein AFP3-like (LOC103330114), mRNA	decoy_sp|P13983|EXTN_TOBAC;Extensin OS=Nicotiana tabacum GN=HRGPNT3 PE=2 SV=1	NA	decoy_tr|R1EW01|R1EW01_EMIHU;Uncharacterized protein OS=Emiliania huxleyi CCMP1516 GN=EMIHUDRAFT_314476 PE=4 SV=1	NA	NA
contig_76280	0.82485	5.57748	2.75741	Up	8.26946e-25	PA3264;--	cit:102611448;--	gb|KDO43364.1|;hypothetical protein CISIN_1g015189mg [Citrus sinensis]	ref|XM_007222011.1|;Prunus persica hypothetical protein (PRUPE_ppa007523mg) mRNA, complete cds	NA	NA	NA	NA	NA
contig_41821	6.15926	41.6347	2.75696	Up	3.11567e-180	NA	vvi:100241227;--	ref|XP_002283785.1|;PREDICTED: uncharacterized protein LOC100241227 [Vitis vinifera] emb|CBI36067.3| unnamed protein product [Vitis vinifera]	emb|FQ388099.1|;Vitis vinifera clone SS0AEB24YE13	NA	NA	NA	IPR001005; SANT/Myb domain;IPR009057; Homeodomain-like	GO:0003677; DNA binding; Molecular Function
contig_53401	2.05208	13.8198	2.75158	Up	2.46184e-60	NA	NA	NA	NA	NA	NA	NA	NA	NA
contig_96807	0.920944	6.20214	2.75158	Up	2.27576e-27	NA	NA	NA	NA	NA	NA	NA	NA	NA
CL2468Contig1	1.50868	10.1486	2.74992	Up	2.1747e-44	BS_bcsA;--	cit:102631264;--	ref|XP_006483306.1|;PREDICTED: 3-ketoacyl-CoA synthase 11-like [Citrus sinensis] gb|KDO61649.1| hypothetical protein CISIN_1g044260mg [Citrus sinensis]	ref|XM_002284715.2|;PREDICTED: Vitis vinifera 3-ketoacyl-CoA synthase 11-like (LOC100259490), mRNA	NA	NA	NA	IPR012328; Chalcone/stilbene synthase, C-terminal;IPR013601; FAE1/Type III polyketide synthase-like protein	GO:0003824; catalytic activity; Molecular Function;GO:0006633; fatty acid biosynthetic process; Biological Process;GO:0008152; metabolic process; Biological Process;GO:0016020; membrane; Cellular Component;GO:0016746; transferase activity, transferring acyl groups; Molecular Function
CL724Contig1	19.2822	129.617	2.74891	Up	0	YNR044w;--	sly:101249341;--	ref|XP_004235788.1|;PREDICTED: protein ASPARTIC PROTEASE IN GUARD CELL 1-like [Solanum lycopersicum]	ref|XM_004299182.1|;PREDICTED: Fragaria vesca subsp. vesca protein ASPARTIC PROTEASE IN GUARD CELL 1-like (LOC101290861), mRNA	decoy_sp|A8MUU9|YV023_HUMAN;Putative uncharacterized protein ENSP00000383309 OS=Homo sapiens PE=5 SV=3	NA	decoy_tr|E9AEM9|E9AEM9_LEIMA;Proteophosphoglycan 5 OS=Leishmania major GN=LMJF_35_0540 PE=4 SV=1	NA	NA
contig_2424	3.87992	26.0412	2.7467	Up	4.54201e-112	NA	tcc:TCM_031364;--	ref|XP_007021328.1|;NAC domain class transcription factor isoform 1 [Theobroma cacao] gb|EOY12853.1| NAC domain class transcription factor isoform 1 [Theobroma cacao]	ref|XM_002284632.2|;PREDICTED: Vitis vinifera NAC domain-containing protein 72-like (LOC100243607), mRNA	NA	NA	NA	NA	GO:0003677; DNA binding; Molecular Function
contig_80197	2.02776	13.6007	2.74573	Up	6.74205e-59	NA	pop:POPTR_0014s18810g;--	ref|XP_008372590.1|;PREDICTED: uncharacterized protein LOC103435935 [Malus domestica]	ref|XM_002270355.1|;PREDICTED: Vitis vinifera uncharacterized LOC100260103 (LOC100260103), mRNA	NA	NA	NA	NA	NA
CL10012Contig1	0.904015	6.06348	2.74573	Up	5.40736e-27	NA	NA	NA	NA	NA	NA	NA	NA	NA
contig_48082	5.55753	37.2511	2.74477	Up	4.96537e-160	NA	NA	NA	NA	NA	NA	NA	NA	NA
contig_77602	1.01415	6.78941	2.74302	Up	4.96163e-30	NA	NA	NA	NA	NA	NA	NA	NA	NA
contig_81194	1.3627	9.09874	2.7392	Up	8.99051e-40	NA	rcu:RCOM_1096010;--	gb|KDP20878.1|;hypothetical protein JCGZ_21349 [Jatropha curcas]	ref|XM_002305614.2|;Populus trichocarpa armadillo/beta-catenin repeat family protein (POPTR_0004s03380g) mRNA, complete cds	NA	NA	NA	NA	NA
contig_54714	6.92742	46.2327	2.73852	Up	3.99841e-198	NA	NA	NA	NA	NA	NA	NA	NA	NA
contig_17	14.8839	99.2323	2.73706	Up	0	NA	vvi:100247733;--	emb|CBI29047.3|;unnamed protein product [Vitis vinifera]	emb|AM435521.2|;Vitis vinifera contig VV78X259385.38, whole genome shotgun sequence	NA	NA	NA	NA	NA
contig_40866	3.41517	22.7202	2.73395	Up	2.46085e-97	NA	vvi:100250885;--	emb|CBI21469.3|;unnamed protein product [Vitis vinifera]	ref|XM_002281207.1|;PREDICTED: Vitis vinifera aspartic proteinase-like protein 1-like (LOC100250885), mRNA	NA	NA	NA	NA	NA
CL7768Contig1	1.96094	13.0406	2.7334	Up	3.15181e-56	NA	vvi:100259237;--	ref|XP_002282783.1|;PREDICTED: uncharacterized protein LOC100259237 [Vitis vinifera]	ref|XM_002282747.1|;PREDICTED: Vitis vinifera uncharacterized LOC100259237 (LOC100259237), mRNA	NA	NA	NA	NA	NA
contig_66802	1.19753	7.9614	2.73296	Up	1.9183e-34	NA	pop:POPTR_0001s38760g;--	gb|AHZ13201.1|;gibberellin 2 oxidase 2 [Camellia lipoensis]	gb|KJ502289.1|;Camellia lipoensis gibberellin 2 oxidase 2 (GA2ox2) mRNA, complete cds	NA	NA	NA	NA	NA
contig_66926	3.93078	26.1326	2.73296	Up	3.30796e-112	NA	NA	NA	NA	NA	NA	NA	NA	NA
CL13214Contig1	9.65257	64.1519	2.73251	Up	2.43369e-274	YIR019c;--	tcc:TCM_030268;--	ref|XP_007026134.1|;WRKY family transcription factor [Theobroma cacao] gb|EOY28756.1| WRKY family transcription factor [Theobroma cacao]	ref|XM_002263079.1|;PREDICTED: Vitis vinifera WRKY transcription factor 6-like (LOC100255611), mRNA	NA	NA	NA	NA	GO:0003700; sequence-specific DNA binding transcription factor activity; Molecular Function;GO:0006355; regulation of transcription, DNA-dependent; Biological Process
contig_44634	0.848436	5.63391	2.73126	Up	1.03496e-24	NA	vvi:100262009;--	emb|CBI40456.3|;unnamed protein product [Vitis vinifera]	ref|XM_002276256.2|;PREDICTED: Vitis vinifera uncharacterized LOC100262009 (LOC100262009), mRNA	NA	NA	NA	NA	NA
contig_57950	1.8516	12.2778	2.72921	Up	6.05553e-53	NA	vvi:100248339;--	emb|CBI32031.3|;unnamed protein product [Vitis vinifera]	ref|XM_002269108.2|;PREDICTED: Vitis vinifera uncharacterized LOC100248339 (LOC100248339), mRNA	NA	NA	NA	NA	NA
contig_37470	1.05988	7.02799	2.72921	Up	1.5069e-30	NA	NA	NA	gb|EF101075.1|;Arachniopsis major voucher NSW611656 NADH ubiquinone oxidoreductase subunit 5 (nad5) gene, exons 1, 2 and partial cds; mitochondrial	NA	NA	NA	NA	NA
CL6616Contig1	0.758206	5.01553	2.72574	Up	3.77563e-22	NA	tcc:TCM_042365;--	ref|XP_007008753.1|;6-phosphogluconate dehydrogenase family protein isoform 1 [Theobroma cacao] ref|XP_007008754.1| 6-phosphogluconate dehydrogenase family protein isoform 1 [Theobroma cacao] gb|EOY17563.1| 6-phosphogluconate dehydrogenase family protein isoform 1 [Theobroma cacao] gb|EOY17564.1| 6-phosphogluconate dehydrogenase family protein isoform 1 [Theobroma cacao]	ref|XM_002323234.2|;Populus trichocarpa NAD-dependent glycerol-3-phosphate dehydrogenase family protein (POPTR_0016s04270g) mRNA, complete cds	NA	NA	NA	NA	NA
contig_15351	3.37124	22.2725	2.72391	Up	1.27876e-95	NA	NA	NA	gb|FJ967142.1|;Camellia sinensis clone pCsSsr1555 microsatellite sequence	NA	NA	NA	NA	NA
contig_81565	2.43458	16.0804	2.72357	Up	4.90315e-69	NA	rcu:RCOM_1498340;--	pdb|2O7R|A;Chain A, Plant Carboxylesterase Aecxe1 From Actinidia Eriantha With Acyl Adduct pdb|2O7V|A Chain A, Carboxylesterase Aecxe1 From Actinidia Eriantha Covalently Inhibited By Paraoxon	NA	NA	NA	NA	NA	NA
CL7915Contig1	2.30421	15.2194	2.72357	Up	4.90761e-65	NA	pop:POPTR_0004s16270g;--	ref|XP_002305430.1|;myb family transcription factor family protein [Populus trichocarpa] gb|EEE85941.1| myb family transcription factor family protein [Populus trichocarpa]	ref|XM_003631612.1|;PREDICTED: Vitis vinifera dnaJ homolog subfamily C member 2-like (LOC100853747), mRNA	NA	NA	NA	IPR001005; SANT/Myb domain;IPR009057; Homeodomain-like	GO:0003677; DNA binding; Molecular Function
CL1932Contig1	0.876354	5.78004	2.72149	Up	4.30171e-25	alr1018;--	sot:102602671;--	ref|XP_006361986.1|;PREDICTED: fatty acid amide hydrolase-like isoform X1 [Solanum tuberosum] ref|XP_006361987.1| PREDICTED: fatty acid amide hydrolase-like isoform X2 [Solanum tuberosum]	ref|XM_007042704.1|;Theobroma cacao Amidase (TCM_007309) mRNA, complete cds	NA	NA	NA	IPR000120; Amidase	NA
contig_74788	1.35018	8.88714	2.71856	Up	2.42716e-38	NA	cit:102612349;--	ref|XP_008223854.1|;PREDICTED: calcium-transporting ATPase 10, plasma membrane-type [Prunus mume] ref|XP_008223855.1| PREDICTED: calcium-transporting ATPase 10, plasma membrane-type [Prunus mume] ref|XP_008223856.1| PREDICTED: calcium-transporting ATPase 10, plasma membrane-type [Prunus mume] ref|XP_008223857.1| PREDICTED: calcium-transporting ATPase 10, plasma membrane-type [Prunus mume]	ref|XM_002262793.2|;PREDICTED: Vitis vinifera calcium-transporting ATPase 10, plasma membrane-type-like (LOC100251227), mRNA	NA	NA	NA	NA	NA
contig_42391	3.2586	21.4433	2.7182	Up	1.28865e-91	SPAC1565.06c;--	tcc:TCM_030973;--	ref|XP_007020945.1|;Ras-related small GTP-binding family protein isoform 2 [Theobroma cacao] gb|EOY12470.1| Ras-related small GTP-binding family protein isoform 2 [Theobroma cacao]	ref|XM_007020883.1|;Theobroma cacao Ras-related small GTP-binding family protein isoform 2 (TCM_030973) mRNA, complete cds	NA	NA	NA	NA	NA
contig_9046	1.26228	8.3047	2.7179	Up	2.98396e-36	NA	vvi:100242512;--	gb|EXB93157.1|;Ankyrin repeat domain-containing protein 13B [Morus notabilis]	ref|XM_006577247.1|;PREDICTED: Glycine max ankyrin repeat domain-containing protein 13B-like (LOC100804861), transcript variant X2, mRNA	NA	NA	NA	NA	NA
CL1339Contig1	17.6109	115.85	2.71772	Up	0	alr3448;--	sot:102582366;--	ref|XP_008391641.1|;PREDICTED: homogentisate phytyltransferase 1, chloroplastic-like [Malus domestica]	gb|JQ303336.1|;Ginkgo biloba cultivar Fozhi isopentenyltransferase mRNA, complete cds	NA	NA	NA	NA	GO:0004659; prenyltransferase activity; Molecular Function
contig_290	0.806498	5.29212	2.7141	Up	6.54576e-23	NA	NA	NA	NA	NA	NA	NA	NA	NA
contig_77798	1.79921	11.8062	2.7141	Up	5.40466e-51	NA	NA	NA	NA	NA	NA	NA	NA	NA
contig_94278	1.15551	7.58228	2.7141	Up	5.69816e-33	NA	vvi:100261246;--	ref|XP_002277015.2|;PREDICTED: uncharacterized protein LOC100261246 [Vitis vinifera]	ref|XM_008242093.1|;PREDICTED: Prunus mume probable receptor-like protein kinase At1g67000 (LOC103338836), mRNA	NA	NA	NA	IPR000719; Protein kinase, catalytic domain;IPR001245; Serine-threonine/tyrosine-protein kinase catalytic domain	GO:0004672; protein kinase activity; Molecular Function;GO:0005524; ATP binding; Molecular Function;GO:0006468; protein phosphorylation; Biological Process
contig_39293	0.8233	5.40238	2.7141	Up	1.27996e-23	NA	NA	NA	NA	NA	NA	NA	NA	NA
CL11346Contig1	2.66612	17.4815	2.71302	Up	2.56259e-74	alr0488;--	cit:102613618;--	gb|EYU20790.1|;hypothetical protein MIMGU_mgv1a011565mg [Erythranthe guttata]	gb|U92287.1|ADU92287;Actinidia deliciosa pyrroline-5-carboxylate reductase mRNA, complete cds	NA	NA	NA	NA	NA
contig_93816	4.53915	29.6957	2.70976	Up	4.60511e-126	SPAC13G7.02c;--	vvi:100251379;--	ref|XP_002263323.1|;PREDICTED: luminal-binding protein 5 [Vitis vinifera]	ref|XM_002263287.1|;PREDICTED: Vitis vinifera luminal-binding protein 5-like (LOC100251379), mRNA	NA	NA	NA	NA	NA
contig_43037	3.72564	24.3184	2.70649	Up	1.7826e-103	NA	pop:POPTR_0010s11780g;--	ref|XP_002315859.2|;hypothetical protein POPTR_0010s11780g [Populus trichocarpa] gb|EEF02030.2| hypothetical protein POPTR_0010s11780g [Populus trichocarpa]	gb|AC199613.1|;Monosiga brevicollis clone JGIACYI-77H6, complete sequence	NA	NA	NA	NA	NA
contig_76523	6.38121	41.6033	2.7048	Up	6.22811e-176	NA	NA	NA	gb|BC015510.1|;Homo sapiens regulator of G-protein signaling 1, mRNA (cDNA clone MGC:9198 IMAGE:3916789), complete cds gb|EU668340.1| Homo sapiens epididymis secretory protein Li 87 (HEL-S-87) mRNA, complete cds	NA	NA	NA	NA	NA
contig_37804	0.826992	5.3909	2.70458	Up	1.27983e-23	NA	NA	NA	NA	NA	NA	NA	NA	NA
CL3619Contig1	3.39884	22.1377	2.70339	Up	4.3255e-94	mll3725_2;--	tcc:TCM_004726;--	gb|ABY28263.1|;ethylene receptor ERS1b [Actinidia deliciosa]	gb|EU170626.1|;Actinidia deliciosa ethylene receptor ERS1a (ERS1a) mRNA, partial cds	NA	NA	NA	IPR003594; Histidine kinase-like ATPase, ATP-binding domain;IPR003661; Signal transduction histidine kinase, subgroup 1, dimerisation/phosphoacceptor domain;IPR004358; Signal transduction histidine kinase-related protein, C-terminal;IPR005467; Signal transduction histidine kinase, core	GO:0000155; phosphorelay sensor kinase activity; Molecular Function;GO:0004871; signal transducer activity; Molecular Function;GO:0005524; ATP binding; Molecular Function;GO:0007165; signal transduction; Biological Process;GO:0016020; membrane; Cellular Component;GO:0016310; phosphorylation; Biological Process
CL2857Contig1	0.876398	5.70756	2.70322	Up	1.27299e-24	NA	pop:POPTR_0107s002402;--	ref|XP_006388750.1|;hypothetical protein POPTR_0107s002402g, partial [Populus trichocarpa] gb|ERP47664.1| hypothetical protein POPTR_0107s002402g, partial [Populus trichocarpa]	NA	NA	NA	NA	NA	NA
contig_4398	1.97476	12.8538	2.70244	Up	4.88948e-55	NA	rcu:RCOM_0798450;--	gb|EYU20380.1|;hypothetical protein MIMGU_mgv1a010783mg [Erythranthe guttata]	ref|XM_008222217.1|;PREDICTED: Prunus mume uncharacterized LOC103320526 (LOC103320526), transcript variant X2, mRNA	NA	NA	NA	NA	NA
contig_56788	3.31212	21.5507	2.7019	Up	3.4776e-91	NA	pop:POPTR_0002s26110g;--	gb|KDP26496.1|;hypothetical protein JCGZ_17654 [Jatropha curcas]	NA	NA	NA	NA	NA	NA
contig_62790	3.1732	20.6287	2.70064	Up	1.63061e-87	NA	sot:102585684;--	ref|XP_006362770.1|;PREDICTED: nucleophosmin-like [Solanum tuberosum]	NA	NA	NA	NA	NA	NA
CL12097Contig1	3.35228	21.7867	2.70023	Up	2.79186e-92	NA	vvi:100265997;--	ref|XP_002285596.2|;PREDICTED: uncharacterized protein LOC100265997 [Vitis vinifera] emb|CBI19311.3| unnamed protein product [Vitis vinifera]	ref|XM_002285560.2|;PREDICTED: Vitis vinifera uncharacterized LOC100265997 (LOC100265997), mRNA	NA	NA	NA	NA	NA
CL3972Contig1	5.8897	38.2511	2.69923	Up	1.56731e-161	NA	vvi:100258751;--	ref|XP_002262784.1|;PREDICTED: uncharacterized protein LOC100258751 [Vitis vinifera] emb|CAN83921.1| hypothetical protein VITISV_011842 [Vitis vinifera]	ref|XM_002262748.2|;PREDICTED: Vitis vinifera uncharacterized LOC100258751 (LOC100258751), mRNA	NA	6175165_Ath#DNA/MuLE-MuDR;gi|6175165|gb|AAF04891.1|AC011437_6 Mutator-like transposase [Arabidopsis thaliana]	NA	NA	NA
contig_39120	5.39763	35.0301	2.6982	Up	4.3442e-148	NA	NA	NA	NA	NA	NA	NA	NA	NA
contig_6890	4.87627	31.6178	2.69689	Up	3.25837e-133	NA	tcc:TCM_038919;--	ref|XP_007014172.1|;Xyloglucan endotransglucosylase/hydrolase family protein [Theobroma cacao] gb|EOY31791.1| Xyloglucan endotransglucosylase/hydrolase family protein [Theobroma cacao]	ref|XM_002270263.1|;PREDICTED: Vitis vinifera probable xyloglucan endotransglucosylase/hydrolase protein 23-like (LOC100241119), mRNA	NA	NA	NA	IPR000757; Glycoside hydrolase, family 16;IPR008985; Concanavalin A-like lectin/glucanases superfamily	GO:0004553; hydrolase activity, hydrolyzing O-glycosyl compounds; Molecular Function;GO:0005618; cell wall; Cellular Component;GO:0005975; carbohydrate metabolic process; Biological Process;GO:0006073; cellular glucan metabolic process; Biological Process;GO:0016762; xyloglucan:xyloglucosyl transferase activity; Molecular Function
CL6171Contig1	0.93298	6.04153	2.695	Up	3.48466e-26	NA	vvi:100242743;--	emb|CBI34815.3|;unnamed protein product [Vitis vinifera]	ref|XM_006440375.1|;Citrus clementina hypothetical protein (CICLE_v10020159mg) mRNA, complete cds	NA	NA	NA	NA	GO:0008152; metabolic process; Biological Process
CL2825Contig1	42.4511	274.639	2.69366	Up	0	MT0291.4;--	csv:101221739;--	gb|KCW60153.1|;hypothetical protein EUGRSUZ_H02879 [Eucalyptus grandis]	ref|XM_002285533.1|;PREDICTED: Vitis vinifera beta-amylase 1, chloroplastic-like, transcript variant 1 (LOC100242636), mRNA	decoy_sp|Q95JC9|PRP_PIG;Basic proline-rich protein OS=Sus scrofa PE=1 SV=2	P-1_CR_tp#DNA/P;[Chlamydomonas reinhardtii]	decoy_tr|R1EW01|R1EW01_EMIHU;Uncharacterized protein OS=Emiliania huxleyi CCMP1516 GN=EMIHUDRAFT_314476 PE=4 SV=1	NA	NA
CL7833Contig1	6.11469	39.5325	2.69269	Up	1.10943e-166	NA	vvi:100263661;--	ref|XP_006345976.1|;PREDICTED: two-component response regulator ARR1-like [Solanum tuberosum]	ref|XM_006363518.1|;PREDICTED: Solanum tuberosum two-component response regulator ARR1-like (LOC102578736), transcript variant X2, mRNA	NA	NA	NA	NA	NA
contig_64485	23.1616	149.569	2.691	Up	0	NA	NA	NA	NA	NA	NA	NA	NA	NA
contig_19525	0.991501	6.39195	2.68857	Up	2.02196e-27	NA	sot:102578578;--	ref|XP_006358366.1|;PREDICTED: uncharacterized protein LOC102578578 [Solanum tuberosum]	ref|XM_006358304.1|;PREDICTED: Solanum tuberosum uncharacterized LOC102578578 (LOC102578578), mRNA	NA	NA	NA	NA	NA
contig_95	167.654	1078.99	2.68612	Up	0	SPAC13G7.02c;--	pop:POPTR_0008s05470g;--	ref|XP_002312089.1|;heat shock protein 70 cognate [Populus trichocarpa] gb|EEE89456.1| heat shock protein 70 cognate [Populus trichocarpa]	gb|KF988865.1|;Camellia sinensis isolate Flu-down 1 cultivar Fudingdabai heat shock protein mRNA, complete cds	NA	NA	NA	NA	NA
contig_87738	2.36435	15.2083	2.68535	Up	1.82079e-64	NA	fve:101293232;--	gb|EXC12625.1|;hypothetical protein L484_013003 [Morus notabilis]	NA	NA	NA	NA	NA	NA
contig_75379	0.868263	5.57748	2.68341	Up	3.07939e-24	NA	vvi:100854983;--	gb|KCW73131.1|;hypothetical protein EUGRSUZ_E01586 [Eucalyptus grandis]	dbj|AB514530.1|;Diospyros kaki Dk125 mRNA for putative transmembrane protein, complete cds	NA	NA	NA	NA	NA
contig_50654	6.2803	40.2663	2.68067	Up	1.35428e-168	NA	vvi:100248624;--	ref|XP_002263100.1|;PREDICTED: UDP-glycosyltransferase 85A2 isoform 2 [Vitis vinifera]	ref|XM_008221100.1|;PREDICTED: Prunus mume UDP-glycosyltransferase 85A2-like (LOC103319548), mRNA	NA	NA	NA	NA	GO:0008152; metabolic process; Biological Process
contig_32582	9.33073	59.7947	2.67996	Up	2.23259e-250	CAC2807;--	sot:102597332;--	gb|ACD03224.1|;xyloglucan endotransglucosylase/hydrolase 14 [Actinidia deliciosa]	gb|EU494959.1|;Actinidia deliciosa xyloglucan endotransglucosylase/hydrolase 14 mRNA, complete cds	NA	NA	NA	IPR000757; Glycoside hydrolase, family 16	GO:0004553; hydrolase activity, hydrolyzing O-glycosyl compounds; Molecular Function
contig_28920	27.6526	177.121	2.67925	Up	0	NA	rcu:RCOM_1689400;--	ref|XP_002509881.1|;conserved hypothetical protein [Ricinus communis] gb|EEF51268.1| conserved hypothetical protein [Ricinus communis]	gb|KC425411.1|;Diospyros kaki microsatellite DKES58 sequence	NA	NA	NA	NA	NA
CL840Contig1	0.876713	5.61038	2.67792	Up	6.46299e-24	NA	fve:101299496;--	ref|XP_007203618.1|;hypothetical protein PRUPE_ppa003901mg [Prunus persica] gb|EMJ04817.1| hypothetical protein PRUPE_ppa003901mg [Prunus persica]	ref|XM_004161194.1|;PREDICTED: Cucumis sativus uncharacterized LOC101224097 (LOC101224097), mRNA	NA	NA	NA	NA	GO:0003700; sequence-specific DNA binding transcription factor activity; Molecular Function;GO:0006355; regulation of transcription, DNA-dependent; Biological Process
contig_81732	1.40243	8.96036	2.67563	Up	3.00534e-38	NA	NA	NA	emb|AJ582738.1|;Hopea bilitonensis microsatellite DNA, clone Hbi019	NA	NA	NA	NA	NA
contig_33371	1.18217	7.55312	2.67563	Up	3.61319e-32	NA	tcc:TCM_002665;--	ref|XP_008365931.1|;PREDICTED: uncharacterized protein LOC103429558 [Malus domestica]	gb|BT146670.1|;Lotus japonicus clone JCVI-FLLj-9H5 unknown mRNA	NA	NA	NA	NA	NA
contig_80611	1.73163	11.0637	2.67563	Up	3.84938e-47	NA	NA	NA	NA	NA	NA	NA	NA	NA
contig_60257	2.31247	14.7748	2.67563	Up	3.48268e-62	NA	sot:102579636;--	gb|EYU25001.1|;hypothetical protein MIMGU_mgv1a003965mg [Erythranthe guttata]	ref|XM_006490184.1|;PREDICTED: Citrus sinensis peptidyl-prolyl cis-trans isomerase FKBP53-like (LOC102621921), mRNA	NA	NA	NA	NA	NA
CL8191Contig1	2.91539	18.5838	2.67228	Up	1.03422e-77	YDL128w;--	rcu:RCOM_0612230;--	gb|KDO66880.1|;hypothetical protein CISIN_1g012757mg [Citrus sinensis]	ref|XM_006369504.1|;Populus trichocarpa hypothetical protein (POPTR_0001s25830g) mRNA, complete cds	NA	NA	NA	NA	GO:0016021; integral to membrane; Cellular Component
contig_13371	2.381	15.1752	2.67208	Up	1.15334e-63	SPBP4H10.07;--	sot:102591415;--	ref|XP_006342827.1|;PREDICTED: RING-H2 finger protein ATL2-like [Solanum tuberosum]	ref|NM_001205395.2|;Bos taurus sodium/glucose cotransporter 1-like (LOC531152), mRNA	NA	NA	decoy_tr|C6T0Y0|C6T0Y0_SOYBN;Putative uncharacterized protein (Fragment) OS=Glycine max PE=2 SV=1	NA	GO:0005515; protein binding; Molecular Function
CL87Contig1	6.61264	42.1394	2.67187	Up	4.3666e-176	slr0839_1;--	vvi:100264627;--	gb|AEB38782.1|;ferrochelatase isoform I [Nicotiana tabacum]	ref|XM_002277254.2|;PREDICTED: Vitis vinifera ferrochelatase-2, chloroplastic-like (LOC100264627), mRNA	NA	NA	NA	NA	GO:0004325; ferrochelatase activity; Molecular Function
CL100Contig3	0.820857	5.22885	2.67129	Up	1.92754e-22	NA	NA	NA	NA	NA	NA	NA	NA	NA
contig_99371	1.70083	10.825	2.67005	Up	1.73846e-45	NA	NA	NA	NA	NA	NA	NA	NA	NA
contig_82208	1.57623	10.0213	2.66852	Up	1.56585e-42	NA	vvi:100265431;--	ref|XP_003635307.1|;PREDICTED: uncharacterized protein LOC100265431, partial [Vitis vinifera]	NA	NA	NA	NA	NA	NA
CL9433Contig1	1.81515	11.5346	2.66781	Up	1.58242e-48	NA	tcc:TCM_021415;--	ref|XP_006378551.1|;hypothetical protein POPTR_0010s15840g [Populus trichocarpa] gb|ERP56348.1| hypothetical protein POPTR_0010s15840g [Populus trichocarpa]	ref|XM_002312277.2|;Populus trichocarpa hypothetical protein (POPTR_0008s10190g) mRNA, complete cds	NA	NA	NA	NA	NA
CL2023Contig1	1.01064	6.4192	2.66713	Up	1.17694e-27	NA	vvi:100247619;--	emb|CBI26249.3|;unnamed protein product [Vitis vinifera]	ref|XM_002278396.2|;PREDICTED: Vitis vinifera uncharacterized LOC100247619 (LOC100247619), mRNA	NA	NA	NA	NA	NA
contig_58081	1.5467	9.81962	2.66648	Up	1.12385e-41	NA	tcc:TCM_019866;--	ref|XP_007033740.1|;Uncharacterized protein TCM_019866 [Theobroma cacao] gb|EOY04666.1| Uncharacterized protein TCM_019866 [Theobroma cacao]	ref|XM_002273970.2|;PREDICTED: Vitis vinifera uncharacterized LOC100255929 (LOC100255929), mRNA	NA	NA	NA	NA	NA
contig_80255	1.05082	6.66852	2.66585	Up	9.54221e-29	NA	NA	NA	NA	NA	NA	NA	NA	NA
contig_11360	1.08802	6.90457	2.66585	Up	1.33636e-29	NA	sot:102600766;--	ref|XP_006362806.1|;PREDICTED: uncharacterized protein LOC102600766 [Solanum tuberosum]	ref|XM_006480362.1|;PREDICTED: Citrus sinensis uncharacterized LOC102622464 (LOC102622464), mRNA	NA	NA	NA	NA	NA
contig_50081	0.984882	6.25007	2.66585	Up	1.75479e-26	NA	NA	NA	NA	NA	NA	NA	NA	NA
CL11206Contig1	2.9733	18.8686	2.66585	Up	4.81126e-79	NA	vvi:100258513;--	ref|XP_002275330.1|;PREDICTED: COBRA-like protein 7 [Vitis vinifera] emb|CBI22926.3| unnamed protein product [Vitis vinifera]	ref|XM_002275294.1|;PREDICTED: Vitis vinifera COBRA-like protein 7 (LOC100258513), mRNA	NA	NA	NA	NA	NA
contig_1791	10.6919	67.8095	2.66497	Up	2.63009e-282	NA	tcc:TCM_002458;--	ref|XP_007049415.1|;B-box type zinc finger protein with CCT domain isoform 1 [Theobroma cacao] ref|XP_007049416.1| B-box type zinc finger protein with CCT domain isoform 1 [Theobroma cacao] ref|XP_007049417.1| B-box type zinc finger protein with CCT domain isoform 1 [Theobroma cacao] gb|EOX93572.1| B-box type zinc finger protein with CCT domain isoform 1 [Theobroma cacao] gb|EOX93573.1| B-box typ…	ref|XM_008231551.1|;PREDICTED: Prunus mume zinc finger protein CONSTANS-LIKE 9-like (LOC103329122), transcript variant X2, mRNA	NA	NA	NA	IPR000315; Zinc finger, B-box	GO:0005515; protein binding; Molecular Function;GO:0005622; intracellular; Cellular Component
contig_46112	6.93893	43.9965	2.6646	Up	2.44036e-183	YPO2001;--	vvi:100263661;--	emb|CBI22927.3|;unnamed protein product [Vitis vinifera]	ref|XM_002275106.2|;PREDICTED: Vitis vinifera two-component response regulator ARR1-like (LOC100263661), mRNA	NA	NA	NA	IPR001789; Signal transduction response regulator, receiver domain	GO:0000156; phosphorelay response regulator activity; Molecular Function;GO:0000160; phosphorelay signal transduction system; Biological Process
contig_11725	8.03878	50.9529	2.66412	Up	4.21037e-212	NA	vvi:100247499;--	ref|XP_002282498.1|;PREDICTED: uncharacterized protein LOC100247499 [Vitis vinifera] emb|CBI27930.3| unnamed protein product [Vitis vinifera]	ref|XM_002282462.1|;PREDICTED: Vitis vinifera uncharacterized LOC100247499 (LOC100247499), mRNA	NA	NA	NA	NA	NA
contig_34639	5.05872	31.9783	2.66025	Up	9.2173e-133	SPCC965.15;--	tcc:TCM_035063;--	gb|ABM88786.1|;flavonol synthase [Camellia sinensis]	gb|EF205150.1|;Camellia sinensis flavonol synthase mRNA, complete cds	NA	NA	decoy_tr|J3LX60|J3LX60_ORYBR;Uncharacterized protein (Fragment) OS=Oryza brachyantha GN=OB04G17350 PE=4 SV=1	NA	NA
CL1821Contig1	23.5231	148.594	2.65923	Up	0	NA	cit:102621882;--	gb|KDO82578.1|;hypothetical protein CISIN_1g013598mg [Citrus sinensis]	dbj|AB624212.1|;Camellia sinensis DNA, SSR marker, MSG0726	NA	RTE-1_GM_pol#LINE/RTE-BovB;119-3148 RTE1_MT_pol 90% similar [Glycine max]	NA	NA	NA
contig_25492	2.62094	16.54	2.6578	Up	2.78516e-69	NA	NA	NA	ref|XM_007628201.1|;PREDICTED: Cricetulus griseus cyclin-dependent kinase 5, regulatory subunit 1 (p35) (Cdk5r1), mRNA	NA	NA	NA	NA	NA
contig_31839	6.43659	40.575	2.65622	Up	1.79126e-168	NA	pop:POPTR_0004s06350g;--	ref|XP_002305706.1|;hypothetical protein POPTR_0004s06350g [Populus trichocarpa] gb|EEE86217.1| hypothetical protein POPTR_0004s06350g [Populus trichocarpa]	NA	NA	NA	NA	NA	NA
contig_79791	1.18217	7.45105	2.656	Up	1.07075e-31	NA	NA	NA	NA	NA	NA	NA	NA	NA
contig_61641	10.8612	68.4345	2.65554	Up	1.60674e-283	NA	vvi:100255226;--	gb|AFQ23178.1|;HSPRO [Nicotiana attenuata]	emb|AM484831.2|;Vitis vinifera contig VV78X040933.4, whole genome shotgun sequence	NA	NA	decoy_tr|A4HM86|A4HM86_LEIBR;Proteophosphoglycan ppg4 OS=Leishmania braziliensis GN=LBRM_34_0530 PE=4 SV=1	IPR009743; Hs1pro-1, C-terminal	NA
contig_79944	2.86527	18.0481	2.6551	Up	2.75654e-75	SPAC6F6.11c;--	pop:POPTR_0017s02980g;--	ref|XP_006372584.1|;hypothetical protein POPTR_0017s02980g [Populus trichocarpa] gb|ERP50381.1| hypothetical protein POPTR_0017s02980g [Populus trichocarpa]	ref|XM_002271457.2|;PREDICTED: Vitis vinifera pyridoxal kinase-like (LOC100251978), mRNA	NA	NA	NA	NA	NA
contig_66363	2.66056	16.757	2.65496	Up	3.8629e-70	NA	fve:101306601;--	ref|XP_004293582.1|;PREDICTED: pentatricopeptide repeat-containing protein At3g13160, mitochondrial-like [Fragaria vesca subsp. vesca]	NA	NA	NA	NA	NA	NA
CL9552Contig1	0.908608	5.72191	2.65477	Up	1.27313e-24	YEL013w;--	sot:102587715;--	ref|XP_006349679.1|;PREDICTED: ARM REPEAT PROTEIN INTERACTING WITH ABF2-like [Solanum tuberosum]	ref|XM_002272505.1|;PREDICTED: Vitis vinifera ARM REPEAT PROTEIN INTERACTING WITH ABF2-like (LOC100251186), mRNA	NA	48139970_Ame#DNA/hAT-Ac;gi|48139970|ref|XP_397065.1| similar to ENSANGP00000015075 [Apis mellifera]	NA	IPR000225; Armadillo	GO:0005488; binding; Molecular Function
contig_88734	2.0688	13.0138	2.65318	Up	2.70927e-54	NA	gmx:100819716;--	gb|ADU15553.1|;GLU [Gossypium hirsutum]	NA	NA	NA	NA	IPR000490; Glycoside hydrolase, family 17	GO:0004553; hydrolase activity, hydrolyzing O-glycosyl compounds; Molecular Function
CL5671Contig1	1.0854	6.81128	2.6497	Up	3.94774e-29	NA	tcc:TCM_005639;--	gb|ADJ67431.1|;ethylene response factor 2 [Actinidia deliciosa]	gb|GQ869853.1|;Actinidia deliciosa ethylene response factor 2 (ERF2) mRNA, complete cds	NA	NA	NA	IPR001471; AP2/ERF domain	GO:0003677; DNA binding; Molecular Function;GO:0003700; sequence-specific DNA binding transcription factor activity; Molecular Function
CL8501Contig1	195.46	1226.52	2.64962	Up	0	SPCC1739.13;--	gmx:100816111;--	ref|XP_003539680.2|;PREDICTED: heat shock cognate 70 kDa protein 2 [Glycine max]	gb|KF988865.1|;Camellia sinensis isolate Flu-down 1 cultivar Fudingdabai heat shock protein mRNA, complete cds	NA	NA	NA	NA	NA
CL1475Contig1	5.86413	36.7609	2.64818	Up	3.93814e-152	SPAC17G6.09;--	vvi:100267343;--	ref|XP_002285411.1|;PREDICTED: uncharacterized protein LOC100267343 isoform 1 [Vitis vinifera] emb|CBI16363.3| unnamed protein product [Vitis vinifera]	ref|XM_002285375.1|;PREDICTED: Vitis vinifera uncharacterized LOC100267343, transcript variant 1 (LOC100267343), mRNA	NA	NA	NA	NA	GO:0008565; protein transporter activity; Molecular Function;GO:0015031; protein transport; Biological Process
CL5241Contig1	1.58877	9.93988	2.64532	Up	7.9925e-42	NA	sly:101268303;--	gb|AAX49392.1|;OLE-4 [Coffea canephora]	NA	NA	NA	NA	NA	GO:0012511; monolayer-surrounded lipid storage body; Cellular Component
contig_75958	2.00021	12.5034	2.6441	Up	4.16629e-52	NA	NA	NA	NA	NA	NA	NA	NA	NA
contig_74147	4.41126	27.57	2.64384	Up	9.13452e-114	NA	sot:102578204;--	ref|XP_006367059.1|;PREDICTED: uncharacterized protein LOC102578204 [Solanum tuberosum]	ref|XM_002511454.1|;Ricinus communis conserved hypothetical protein, mRNA	NA	NA	NA	NA	NA
contig_75271	1.82498	11.3947	2.64242	Up	1.38342e-47	NA	cit:102626244;--	ref|XP_006425872.1|;hypothetical protein CICLE_v10026611mg [Citrus clementina] ref|XP_006466620.1| PREDICTED: uncharacterized protein LOC102626244 [Citrus sinensis] gb|ESR39112.1| hypothetical protein CICLE_v10026611mg [Citrus clementina]	emb|AL954718.42|;Zebrafish DNA sequence from clone CH211-273E20 in linkage group 14, complete sequence	NA	NA	NA	NA	NA
CL4240Contig1	0.81964	5.11551	2.64182	Up	9.71046e-22	SMc00873;--	vvi:100240785;--	ref|XP_002278821.1|;PREDICTED: uncharacterized protein LOC100240785 [Vitis vinifera] emb|CBI26581.3| unnamed protein product [Vitis vinifera]	ref|XM_002278785.1|;PREDICTED: Vitis vinifera uncharacterized LOC100240785 (LOC100240785), mRNA	NA	NA	NA	NA	GO:0015079; potassium ion transmembrane transporter activity; Molecular Function;GO:0016020; membrane; Cellular Component
contig_1544	9.14177	57.0536	2.64177	Up	6.01089e-235	NA	NA	gb|AFO84078.1|;beta-amylase [Actinidia arguta]	gb|JX067533.1|;Actinidia arguta clone 1475709 beta-amylase (BAM9) mRNA, complete cds	NA	NA	NA	NA	NA
contig_60041	4.78446	29.8427	2.64095	Up	2.70489e-123	NA	NA	NA	NA	NA	NA	NA	NA	NA
contig_56259	0.907351	5.64055	2.6361	Up	3.76246e-24	NA	NA	gb|EHY54575.1|;hypothetical protein HMPREF1120_02743 [Exophiala dermatitidis NIH/UT8656]	NA	NA	NA	NA	NA	NA
contig_97637	1.03606	6.44068	2.6361	Up	4.19992e-27	NA	NA	NA	NA	NA	NA	NA	NA	NA
contig_85029	0.861772	5.3572	2.6361	Up	7.93864e-23	NA	NA	NA	NA	NA	NA	NA	NA	NA
contig_77596	0.873507	5.43015	2.6361	Up	2.69713e-23	YBR298c;--	nfi:NFIA_027670;--	gb|ETI28384.1|;hypothetical protein G647_00833 [Cladophialophora carrionii CBS 160.54]	ref|XM_007732389.1|;Capronia epimyces CBS 606.96 MFS transporter, SP family, general alpha glucoside:H+ symporter partial mRNA	NA	NA	decoy_tr|E9AEM9|E9AEM9_LEIMA;Proteophosphoglycan 5 OS=Leishmania major GN=LMJF_35_0540 PE=4 SV=1	IPR005828; General substrate transporter;IPR016196; Major facilitator superfamily domain, general substrate transporter	GO:0016021; integral to membrane; Cellular Component;GO:0022857; transmembrane transporter activity; Molecular Function
contig_96307	0.857763	5.33228	2.6361	Up	1.35843e-22	NA	gmx:100791299;--	ref|XP_003540210.1|;PREDICTED: aspartic proteinase-like protein 2-like [Glycine max]	ref|XM_002272085.1|;PREDICTED: Vitis vinifera aspartic proteinase-like protein 2, transcript variant 2 (LOC100255070), mRNA	NA	NA	NA	IPR001461; Peptidase A1	GO:0004190; aspartic-type endopeptidase activity; Molecular Function
contig_53629	0.820857	5.10285	2.6361	Up	9.70949e-22	NA	vvi:100242874;--	gb|EXB80043.1|;Zinc finger protein-like 1-like protein [Morus notabilis]	gb|KF906637.1|;Zoysia japonica microsatellite Zj2043 sequence	NA	NA	NA	NA	NA
contig_75512	1.41317	8.78499	2.6361	Up	1.61673e-36	NA	NA	NA	NA	NA	NA	NA	NA	NA
contig_99977	1.04192	6.47707	2.6361	Up	2.45119e-27	NA	pop:POPTR_595593;--	ref|XP_007205696.1|;hypothetical protein PRUPE_ppa009732mg [Prunus persica] ref|XP_008246478.1| PREDICTED: protein YIPF1 homolog [Prunus mume] gb|EMJ06895.1| hypothetical protein PRUPE_ppa009732mg [Prunus persica]	ref|XM_008248256.1|;PREDICTED: Prunus mume protein YIPF1 homolog (LOC103344646), mRNA	NA	NA	NA	NA	NA
CL9081Contig1	2.66942	16.5945	2.6361	Up	1.2219e-68	NA	mtr:MTR_2g094070;--	emb|CAN75041.1|;hypothetical protein VITISV_027174 [Vitis vinifera]	emb|AM471483.2|;Vitis vinifera contig VV78X005987.2, whole genome shotgun sequence	NA	Copia-54_PTr#LTR/Copia;323-4477 [Populus trichocarpa]	NA	NA	NA
contig_82232	2.97198	18.4753	2.6361	Up	1.90748e-76	NA	NA	NA	NA	NA	NA	NA	NA	NA
contig_38066	3.51175	21.7587	2.63133	Up	8.54872e-90	CAC0267;--	sly:101252012;--	gb|ADM88555.1|;lactate dehydrogenase [Camellia sinensis]	gb|HM114228.1|;Camellia sinensis lactate dehydrogenase mRNA, complete cds	NA	NA	NA	IPR001236; Lactate/malate dehydrogenase, N-terminal;IPR001557; L-lactate/malate dehydrogenase;IPR015955; Lactate dehydrogenase/glycoside hydrolase, family 4, C-terminal	GO:0003824; catalytic activity; Molecular Function;GO:0005975; carbohydrate metabolic process; Biological Process;GO:0016491; oxidoreductase activity; Molecular Function;GO:0016616; oxidoreductase activity, acting on the CH-OH group of donors, NAD or NADP as acceptor; Molecular Function;GO:0044262; cellular carbohydrate metabolic process; Biological Process
contig_17835	1.11263	6.86866	2.62605	Up	8.19813e-29	NA	tcc:TCM_029457;--	ref|XP_007025047.1|;Uncharacterized protein TCM_029457 [Theobroma cacao] gb|EOY27669.1| Uncharacterized protein TCM_029457 [Theobroma cacao]	emb|AM485339.2|;Vitis vinifera contig VV78X052279.6, whole genome shotgun sequence	NA	NA	NA	NA	NA
CL1773Contig1	1.39804	8.62791	2.62561	Up	3.95083e-36	NA	vvi:100267216;--	gb|AGG39692.1|;ERF transcription factor ERF1 [Camellia sinensis]	gb|KC215407.1|;Camellia sinensis ERF transcription factor ERF1 mRNA, complete cds	NA	NA	decoy_tr|V5HKS8|V5HKS8_IXORI;Uncharacterized protein (Fragment) OS=Ixodes ricinus PE=2 SV=1	IPR001471; AP2/ERF domain	GO:0003677; DNA binding; Molecular Function;GO:0003700; sequence-specific DNA binding transcription factor activity; Molecular Function
contig_85305	3.40637	21.0115	2.62487	Up	1.63409e-86	NA	NA	gb|AAQ14866.1|AF329450_1;transcription factor BZIP1 [Catharanthus roseus]	NA	NA	NA	NA	NA	NA
CL14331Contig1	36.4683	224.552	2.62234	Up	0	NA	NA	NA	ref|XM_002285213.1|;PREDICTED: Vitis vinifera EIN3-binding F-box protein 1-like (LOC100267990), mRNA	NA	NA	NA	NA	NA
CL5709Contig1	3.07114	18.7931	2.61335	Up	6.61448e-77	SPCC1753.04;--	vvi:100264076;--	ref|XP_002281902.1|;PREDICTED: PAP-specific phosphatase HAL2-like [Vitis vinifera]	ref|XM_002281866.1|;PREDICTED: Vitis vinifera PAP-specific phosphatase HAL2-like (LOC100264076), mRNA	NA	NA	NA	NA	NA
contig_18628	19.6078	119.97	2.61318	Up	0	NA	pop:POPTR_0002s12710g;--	gb|AGG39700.1|;bZIP transcription factor bZIP8 [Camellia sinensis]	gb|KC215415.1|;Camellia sinensis bZIP transcription factor bZIP8 mRNA, complete cds	NA	NA	NA	NA	NA
contig_80484	0.863385	5.27778	2.61185	Up	2.31932e-22	SMc01124;--	vvi:100242743;--	ref|XP_008373875.1|;PREDICTED: uncharacterized protein LOC103437194 [Malus domestica]	ref|XM_008240444.1|;PREDICTED: Prunus mume uncharacterized LOC103337282 (LOC103337282), mRNA	NA	NA	NA	NA	GO:0008152; metabolic process; Biological Process
CL8956Contig1	0.845571	5.16888	2.61185	Up	1.15679e-21	ECU11g1690;--	tcc:TCM_004777;--	ref|XP_007051069.1|;MYB-like DNA-binding domain protein [Theobroma cacao] gb|EOX95226.1| MYB-like DNA-binding domain protein [Theobroma cacao]	dbj|AB671773.1|;Malus x domestica MYB22 mRNA for MYB transcription factor, partial cds	NA	NA	NA	IPR001005; SANT/Myb domain;IPR009057; Homeodomain-like	GO:0003677; DNA binding; Molecular Function
CL12511Contig1	3.56642	21.7757	2.61017	Up	6.2966e-89	SPBC215.13;--	sot:102583348;--	ref|XP_008242927.1|;PREDICTED: uncharacterized protein LOC103341221 [Prunus mume] ref|XP_008242928.1| PREDICTED: uncharacterized protein LOC103341221 [Prunus mume]	ref|XM_002283110.2|;PREDICTED: Vitis vinifera uncharacterized LOC100252640 (LOC100252640), mRNA	NA	Urukhai_Cis_hel#RC/Helitron;495-7520 Via genewise with Helitron-1_DR_hel (5 introns) N terminus incomplete. [Ciona savignyi]	NA	NA	NA
CL14047Contig1	3.59842	21.9553	2.60914	Up	1.49301e-89	SA1732;--	fve:101290732;--	gb|KCW75173.1|;hypothetical protein EUGRSUZ_E03924 [Eucalyptus grandis]	ref|XM_003635577.1|;PREDICTED: Vitis vinifera tonoplast dicarboxylate transporter-like (LOC100854531), partial mRNA	NA	NA	NA	NA	GO:0005215; transporter activity; Molecular Function;GO:0006814; sodium ion transport; Biological Process;GO:0016020; membrane; Cellular Component
contig_16650	4.83747	29.4552	2.6062	Up	3.7101e-120	NA	NA	gb|KDP29111.1|;hypothetical protein JCGZ_16500 [Jatropha curcas]	NA	NA	NA	NA	NA	NA
contig_57844	3.78296	23.0268	2.60573	Up	7.59722e-94	NA	sot:102601139;--	ref|XP_006346991.1|;PREDICTED: solute carrier family 35 member F5-like [Solanum tuberosum]	ref|XM_004291930.1|;PREDICTED: Fragaria vesca subsp. vesca uncharacterized LOC101304065 (LOC101304065), mRNA	NA	NA	NA	NA	NA
contig_79941	56.9782	346.74	2.60537	Up	0	NA	NA	NA	NA	NA	NA	NA	NA	NA
contig_43143	17.753	108.028	2.60527	Up	0	NA	NA	NA	NA	NA	NA	NA	NA	NA
contig_26164	1.25075	7.60985	2.60508	Up	1.55065e-31	NA	NA	NA	NA	NA	NA	NA	NA	NA
contig_2263	7.76765	47.2059	2.60342	Up	8.84934e-192	NA	tcc:TCM_034509;--	ref|XP_007018223.1|;MSCS-like 3 isoform 2 [Theobroma cacao] ref|XP_007018224.1| MSCS-like 3 isoform 2 [Theobroma cacao] gb|EOY15448.1| MSCS-like 3 isoform 2 [Theobroma cacao] gb|EOY15449.1| MSCS-like 3 isoform 2 [Theobroma cacao]	ref|XM_007018162.1|;Theobroma cacao MSCS-like 3 isoform 2 (TCM_034509) mRNA, complete cds	NA	NA	NA	NA	NA
contig_80443	1.70758	10.3625	2.60134	Up	1.93212e-42	NA	NA	NA	NA	NA	NA	NA	NA	NA
contig_78080	7.06218	42.8211	2.60014	Up	2.40783e-173	alr4456;--	sly:101265978;--	ref|XP_004249635.1|;PREDICTED: tropinone reductase homolog [Solanum lycopersicum]	ref|XM_002535734.1|;Ricinus communis tropinone reductase, putative, mRNA	NA	NA	NA	NA	NA
contig_36726	16.426	99.5336	2.5992	Up	0	SPCC74.03c;--	pop:POPTR_743265;--	gb|KDP30449.1|;hypothetical protein JCGZ_17137 [Jatropha curcas]	ref|XM_002262690.1|;PREDICTED: Vitis vinifera serine/threonine-protein kinase SAPK3-like (LOC100243594), mRNA	NA	NA	NA	IPR000719; Protein kinase, catalytic domain;IPR002290; Serine/threonine- / dual specificity protein kinase, catalytic domain;IPR011009; Protein kinase-like domain	GO:0004672; protein kinase activity; Molecular Function;GO:0004713; protein tyrosine kinase activity; Molecular Function;GO:0005524; ATP binding; Molecular Function;GO:0006468; protein phosphorylation; Biological Process
CL12003Contig1	1.93343	11.711	2.59863	Up	4.764e-48	NMB0700;--	vvi:100266545;--	ref|XP_002274077.1|;PREDICTED: ATPase family AAA domain-containing protein 3-B [Vitis vinifera] emb|CBI26524.3| unnamed protein product [Vitis vinifera]	ref|XM_002274041.1|;PREDICTED: Vitis vinifera ATPase family AAA domain-containing protein 3-B-like (LOC100266545), mRNA	decoy_sp|Q07283|TRHY_HUMAN;Trichohyalin OS=Homo sapiens GN=TCHH PE=1 SV=2	BEL-20_CQ#LTR/Pao;24-6590 [Culex quinquefasciatus]	decoy_tr|B8XR81|B8XR81_BABBO;p200 (Fragment) OS=Babesia bovis PE=4 SV=1	NA	NA
contig_85449	1.40202	8.49216	2.59863	Up	3.40764e-35	NA	sot:102602133;--	ref|XP_006344832.1|;PREDICTED: probable transmembrane ascorbate ferrireductase 2-like [Solanum tuberosum]	ref|XM_006344770.1|;PREDICTED: Solanum tuberosum probable transmembrane ascorbate ferrireductase 2-like (LOC102602133), mRNA	NA	NA	NA	NA	NA
CL8073Contig1	166.266	1006.96	2.59844	Up	0	SPCC1739.13;--	tcc:TCM_042785;--	gb|AAA62445.1|;heat shock protein [Spinacia oleracea] gb|AAB88134.1| cytosolic heat shock 70 protein [Spinacia oleracea]	gb|KF988865.1|;Camellia sinensis isolate Flu-down 1 cultivar Fudingdabai heat shock protein mRNA, complete cds	NA	NA	NA	NA	NA
contig_85967	0.865817	5.23284	2.59546	Up	3.96835e-22	NA	NA	NA	NA	NA	NA	NA	NA	NA
contig_79724	0.991501	5.99245	2.59546	Up	7.49446e-25	NA	sot:102591896;--	sp|P41153.1|HSF8_SOLPE;RecName: Full=Heat shock factor protein HSF8; AltName: Full=Heat shock transcription factor 8; Short=HSTF 8; AltName: Full=Heat stress transcription factor [Solanum peruvianum] emb|CAA47869.1| heat shock transcription factor 8 [Solanum peruvianum]	NA	NA	NA	NA	NA	GO:0003700; sequence-specific DNA binding transcription factor activity; Molecular Function;GO:0005634; nucleus; Cellular Component;GO:0006355; regulation of transcription, DNA-dependent; Biological Process
CL67Contig2	1.69949	10.263	2.59428	Up	9.63975e-42	NA	NA	NA	NA	NA	NA	NA	NA	NA
CL13104Contig1	1.17026	7.06095	2.59303	Up	3.97794e-29	NA	pop:POPTR_0009s04061g;--	ref|XP_002314158.2|;hypothetical protein POPTR_0009s04061g, partial [Populus trichocarpa] gb|EEE88113.2| hypothetical protein POPTR_0009s04061g, partial [Populus trichocarpa]	ref|XM_002280605.1|;PREDICTED: Vitis vinifera L-type lectin-domain containing receptor kinase IV.2-like (LOC100246749), mRNA	NA	NA	NA	IPR000719; Protein kinase, catalytic domain;IPR001220; Legume lectin domain;IPR001245; Serine-threonine/tyrosine-protein kinase catalytic domain	GO:0004672; protein kinase activity; Molecular Function;GO:0005524; ATP binding; Molecular Function;GO:0006468; protein phosphorylation; Biological Process
contig_43081	18.758	113.097	2.59198	Up	0	PA3167;--	vvi:100854216;--	ref|XP_003635669.1|;PREDICTED: phosphoserine aminotransferase, chloroplastic-like [Vitis vinifera]	ref|XM_003635621.1|;PREDICTED: Vitis vinifera phosphoserine aminotransferase, chloroplastic-like (LOC100854216), mRNA	decoy_sp|P14918|EXTN_MAIZE;Extensin OS=Zea mays GN=HRGP PE=2 SV=1	EnSpm-4_HV_p2#DNA/CMC-EnSpm;7707-10064 (may have more exons) [Hordeum vulgare]	decoy_tr|F4WJ92|F4WJ92_ACREC;Putative uncharacterized protein OS=Acromyrmex echinatior GN=G5I_05770 PE=4 SV=1	IPR000192; Aminotransferase, class V/Cysteine desulfurase	NA
contig_22413	6.12954	36.9077	2.59007	Up	1.15159e-148	NA	mtr:MTR_3g087790;--	ref|XP_003602007.1|;hypothetical protein MTR_3g087790 [Medicago truncatula]	gb|AC140723.16|;Mus musculus chromosome 16, clone RP23-346N4, complete sequence	NA	NA	decoy_tr|K9G256|K9G256_PEND2;Uncharacterized protein OS=Penicillium digitatum (strain PHI26 / CECT 20796) GN=PDIG_64730 PE=4 SV=1	NA	NA
CL1288Contig1	2.74121	16.4969	2.58931	Up	7.60429e-67	slr1485;--	pop:POPTR_0002s14090g;--	gb|KDP28891.1|;hypothetical protein JCGZ_14662 [Jatropha curcas]	ref|XM_006464328.1|;PREDICTED: Citrus sinensis uncharacterized LOC102618644 (LOC102618644), mRNA	NA	NA	NA	NA	NA
contig_56313	3.35504	20.1838	2.5888	Up	1.13767e-81	NA	rcu:RCOM_0905660;--	ref|XP_004134751.1|;PREDICTED: polyubiquitin-like isoform 3 [Cucumis sativus]	ref|XM_002267090.2|;PREDICTED: Vitis vinifera uncharacterized LOC100243455 (LOC100243455), mRNA	NA	NA	NA	NA	NA
contig_49668	24.2985	145.78	2.58485	Up	0	YKR097w;--	cit:102629129;--	gb|KDO78740.1|;hypothetical protein CISIN_1g0064861mg, partial [Citrus sinensis] gb|KDO78741.1| hypothetical protein CISIN_1g0064861mg, partial [Citrus sinensis]	ref|XM_002509951.1|;Ricinus communis Phosphoenolpyruvate carboxykinase [ATP], putative, mRNA	NA	NA	NA	NA	GO:0004612; phosphoenolpyruvate carboxykinase (ATP) activity; Molecular Function;GO:0005524; ATP binding; Molecular Function
contig_89580	2.86932	17.2065	2.58417	Up	6.91877e-70	NA	NA	NA	gb|AC127545.4|;Mus musculus BAC clone RP24-562H22 from chromosome 19, complete sequence	NA	NA	NA	NA	NA
contig_30064	3.18441	19.0787	2.58286	Up	3.82732e-77	NA	pop:POPTR_837245;--	gb|KDP24122.1|;hypothetical protein JCGZ_25779 [Jatropha curcas]	ref|XM_007043536.1|;Theobroma cacao Two-pore channel 1 (TCM_008109) mRNA, complete cds	NA	NA	NA	NA	GO:0005216; ion channel activity; Molecular Function;GO:0006811; ion transport; Biological Process;GO:0016020; membrane; Cellular Component
CL1726Contig1	7.9491	47.5854	2.58165	Up	7.46123e-191	BS_gspA;--	tcc:TCM_004746;--	ref|XP_007051037.1|;Galacturonosyltransferase-like 7 isoform 1 [Theobroma cacao] ref|XP_007051038.1| Galacturonosyltransferase-like 7 isoform 1 [Theobroma cacao] gb|EOX95194.1| Galacturonosyltransferase-like 7 isoform 1 [Theobroma cacao] gb|EOX95195.1| Galacturonosyltransferase-like 7 isoform 1 [Theobroma cacao]	ref|XM_007050976.1|;Theobroma cacao Galacturonosyltransferase-like 7 isoform 1 (TCM_004746) mRNA, complete cds	NA	NA	NA	NA	NA
contig_68885	6.39076	38.2567	2.58165	Up	9.58118e-154	CPn0526_2;--	tcc:TCM_004002;--	gb|KDP26520.1|;hypothetical protein JCGZ_17678 [Jatropha curcas]	ref|XM_002531993.1|;Ricinus communis Polysialic acid capsule expression protein kpsF, putative, mRNA	NA	NA	NA	NA	NA
CL30Contig1	15.8539	94.8191	2.58034	Up	0	SPBC15C4.04c;--	fve:101305507;--	ref|XP_004288147.1|;PREDICTED: uncharacterized protein LOC101305507 [Fragaria vesca subsp. vesca]	ref|XM_002274726.1|;PREDICTED: Vitis vinifera uncharacterized LOC100267875 (LOC100267875), mRNA	NA	NA	NA	NA	NA
contig_26392	11.8933	71.1275	2.58025	Up	3.61809e-285	YPO2623;--	csv:101222053;--	ref|XP_004134117.1|;PREDICTED: stem-specific protein TSJT1-like [Cucumis sativus] ref|XP_004162265.1| PREDICTED: LOW QUALITY PROTEIN: stem-specific protein TSJT1-like [Cucumis sativus]	emb|FQ395139.1|;Vitis vinifera clone SS0AFA17YI24	NA	NA	NA	IPR017932; Glutamine amidotransferase type 2 domain	NA
contig_78325	1.67349	9.99871	2.57888	Up	1.18575e-40	alr0128;--	fve:101305804;--	ref|XP_004308541.1|;PREDICTED: geranylgeranyl diphosphate reductase, chloroplastic-like [Fragaria vesca subsp. vesca]	ref|XM_007207552.1|;Prunus persica hypothetical protein (PRUPE_ppa019702mg) mRNA, complete cds	NA	NA	NA	NA	NA
CL7727Contig1	1.52412	9.10626	2.57888	Up	5.418e-37	NA	NA	NA	gb|AF546881.1|;Camellia sinensis clone pMST11 TEAM gene, partial cds and microsatellite sequence	NA	NA	NA	NA	NA
CL8331Contig1	2.00238	11.9499	2.57721	Up	1.34685e-48	NA	sot:102598922;--	ref|XP_006363472.1|;PREDICTED: dymeclin-like [Solanum tuberosum]	ref|XM_002283337.2|;PREDICTED: Vitis vinifera dymeclin-like (LOC100240922), mRNA	NA	NA	NA	NA	NA
contig_78062	1.12795	6.71971	2.5747	Up	2.39181e-27	NA	NA	NA	NA	NA	NA	NA	NA	NA
contig_98531	1.12795	6.71971	2.5747	Up	2.39152e-27	SPAC25G10.07c;--	rcu:RCOM_1681390;--	ref|XP_002509638.1|;Kinesin heavy chain, putative [Ricinus communis] gb|EEF51025.1| Kinesin heavy chain, putative [Ricinus communis]	ref|XM_002273716.2|;PREDICTED: Vitis vinifera armadillo repeat-containing kinesin-like protein 2-like (LOC100266167), mRNA	NA	NA	NA	IPR001752; Kinesin, motor domain	GO:0003777; microtubule motor activity; Molecular Function;GO:0005524; ATP binding; Molecular Function;GO:0005875; microtubule associated complex; Cellular Component
contig_80795	1.21129	7.21624	2.5747	Up	1.61398e-29	NA	NA	NA	NA	NA	NA	NA	NA	NA
contig_70753	0.942115	5.61263	2.5747	Up	2.26007e-23	NA	cic:CICLE_v10006659mg;--	gb|KDO41049.1|;hypothetical protein CISIN_1g046838mg [Citrus sinensis]	NA	NA	NA	NA	NA	NA
contig_42538	58.388	346.868	2.57065	Up	0	NA	gmx:100781423;--	gb|AAY89374.1|;beta-amylase 1 [Nicotiana langsdorffii x Nicotiana sanderae]	gb|KC171741.1|;Actinidia chinensis beta-amylase (BAM1) mRNA, partial cds	NA	NA	NA	IPR001554; Glycoside hydrolase, family 14	GO:0000272; polysaccharide catabolic process; Biological Process
CL6498Contig1	11.087	65.8214	2.56969	Up	4.62529e-263	NA	tcc:TCM_038607;--	ref|XP_007014010.1|;Double Clp-N motif-containing P-loop nucleoside triphosphate hydrolases superfamily protein [Theobroma cacao] gb|EOY31629.1| Double Clp-N motif-containing P-loop nucleoside triphosphate hydrolases superfamily protein [Theobroma cacao]	ref|XM_008225317.1|;PREDICTED: Prunus mume uncharacterized LOC103323330 (LOC103323330), mRNA	NA	NA	NA	NA	NA
contig_49128	1.69051	10.0314	2.56899	Up	6.95386e-41	YJR103w;--	fve:101305562;--	ref|XP_004300474.1|;PREDICTED: CTP synthase-like isoform 2 [Fragaria vesca subsp. vesca]	ref|XM_006485848.1|;PREDICTED: Citrus sinensis CTP synthase-like (LOC102615633), mRNA	NA	NA	NA	IPR017456; CTP synthase, N-terminal	GO:0003883; CTP synthase activity; Molecular Function
contig_52125	9.56892	56.7813	2.56899	Up	9.83471e-227	NA	NA	NA	gb|JN959685.1|;Mus musculus targeted non-conditional, lacZ-tagged mutant allele Sdr16c6:tm1e(KOMP)Wtsi; transgenic	NA	NA	NA	NA	NA
contig_75826	0.878186	5.2065	2.56772	Up	2.29804e-21	NA	NA	NA	gb|AC217588.1|;Populus trichocarpa clone POP047-P10, complete sequence	NA	NA	NA	NA	NA
contig_74927	2.81206	16.6681	2.56739	Up	6.21412e-67	NA	vvi:100243265;--	ref|XP_002275781.1|;PREDICTED: probable pectate lyase 5-like [Vitis vinifera]	ref|XM_002275745.2|;PREDICTED: Vitis vinifera probable pectate lyase 5-like (LOC100243265), mRNA	NA	NA	NA	IPR011050; Pectin lyase fold/virulence factor	NA
contig_1789	6.52438	38.6311	2.56585	Up	3.75537e-154	NA	sot:102603868;--	ref|XP_006353101.1|;PREDICTED: zinc finger protein CONSTANS-LIKE 10-like isoform X1 [Solanum tuberosum] ref|XP_006353102.1| PREDICTED: zinc finger protein CONSTANS-LIKE 10-like isoform X2 [Solanum tuberosum] ref|XP_006353103.1| PREDICTED: zinc finger protein CONSTANS-LIKE 10-like isoform X3 [Solanum tuberosum]	ref|XM_004239246.1|;PREDICTED: Solanum lycopersicum zinc finger protein CONSTANS-LIKE 10-like (LOC101250503), mRNA	NA	NA	NA	NA	NA
contig_31336	0.943665	5.58695	2.56571	Up	3.85238e-23	NA	NA	NA	NA	NA	NA	NA	NA	NA
CL3966Contig1	3.01503	17.8318	2.56421	Up	1.08974e-71	VNG0925C;--	sly:543938;--	ref|NP_001234554.1|;UDP-glucose:protein transglucosylase-like protein SlUPTG1 [Solanum lycopersicum] gb|AAT44738.1| UDP-glucose:protein transglucosylase-like protein SlUPTG1 [Solanum lycopersicum]	ref|XM_002281320.1|;PREDICTED: Vitis vinifera alpha-1,4-glucan-protein synthase [UDP-forming] 2-like (LOC100248032), mRNA	NA	NA	NA	NA	GO:0016866; intramolecular transferase activity; Molecular Function
CL2452Contig1	1.99083	11.7723	2.56395	Up	1.94263e-47	NA	sot:102580268;--	ref|XP_006345092.1|;PREDICTED: uncharacterized protein At1g04910-like [Solanum tuberosum]	ref|XM_007211070.1|;Prunus persica hypothetical protein (PRUPE_ppa026241mg) mRNA, complete cds	NA	NA	decoy_tr|E9AEM9|E9AEM9_LEIMA;Proteophosphoglycan 5 OS=Leishmania major GN=LMJF_35_0540 PE=4 SV=1	NA	NA
contig_95760	13.4021	79.2398	2.56377	Up	0	slr0739;--	tcc:TCM_000455;--	gb|ACO59905.1|;geranylgeranyl pyrophosphate synthase [Elaeagnus umbellata]	ref|XM_004300550.1|;PREDICTED: Fragaria vesca subsp. vesca geranylgeranyl pyrophosphate synthase, chloroplastic-like (LOC101295340), mRNA	NA	NA	NA	IPR000092; Polyprenyl synthetase	NA
CL10007Contig1	1.15551	6.82405	2.5621	Up	4.85822e-28	NA	NA	NA	NA	NA	NA	NA	NA	NA
contig_105914	1.63058	9.6297	2.5621	Up	7.19178e-39	NA	NA	emb|CBI32830.3|;unnamed protein product [Vitis vinifera]	NA	NA	NA	NA	NA	NA
contig_87734	1.04192	6.15322	2.5621	Up	3.03507e-25	NA	NA	NA	ref|XM_007202699.1|;Prunus persica hypothetical protein (PRUPE_ppa013424mg) mRNA, complete cds	NA	NA	NA	NA	NA
contig_65704	1.05829	6.24517	2.561	Up	2.08466e-25	NA	sot:102604239;--	ref|XP_006340396.1|;PREDICTED: uncharacterized protein LOC102604239 [Solanum tuberosum]	ref|XM_008241004.1|;PREDICTED: Prunus mume uncharacterized LOC103337822 (LOC103337822), transcript variant X3, mRNA	NA	NA	NA	NA	NA
contig_80866	1.29312	7.62645	2.56015	Up	3.1277e-31	NA	NA	gb|EYU29078.1|;hypothetical protein MIMGU_mgv1a000445mg [Erythranthe guttata]	NA	NA	NA	NA	NA	NA
contig_38097	3.67707	21.6863	2.56015	Up	1.32283e-86	NA	NA	NA	NA	NA	NA	NA	NA	NA
CL13851Contig1	1.10266	6.49764	2.55893	Up	1.71085e-26	NA	vvi:100247578;--	ref|XP_002267425.2|;PREDICTED: DUF246 domain-containing protein At1g04910-like [Vitis vinifera]	ref|XM_002267389.2|;PREDICTED: Vitis vinifera DUF246 domain-containing protein At1g04910-like (LOC100247578), mRNA	NA	NA	NA	NA	NA
contig_72643	1.79483	10.5765	2.55893	Up	9.24993e-43	NA	vvi:100260054;--	ref|XP_002269464.1|;PREDICTED: 11S globulin seed storage protein 2 [Vitis vinifera]	ref|XM_002269428.2|;PREDICTED: Vitis vinifera 11S globulin seed storage protein 2-like (LOC100260054), mRNA	NA	NA	NA	IPR006044; 11-S seed storage protein, plant;IPR006045; Cupin 1	NA
contig_5186	2.93464	17.283	2.5581	Up	2.82968e-69	alr4232;--	gmx:100777200;--	gb|EYU38591.1|;hypothetical protein MIMGU_mgv1a003122mg [Erythranthe guttata]	ref|XM_007203703.1|;Prunus persica hypothetical protein (PRUPE_ppa003062mg) mRNA, complete cds	NA	NA	NA	NA	GO:0004794; L-threonine ammonia-lyase activity; Molecular Function
CL6838Contig1	34.4738	202.864	2.55694	Up	0	MT0291.4;--	vvi:100263727;--	emb|CAN63388.1|;hypothetical protein VITISV_017571 [Vitis vinifera]	ref|XM_003631455.1|;PREDICTED: Vitis vinifera UDP-glycosyltransferase 73C3-like (LOC100263727), mRNA	decoy_sp|Q95JC9|PRP_PIG;Basic proline-rich protein OS=Sus scrofa PE=1 SV=2	NA	decoy_tr|G1RDN2|G1RDN2_NOMLE;Uncharacterized protein (Fragment) OS=Nomascus leucogenys PE=4 SV=1	NA	NA
contig_51244	2.24603	13.2008	2.55518	Up	5.63198e-53	NA	vvi:100241980;--	ref|XP_002274931.1|;PREDICTED: uncharacterized protein LOC100241980 [Vitis vinifera] emb|CBI19876.3| unnamed protein product [Vitis vinifera]	ref|XM_002274895.2|;PREDICTED: Vitis vinifera uncharacterized LOC100241980 (LOC100241980), mRNA	NA	NA	NA	IPR007700; Protein of unknown function DUF668	NA
contig_84718	4.95085	29.0671	2.55364	Up	1.98282e-115	NA	NA	NA	NA	NA	NA	NA	NA	NA
contig_79276	1.15056	6.75512	2.55364	Up	1.40795e-27	NA	NA	NA	gb|GQ461359.1|;Camellia sinensis putative early light induced protein 2 (ELIP2) gene, complete cds	NA	NA	NA	NA	NA
contig_56832	1.0722	6.29506	2.55364	Up	1.22653e-25	NA	vvi:100246560;--	gb|KDO36684.1|;hypothetical protein CISIN_1g044094mg, partial [Citrus sinensis]	dbj|AB889522.1|;Delphinium grandiflorum mRNA for hypothetical protein, complete cds	NA	Copia-87_Mad#LTR/Copia;135-4396 [Malus x domestica]	NA	NA	NA
contig_44849	0.895238	5.25607	2.55364	Up	1.35614e-21	NA	NA	NA	emb|AL137845.9|;Human DNA sequence from clone RP5-961K14 on chromosome X, complete sequence	NA	NA	NA	NA	NA
CL1224Contig1	3.64618	21.3986	2.55306	Up	2.78055e-85	NA	vvi:100256677;--	ref|XP_002280704.1|;PREDICTED: chloroplastic group IIA intron splicing facilitator CRS1, chloroplastic-like [Vitis vinifera]	ref|XM_002280668.1|;PREDICTED: Vitis vinifera chloroplastic group IIA intron splicing facilitator CRS1, chloroplastic-like (LOC100256677), mRNA	NA	NA	decoy_tr|J3MJK4|J3MJK4_ORYBR;Uncharacterized protein OS=Oryza brachyantha GN=OB07G15860 PE=4 SV=1	NA	NA
CL14594Contig1	10.647	62.4807	2.55297	Up	1.25551e-247	BS_ywtG;--	sly:101248490;--	ref|XP_004241396.1|;PREDICTED: inositol transporter 1-like [Solanum lycopersicum]	ref|XM_002263706.1|;PREDICTED: Vitis vinifera probable inositol transporter 1-like (LOC100268023), mRNA	NA	NA	NA	IPR003663; Sugar/inositol transporter;IPR005828; General substrate transporter;IPR016196; Major facilitator superfamily domain, general substrate transporter	GO:0016020; membrane; Cellular Component;GO:0016021; integral to membrane; Cellular Component;GO:0022857; transmembrane transporter activity; Molecular Function;GO:0022891; substrate-specific transmembrane transporter activity; Molecular Function
contig_67603	13.5507	79.5055	2.55269	Up	0	NA	vvi:100249110;--	ref|XP_002270738.1|;PREDICTED: uncharacterized protein LOC100249110 [Vitis vinifera]	gb|KF033481.1|;Phaseolus vulgaris clone BE1008 RING-box protein 1 mRNA, complete cds	NA	NA	NA	NA	NA
contig_110127	2.3145	13.5248	2.54683	Up	5.35019e-54	all1597;--	vvi:100260414;--	gb|AGQ56866.1|;omega-3 fatty acid desaturase [Camellia sinensis]	gb|KC847167.1|;Camellia sinensis omega-3 fatty acid desaturase (FAD8) mRNA, complete cds	NA	NA	NA	NA	NA
contig_84360	2.24354	13.0947	2.54513	Up	2.78357e-52	NA	NA	NA	NA	NA	NA	NA	NA	NA
CL1771Contig1	63.1445	368.245	2.54394	Up	0	NA	rcu:RCOM_0324140;--	gb|KDP20539.1|;hypothetical protein JCGZ_04912 [Jatropha curcas]	ref|XM_007215893.1|;Prunus persica hypothetical protein (PRUPE_ppa011337mg) mRNA, complete cds	NA	NA	NA	IPR004046; Glutathione S-transferase, C-terminal;IPR010987; Glutathione S-transferase, C-terminal-like	NA
contig_80702	2.89206	16.8635	2.54374	Up	5.00768e-67	NA	NA	NA	emb|AL117200.3|;Caenorhabditis elegans YAC Y50E8A, complete sequence	NA	NA	NA	NA	NA
contig_77573	1.95152	11.3734	2.54299	Up	3.3921e-45	NA	vvi:100244955;--	emb|CBI35415.3|;unnamed protein product [Vitis vinifera]	NA	NA	NA	NA	NA	NA
contig_64089	0.900704	5.24927	2.54299	Up	1.35627e-21	NA	vvi:100246391;--	ref|XP_002264933.2|;PREDICTED: serine acetyltransferase 1, chloroplastic-like [Vitis vinifera]	ref|XM_002264897.2|;PREDICTED: Vitis vinifera serine acetyltransferase 1, chloroplastic-like (LOC100246391), mRNA	NA	NA	NA	NA	NA
contig_37608	35.3993	206.158	2.54196	Up	0	alr0045;--	cam:101499169;--	gb|KCW65070.1|;hypothetical protein EUGRSUZ_G02581 [Eucalyptus grandis]	ref|XM_004231452.1|;PREDICTED: Solanum lycopersicum uncharacterized LOC101265380 (LOC101265380), mRNA	NA	NA	NA	NA	GO:0005506; iron ion binding; Molecular Function
contig_37787	1.03966	6.04873	2.54052	Up	1.49043e-24	NA	vvi:100248892;--	ref|XP_002279229.1|;PREDICTED: UPF0496 protein At1g20180 [Vitis vinifera] emb|CBI19923.3| unnamed protein product [Vitis vinifera]	ref|XM_002279193.1|;PREDICTED: Vitis vinifera uncharacterized LOC100248892 (LOC100248892), mRNA	NA	NA	NA	NA	NA
contig_26467	4.61897	26.8488	2.53922	Up	2.23657e-106	Rv2577;--	sly:101259873;--	ref|XP_004246886.1|;PREDICTED: probable purple acid phosphatase 20-like [Solanum lycopersicum]	ref|XM_007204328.1|;Prunus persica hypothetical protein (PRUPE_ppa005956mg) mRNA, complete cds	NA	NA	NA	IPR004843; Metallophosphoesterase domain	GO:0003993; acid phosphatase activity; Molecular Function;GO:0016787; hydrolase activity; Molecular Function
contig_2069	5.92632	34.4474	2.53918	Up	7.81321e-136	NA	NA	NA	NA	NA	NA	NA	NA	NA
contig_38209	1.44642	8.40295	2.53841	Up	5.83247e-34	SPAPB2B4.04c;--	vvi:100248876;--	ref|XP_007213576.1|;hypothetical protein PRUPE_ppa015353mg [Prunus persica] gb|EMJ14775.1| hypothetical protein PRUPE_ppa015353mg [Prunus persica]	NA	NA	NA	NA	IPR006068; Cation-transporting P-type ATPase, C-terminal	NA
contig_40165	1.64241	9.54152	2.53841	Up	3.54713e-38	NA	NA	NA	gb|JN964164.1|;Mus musculus targeted KO-first, conditional ready, lacZ-tagged mutant allele Me1:tm1a(EUCOMM)Hmgu; transgenic	NA	NA	NA	NA	NA
CL5761Contig1	1.86645	10.8399	2.53798	Up	1.50588e-43	YEL013w;--	vvi:100243339;--	ref|XP_002264637.2|;PREDICTED: U-box domain-containing protein 19-like [Vitis vinifera] emb|CBI32136.3| unnamed protein product [Vitis vinifera]	ref|XM_004239304.1|;PREDICTED: Solanum lycopersicum U-box domain-containing protein 19-like (LOC101249360), mRNA	NA	NA	NA	IPR000225; Armadillo	GO:0005488; binding; Molecular Function
contig_65413	1.34809	7.82172	2.53657	Up	2.49831e-31	NA	NA	NA	ref|XM_007045536.1|;Theobroma cacao Ribonuclease H protein (TCM_011320) mRNA, complete cds	NA	NA	NA	NA	NA
contig_80454	1.07847	6.25738	2.53657	Up	2.08443e-25	NA	NA	NA	NA	NA	NA	NA	NA	NA
contig_37001	6.41353	37.1114	2.53267	Up	8.94064e-146	NA	NA	NA	NA	NA	NA	NA	NA	NA
contig_28529	0.945739	5.47091	2.53227	Up	1.89564e-22	NA	NA	NA	NA	NA	NA	NA	NA	NA
contig_52474	13.6514	78.9632	2.53213	Up	0	NA	rcu:RCOM_0628770;--	ref|XP_002527780.1|;21 kDa protein precursor, putative [Ricinus communis] gb|EEF34590.1| 21 kDa protein precursor, putative [Ricinus communis]	ref|XM_004297412.1|;PREDICTED: Fragaria vesca subsp. vesca 21 kDa protein-like (LOC101301770), mRNA	NA	NA	NA	NA	GO:0004857; enzyme inhibitor activity; Molecular Function
CL8532Contig1	0.916456	5.29542	2.53061	Up	2.6447e-21	SPBC887.12;--	tcc:TCM_014475;--	ref|XP_007037752.1|;ATPase E1-E2 type family protein / haloacid dehalogenase-like hydrolase family protein isoform 3 [Theobroma cacao] gb|EOY22253.1| ATPase E1-E2 type family protein / haloacid dehalogenase-like hydrolase family protein isoform 3 [Theobroma cacao]	ref|XM_006376684.1|;Populus trichocarpa hypothetical protein (POPTR_0012s05450g) mRNA, complete cds	NA	NA	NA	NA	NA
CL2849Contig1	9.29537	53.6814	2.52984	Up	8.41173e-211	YKL201c;--	cit:102615093;--	gb|EXB40470.1|;hypothetical protein L484_013773 [Morus notabilis]	emb|FQ392951.1|;Vitis vinifera clone SS0AFA3YG21	NA	NA	decoy_tr|T1EXR4|T1EXR4_HELRO;Uncharacterized protein OS=Helobdella robusta GN=HELRODRAFT_166097 PE=4 SV=1	NA	NA
CL3290Contig1	4.31101	24.89	2.52947	Up	6.87009e-98	ECU11g0050;--	sly:101264808;--	gb|EYU21698.1|;hypothetical protein MIMGU_mgv1a012312mg [Erythranthe guttata]	ref|NM_199406.2|;Rattus norvegicus coxsackie virus and adenovirus receptor-like 1 (Cxadrl1), mRNA	decoy_sp|Q95JC9|PRP_PIG;Basic proline-rich protein OS=Sus scrofa PE=1 SV=2	NA	decoy_tr|V5GYV7|V5GYV7_IXORI;Uncharacterized protein (Fragment) OS=Ixodes ricinus PE=2 SV=1	NA	NA
contig_78627	1.35318	7.81118	2.52919	Up	2.49797e-31	NA	NA	NA	NA	NA	NA	NA	NA	NA
CL4757Contig1	23.5481	135.772	2.5275	Up	0	NA	sot:102601879;--	ref|XP_006359780.1|;PREDICTED: uncharacterized protein LOC102601879 [Solanum tuberosum]	NA	NA	NA	NA	NA	GO:0003676; nucleic acid binding; Molecular Function
contig_23340	2.3873	13.7585	2.52687	Up	2.50121e-54	NA	NA	NA	NA	NA	NA	NA	NA	NA
contig_89035	1.34941	7.76722	2.52507	Up	7.18177e-31	NA	NA	NA	NA	NA	NA	NA	NA	NA
contig_17427	1.50888	8.68516	2.52507	Up	9.45673e-35	all3916;--	fab:101816860;--	gb|EFN86301.1|;hypothetical protein EAI_03498 [Harpegnathos saltator]	emb|AL121656.2|;BAC sequence from the SPG4 candidate region at 2p21-2p22 BAC 367K01 of library CITB_978_SKB from chromosome 2 of Homo sapiens (Human)	decoy_sp|Q95JC9|PRP_PIG;Basic proline-rich protein OS=Sus scrofa PE=1 SV=2	P-1_CR_tp#DNA/P;[Chlamydomonas reinhardtii]	decoy_tr|U3KKI1|U3KKI1_FICAL;Uncharacterized protein (Fragment) OS=Ficedula albicollis PE=4 SV=1	NA	NA
contig_16355	4.58675	26.3832	2.52408	Up	6.73701e-104	NA	pop:POPTR_0010s21410g;--	tpg|DAA63642.1|;TPA: hypothetical protein ZEAMMB73_288712 [Zea mays]	emb|AM460735.2|;Vitis vinifera contig VV78X106674.10, whole genome shotgun sequence	NA	NA	NA	NA	NA
contig_17342	4.35286	25.0347	2.52389	Up	2.76005e-98	CC2302;--	gmx:100783766;--	gb|AHJ09601.1|;glutathione reductase cytosolic-like protein [Camellia sinensis]	gb|KF906411.1|;Camellia sinensis glutathione reductase cytosolic-like protein (GR2) mRNA, complete cds	NA	NA	NA	IPR001327; Pyridine nucleotide-disulphide oxidoreductase, NAD-binding domain	GO:0016491; oxidoreductase activity; Molecular Function;GO:0050660; flavin adenine dinucleotide binding; Molecular Function
contig_57497	2.51668	14.4481	2.52128	Up	2.32149e-57	NA	sot:102593465;--	ref|XP_006366457.1|;PREDICTED: protein DA1-like isoform X2 [Solanum tuberosum]	ref|XM_007017383.1|;Theobroma cacao LIM and UIM domain-containing (TCM_033975) mRNA, complete cds	NA	NA	NA	NA	NA
CL3449Contig1	22.827	131.034	2.52113	Up	0	Rv2264c;--	vvi:100247888;--	dbj|BAA97100.1|;bZIP transcriptional activator RSG [Nicotiana tabacum]	ref|XM_002266767.2|;PREDICTED: Vitis vinifera transcription factor VIP1-like (LOC100247888), mRNA	decoy_sp|P14918|EXTN_MAIZE;Extensin OS=Zea mays GN=HRGP PE=2 SV=1	P-1_CR_tp#DNA/P;[Chlamydomonas reinhardtii]	decoy_tr|W5QDK3|W5QDK3_SHEEP;Uncharacterized protein (Fragment) OS=Ovis aries PE=4 SV=1	NA	NA
contig_68842	4.10254	23.5468	2.52094	Up	2.79284e-92	NA	NA	NA	NA	NA	NA	NA	NA	NA
contig_49489	11.543	66.1943	2.51969	Up	1.87181e-258	YNR052c;--	pop:POPTR_679906;--	ref|XP_007206659.1|;hypothetical protein PRUPE_ppa022680mg [Prunus persica] gb|EMJ07858.1| hypothetical protein PRUPE_ppa022680mg [Prunus persica]	ref|XM_008247925.1|;PREDICTED: Prunus mume probable CCR4-associated factor 1 homolog 11 (LOC103344314), mRNA	NA	NA	NA	IPR006941; Ribonuclease CAF1	GO:0003676; nucleic acid binding; Molecular Function
contig_85939	0.898452	5.14429	2.51746	Up	6.589e-21	NA	vvi:100253819;--	ref|XP_002281693.2|;PREDICTED: protein SRG1 [Vitis vinifera]	ref|NG_013034.1|;Homo sapiens regulatory associated protein of MTOR, complex 1 (RPTOR), RefSeqGene on chromosome 17	NA	NA	NA	NA	NA
contig_81193	1.05551	6.03666	2.51581	Up	4.91856e-24	YEL013w;--	vvi:100262714;--	ref|XP_002270292.2|;PREDICTED: vacuolar protein 8-like [Vitis vinifera]	ref|XM_007159181.1|;Phaseolus vulgaris hypothetical protein (PHAVU_002G221300g) mRNA, complete cds	NA	NA	NA	IPR000225; Armadillo	GO:0005488; binding; Molecular Function
CL10152Contig1	9.60516	54.9155	2.51533	Up	3.79584e-214	NA	gmx:100781087;--	ref|XP_003533222.1|;PREDICTED: two-component response regulator ARR2-like isoform X1 [Glycine max]	ref|XM_007154275.1|;Phaseolus vulgaris hypothetical protein (PHAVU_003G110100g) mRNA, complete cds	NA	NA	NA	NA	NA
contig_105870	2.16349	12.3672	2.51509	Up	1.69791e-48	NA	NA	NA	NA	NA	NA	NA	NA	NA
CL13914Contig1	4.96579	28.3417	2.51283	Up	8.32503e-111	NA	rcu:RCOM_0999330;--	ref|XP_008223287.1|;PREDICTED: two-component response regulator ARR2 isoform X2 [Prunus mume]	ref|XM_002275106.2|;PREDICTED: Vitis vinifera two-component response regulator ARR1-like (LOC100263661), mRNA	NA	NA	NA	NA	NA
CL12489Contig1	2.22745	12.6988	2.51123	Up	2.84491e-50	BMEI0622;--	cit:102630777;--	ref|XP_007044568.1|;K+ uptake permease 6 isoform 3 [Theobroma cacao] gb|EOY00400.1| K+ uptake permease 6 isoform 3 [Theobroma cacao]	ref|XM_002264956.2|;PREDICTED: Vitis vinifera potassium transporter 6-like (LOC100251966), mRNA	NA	NA	NA	NA	GO:0015079; potassium ion transmembrane transporter activity; Molecular Function;GO:0016020; membrane; Cellular Component
contig_68832	1.7522	9.98484	2.51057	Up	1.34602e-39	NA	NA	NA	gb|EF526217.1|;Camellia sinensis caffeine synthase gene, complete cds	NA	NA	NA	NA	NA
CL6203Contig1	0.925635	5.27469	2.51057	Up	2.64496e-21	YNL111c;--	sly:101259676;--	ref|XP_004248068.1|;PREDICTED: delta(8)-fatty-acid desaturase-like [Solanum lycopersicum]	ref|XM_002279191.1|;PREDICTED: Vitis vinifera fatty acid desaturase 3-like (LOC100265385), mRNA	NA	NA	decoy_tr|T1E2D7|T1E2D7_9DIPT;Putative u88 (Fragment) OS=Psorophora albipes PE=2 SV=1	NA	NA
CL8607Contig1	3.85713	21.9797	2.51057	Up	8.19879e-86	NA	sly:101258702;--	ref|XP_004230761.1|;PREDICTED: UDP-glucose flavonoid 3-O-glucosyltransferase 7-like isoform 2 [Solanum lycopersicum]	dbj|AB847095.1|;Camellia sinensis CsUGTC1 mRNA for UDP-glycosyltransferase 73A17, complete cds	NA	NA	NA	NA	NA
contig_69489	1.2197	6.95043	2.51057	Up	6.58558e-28	YBL075c;--	gmx:100777767;--	gb|KCW50227.1|;hypothetical protein EUGRSUZ_J00025 [Eucalyptus grandis]	gb|KF988865.1|;Camellia sinensis isolate Flu-down 1 cultivar Fudingdabai heat shock protein mRNA, complete cds	NA	NA	NA	NA	NA
contig_58685	1.51318	8.62281	2.51057	Up	2.72029e-34	NA	NA	NA	ref|XM_002273873.1|;PREDICTED: Vitis vinifera U-box domain-containing protein 4-like (LOC100241519), mRNA	NA	NA	NA	NA	NA
contig_108630	1.59967	9.11565	2.51057	Up	6.06406e-36	NA	vvi:100254275;--	gb|EYU29798.1|;hypothetical protein MIMGU_mgv1a005529mg [Erythranthe guttata]	ref|XM_002280929.2|;PREDICTED: Vitis vinifera caseinolytic peptidase B protein homolog-like (LOC100254275), mRNA	NA	NA	NA	NA	NA
CL13809Contig1	1.46682	8.3586	2.51057	Up	3.3095e-33	NA	sly:101246650;--	ref|NP_001266271.1|;1-aminocyclopropane-1-carboxylate synthase-like [Solanum lycopersicum] gb|AAB17279.1| 1-aminocyclopropane-1-carboxylate synthase [Solanum lycopersicum]	gb|JX503066.1|;Camellia japonica 1-aminocyclopropane-1-carboxylate synthase (ACS) mRNA, partial cds	NA	NA	NA	NA	NA
CL7914Contig1	12.158	69.2111	2.5091	Up	3.90854e-269	all4148;--	vvi:100251971;--	ref|XP_002275749.2|;PREDICTED: ferredoxin-3, chloroplastic-like isoform 1 [Vitis vinifera]	emb|FQ388232.1|;Vitis vinifera clone SS0AEB23YM19	NA	NA	NA	NA	GO:0009055; electron carrier activity; Molecular Function
contig_41385	7.92752	45.1026	2.50827	Up	2.17256e-175	SPAC20G4.06c;--	csv:101223481;--	ref|XP_007200573.1|;hypothetical protein PRUPE_ppa013033mg [Prunus persica] ref|XP_008236001.1| PREDICTED: actin-depolymerizing factor 5 [Prunus mume] gb|EMJ01772.1| hypothetical protein PRUPE_ppa013033mg [Prunus persica]	ref|XM_007041810.1|;Theobroma cacao Actin depolymerizing factor 5 (TCM_006647) mRNA, complete cds	NA	NA	NA	NA	GO:0003779; actin binding; Molecular Function
contig_40523	1.36462	7.74258	2.50431	Up	7.18274e-31	NA	tcc:TCM_019459;--	gb|EXB97150.1|;hypothetical protein L484_008640 [Morus notabilis]	dbj|AB623910.1|;Camellia sinensis DNA, SSR marker, MSE0196	NA	NA	NA	NA	NA
contig_47653	1.09543	6.20889	2.50284	Up	1.16099e-24	NA	NA	NA	NA	NA	NA	NA	NA	NA
contig_21909	2.98654	16.8898	2.4996	Up	1.09148e-65	NA	cit:102630260;--	gb|AEC10996.1|;hypothetical protein [Camellia sinensis]	gb|HM003286.1|;Camellia sinensis clone U10BCDNA 2897 hypothetical protein mRNA, complete cds	NA	NA	NA	NA	NA
contig_59673	4.21126	23.8102	2.49925	Up	1.48558e-92	NA	vvi:100243434;--	emb|CAN64991.1|;hypothetical protein VITISV_001773 [Vitis vinifera]	ref|XM_007045325.1|;Theobroma cacao Homeodomain-like superfamily protein, putative isoform 1 (TCM_011166) mRNA, complete cds	NA	NA	NA	NA	GO:0003700; sequence-specific DNA binding transcription factor activity; Molecular Function;GO:0006355; regulation of transcription, DNA-dependent; Biological Process
contig_8916	29.2016	165.032	2.49863	Up	0	SPAC23A1.17;--	pop:POPTR_0006s06640g;--	ref|XP_008242795.1|;PREDICTED: cucumber peeling cupredoxin-like [Prunus mume]	NA	decoy_sp|Q95JC9|PRP_PIG;Basic proline-rich protein OS=Sus scrofa PE=1 SV=2	EnSpm2_SB_p2#DNA/CMC-EnSpm;8026-10628 via genewise with SPMLIKE, 1 intron (9453:9589) [Sorghum bicolor]	decoy_tr|R1EW01|R1EW01_EMIHU;Uncharacterized protein OS=Emiliania huxleyi CCMP1516 GN=EMIHUDRAFT_314476 PE=4 SV=1	NA	NA
contig_70159	17.9296	101.299	2.49821	Up	0	NA	NA	NA	NA	NA	NA	NA	NA	NA
contig_17085	1.22428	6.91553	2.4979	Up	1.11532e-27	SPAC29B12.02c;--	pop:POPTR_0005s21720g;--	ref|XP_002306713.2|;hypothetical protein POPTR_0005s21720g [Populus trichocarpa] gb|EEE93709.2| hypothetical protein POPTR_0005s21720g [Populus trichocarpa]	ref|XM_003634492.1|;PREDICTED: Vitis vinifera histone-lysine N-methyltransferase ASHH1-like (LOC100853689), mRNA	NA	NA	NA	IPR001214; SET domain;IPR003616; Post-SET domain	GO:0005515; protein binding; Molecular Function;GO:0005634; nucleus; Cellular Component
contig_59294	3.64254	20.5661	2.49725	Up	5.63255e-80	NA	sot:102587899;--	gb|ADJ67440.1|;ethylene response factor 11 [Actinidia deliciosa]	gb|GQ869862.1|;Actinidia deliciosa ethylene response factor 11 (ERF11) mRNA, complete cds	NA	NA	NA	NA	NA
CL6549Contig1	2.343	13.2237	2.4967	Up	2.08923e-51	alr4670;--	tcc:TCM_015773;--	ref|XP_007039568.1|;Phosphoribosyltransferase family protein [Theobroma cacao] gb|EOY24069.1| Phosphoribosyltransferase family protein [Theobroma cacao]	ref|XM_002282196.2|;PREDICTED: Vitis vinifera ribose-phosphate pyrophosphokinase 1, chloroplastic-like (LOC100260851), mRNA	NA	NA	NA	NA	NA
contig_21742	1.24049	6.99746	2.49592	Up	1.27338e-27	NA	NA	NA	NA	NA	NA	NA	NA	NA
contig_51895	9.09212	51.2199	2.49402	Up	1.63744e-197	SPBC215.13;--	sly:101244131;--	ref|XP_004230970.1|;PREDICTED: uncharacterized protein LOC101244131 [Solanum lycopersicum]	ref|XM_007201798.1|;Prunus persica hypothetical protein (PRUPE_ppa011738mg) mRNA, complete cds	decoy_sp|Q75JC9|Y8484_DICDI;Uncharacterized protein DDB_G0271670 OS=Dictyostelium discoideum GN=DDB_G0271670 PE=4 SV=1	NA	decoy_tr|S0B1R2|S0B1R2_ENTIV;Uncharacterized protein OS=Entamoeba invadens PE=2 SV=1	NA	NA
contig_50022	1.20599	6.78787	2.49274	Up	9.06623e-27	NA	sly:100134906;--	ref|NP_001234859.1|;beta-expansin precursor [Solanum lycopersicum] gb|ABB83474.1| beta-expansin precursor [Solanum lycopersicum]	ref|XM_002275521.2|;PREDICTED: Vitis vinifera putative expansin-B2-like (LOC100259926), mRNA	NA	NA	NA	IPR005795; Major pollen allergen Lol pI;IPR007112; Expansin/pollen allergen, DPBB domain;IPR007117; Expansin, cellulose-binding-like domain;IPR007118; Expansin/Lol pI	GO:0005576; extracellular region; Cellular Component
contig_3044	2.86874	16.1351	2.49171	Up	6.02808e-63	CAC0103;--	sly:101247286;--	gb|KCW59553.1|;hypothetical protein EUGRSUZ_H02306 [Eucalyptus grandis]	ref|XM_008239755.1|;PREDICTED: Prunus mume adenylyl-sulfate kinase 1, chloroplastic (LOC103336640), transcript variant X6, mRNA	NA	NA	NA	IPR002891; Adenylylsulphate kinase	GO:0000103; sulfate assimilation; Biological Process;GO:0004020; adenylylsulfate kinase activity; Molecular Function
CL13045Contig1	12.3645	69.4813	2.49042	Up	1.28901e-267	NA	ath:AT5G62220;--	ref|NP_201028.1|;glycosyltransferase 18 [Arabidopsis thaliana] gb|AED97582.1| glycosyltransferase 18 [Arabidopsis thaliana] gb|AHL38570.1| glycosyltransferase, partial [Arabidopsis thaliana]	emb|AM432438.2|;Vitis vinifera contig VV78X095838.6, whole genome shotgun sequence	NA	NA	NA	NA	NA
contig_82837	1.33332	7.4888	2.48971	Up	8.72846e-30	NA	sly:101245256;--	ref|XP_008234442.1|;PREDICTED: putative lipase ROG1 [Prunus mume]	ref|XM_007038219.1|;Theobroma cacao Alpha/beta-Hydrolases superfamily protein isoform 2 (TCM_014855) mRNA, complete cds	NA	NA	NA	NA	NA
contig_14141	50.169	281.479	2.48816	Up	0	MT0291.4;--	sly:100736451;--	ref|NP_001234556.1|;beta-amylase [Solanum lycopersicum] gb|ADK97800.1| beta-amylase [Solanum lycopersicum]	emb|AM427839.2|;Vitis vinifera contig VV78X087147.9, whole genome shotgun sequence	decoy_sp|Q95JC9|PRP_PIG;Basic proline-rich protein OS=Sus scrofa PE=1 SV=2	P-1_CR_tp#DNA/P;[Chlamydomonas reinhardtii]	decoy_tr|W5QDK3|W5QDK3_SHEEP;Uncharacterized protein (Fragment) OS=Ovis aries PE=4 SV=1	NA	NA
contig_70088	1.74225	9.76956	2.48734	Up	3.18328e-38	NA	vvi:100241980;--	ref|XP_002274931.1|;PREDICTED: uncharacterized protein LOC100241980 [Vitis vinifera] emb|CBI19876.3| unnamed protein product [Vitis vinifera]	ref|XM_002274895.2|;PREDICTED: Vitis vinifera uncharacterized LOC100241980 (LOC100241980), mRNA	NA	NA	NA	IPR007700; Protein of unknown function DUF668	NA
contig_430	1.74741	9.79507	2.48684	Up	3.18276e-38	NA	vvi:100249908;--	emb|CBI17031.3|;unnamed protein product [Vitis vinifera]	ref|XM_008239519.1|;PREDICTED: Prunus mume uncharacterized protein slp1 (LOC103336473), transcript variant X6, mRNA	NA	NA	NA	NA	NA
contig_37169	5.70323	31.9358	2.48532	Up	7.45085e-123	MT0291.4;--	sot:102599547;--	ref|XP_006360998.1|;PREDICTED: uncharacterized protein LOC102599547 [Solanum tuberosum]	ref|XM_004253047.1|;PREDICTED: Solanum lycopersicum uncharacterized LOC101266707 (LOC101266707), mRNA	decoy_sp|P13983|EXTN_TOBAC;Extensin OS=Nicotiana tabacum GN=HRGPNT3 PE=2 SV=1	I-4_AC_gag#LINE/I;652-2208 [Aplysia californica]	decoy_tr|W5QDK3|W5QDK3_SHEEP;Uncharacterized protein (Fragment) OS=Ovis aries PE=4 SV=1	NA	NA
CL6909Contig1	228.219	1277.01	2.48428	Up	0	YER103w;--	vvi:100253562;--	ref|XP_008370710.1|;PREDICTED: heat shock cognate 70 kDa protein 2 [Malus domestica]	gb|KF988865.1|;Camellia sinensis isolate Flu-down 1 cultivar Fudingdabai heat shock protein mRNA, complete cds	NA	NA	NA	NA	NA
contig_66455	1.11364	6.23066	2.4841	Up	1.16112e-24	NA	pop:POPTR_0006s06670g;--	ref|XP_002308978.2|;hypothetical protein POPTR_0006s06670g, partial [Populus trichocarpa] gb|EEE92501.2| hypothetical protein POPTR_0006s06670g, partial [Populus trichocarpa]	ref|XM_002282236.2|;PREDICTED: Vitis vinifera glucan endo-1,3-beta-glucosidase 11-like (LOC100262905), mRNA	NA	NA	NA	IPR000490; Glycoside hydrolase, family 17	GO:0004553; hydrolase activity, hydrolyzing O-glycosyl compounds; Molecular Function
contig_70654	1.15987	6.48929	2.4841	Up	5.68463e-26	NA	gmx:100790553;--	ref|XP_003521655.1|;PREDICTED: GDSL esterase/lipase At1g09390 [Glycine max]	ref|XM_007031155.1|;Theobroma cacao GDSL-like Lipase/Acylhydrolase superfamily protein (TCM_026805) mRNA, complete cds	NA	NA	NA	NA	NA
contig_24922	0.914777	5.11804	2.4841	Up	3.60352e-20	SPCC736.11;--	pop:POPTR_0014s15760g;--	ref|XP_002320489.2|;PAZ domain-containing family protein [Populus trichocarpa] gb|EEE98804.2| PAZ domain-containing family protein [Populus trichocarpa]	ref|XM_002271411.2|;PREDICTED: Vitis vinifera protein argonaute 16-like (LOC100243183), mRNA	NA	NA	NA	IPR003165; Stem cell self-renewal protein Piwi	GO:0003676; nucleic acid binding; Molecular Function
contig_58008	1.16426	6.51387	2.4841	Up	1.84241e-25	NA	NA	NA	NA	NA	NA	NA	NA	NA
contig_71738	1.84419	10.318	2.4841	Up	4.15153e-40	NA	NA	NA	NA	NA	NA	NA	NA	NA
contig_59008	11.4509	63.9409	2.48128	Up	5.20579e-245	NA	NA	NA	NA	NA	NA	NA	NA	NA
CL13896Contig1	8.94698	49.9417	2.48077	Up	2.49222e-191	YLR286c;--	vvi:100253340;--	ref|XP_002279147.1|;PREDICTED: acidic endochitinase [Vitis vinifera]	emb|AM463318.1|;Vitis vinifera, whole genome shotgun sequence, contig VV78X175817.8, clone ENTAV 115	NA	NA	NA	IPR001223; Glycoside hydrolase, family 18, catalytic domain	GO:0004553; hydrolase activity, hydrolyzing O-glycosyl compounds; Molecular Function
contig_2086	4.55789	25.428	2.47998	Up	1.07641e-97	NA	NA	NA	emb|AL137853.12|;Human DNA sequence from clone RP4-562N20 on chromosome 1p21.3-23, complete sequence	NA	NA	NA	NA	NA
contig_43716	3.8924	21.6939	2.47856	Up	1.84873e-83	NA	NA	NA	NA	NA	NA	NA	NA	NA
contig_101748	0.93852	5.22657	2.4774	Up	7.53023e-21	NA	NA	NA	gb|AC216211.3|;MACACA MULATTA BAC clone CH250-31J16 from chromosome unknown, complete sequence	NA	NA	NA	NA	NA
contig_41384	1.56892	8.71875	2.47435	Up	6.01714e-34	NA	tcc:TCM_006647;--	ref|XP_007041872.1|;Actin depolymerizing factor 5 [Theobroma cacao] gb|EOX97703.1| Actin depolymerizing factor 5 [Theobroma cacao]	gb|BT136277.1|;Lotus japonicus clone JCVI-FLLj-9P11 unknown mRNA	NA	NA	NA	NA	NA
CL5341Contig1	21.1529	117.542	2.47425	Up	0	NA	NA	NA	ref|XM_002285213.1|;PREDICTED: Vitis vinifera EIN3-binding F-box protein 1-like (LOC100267990), mRNA	NA	NA	NA	NA	NA
CL206Contig1	16.334	90.7006	2.47324	Up	0	YDL035c;--	vvi:100259142;--	ref|XP_002281030.1|;PREDICTED: uncharacterized protein LOC100259142 [Vitis vinifera] emb|CBI38905.3| unnamed protein product [Vitis vinifera]	ref|XM_002280994.2|;PREDICTED: Vitis vinifera uncharacterized LOC100259142 (LOC100259142), mRNA	decoy_sp|Q54KF2|Y7452_DICDI;Putative uncharacterized protein DDB_G0287457 OS=Dictyostelium discoideum GN=DDB_G0287457 PE=4 SV=2	NA	decoy_tr|B4L1G3|B4L1G3_DROMO;GI15309 OS=Drosophila mojavensis GN=Dmoj\GI15309 PE=4 SV=1	NA	NA
CL6291Contig1	265.236	1472.37	2.47279	Up	0	NA	cit:102630500;--	gb|AHJ09608.1|;abscisic stress-ripening protein ASR [Camellia sinensis]	gb|KF880380.1|;Camellia sinensis abscisic stress-ripening protein ASR (ASR) mRNA, complete cds	NA	NA	NA	NA	NA
contig_71381	1.75637	9.74865	2.4726	Up	5.38069e-38	NA	NA	NA	NA	NA	NA	NA	NA	NA
contig_14592	1.17251	6.50795	2.4726	Up	1.8422e-25	NA	tcc:TCM_037982;--	gb|EXB76276.1|;3-ketoacyl-CoA synthase 11 [Morus notabilis]	ref|XM_006475711.1|;PREDICTED: Citrus sinensis 3-ketoacyl-CoA synthase 11-like (LOC102609752), mRNA	NA	NA	NA	IPR013601; FAE1/Type III polyketide synthase-like protein	GO:0003824; catalytic activity; Molecular Function;GO:0006633; fatty acid biosynthetic process; Biological Process;GO:0008152; metabolic process; Biological Process;GO:0016020; membrane; Cellular Component
contig_73720	1.24367	6.90295	2.4726	Up	6.09104e-27	NA	vvi:100253375;--	ref|XP_002275498.1|;PREDICTED: GATA transcription factor 16 [Vitis vinifera] emb|CBI22924.3| unnamed protein product [Vitis vinifera]	gb|JN961896.1|;Mus musculus targeted non-conditional, lacZ-tagged mutant allele Ubash3b:tm1e(KOMP)Wtsi; transgenic	NA	NA	decoy_tr|B4KQQ1|B4KQQ1_DROMO;GI19695 OS=Drosophila mojavensis GN=Dmoj\GI19695 PE=4 SV=1	NA	NA
contig_9943	0.920741	5.10652	2.47147	Up	3.60385e-20	NA	vvi:100262654;--	ref|XP_002281104.1|;PREDICTED: uncharacterized protein LOC100262654 isoform 1 [Vitis vinifera]	ref|XM_002281068.1|;PREDICTED: Vitis vinifera uncharacterized LOC100262654, transcript variant 1 (LOC100262654), mRNA	NA	NA	NA	NA	GO:0006904; vesicle docking involved in exocytosis; Biological Process
contig_58832	17.2816	95.6647	2.46875	Up	0	NA	fve:101312918;--	ref|XP_004296549.1|;PREDICTED: beta-amylase 1, chloroplastic-like [Fragaria vesca subsp. vesca]	gb|KC171741.1|;Actinidia chinensis beta-amylase (BAM1) mRNA, partial cds	NA	NA	NA	IPR001554; Glycoside hydrolase, family 14	GO:0000272; polysaccharide catabolic process; Biological Process
contig_94894	15.0109	82.9466	2.46618	Up	0	NA	NA	NA	NA	NA	NA	NA	NA	NA
contig_96114	1.11096	6.13891	2.46618	Up	3.30663e-24	NA	tcc:TCM_035033;--	ref|XP_007018963.1|;OSBP(oxysterol binding protein)-related protein 1C isoform 4 [Theobroma cacao] gb|EOY16188.1| OSBP(oxysterol binding protein)-related protein 1C isoform 4 [Theobroma cacao]	ref|XM_006596243.1|;PREDICTED: Glycine max oxysterol-binding protein-related protein 1C-like (LOC100817212), transcript variant X2, mRNA	NA	NA	NA	NA	NA
contig_73706	0.994556	5.49569	2.46618	Up	1.19875e-21	NA	NA	NA	NA	NA	NA	NA	NA	NA
contig_96167	2.26745	12.5294	2.46618	Up	1.31159e-48	NA	pop:POPTR_0004s04420g;--	ref|XP_002305794.2|;hypothetical protein POPTR_0004s04420g [Populus trichocarpa] gb|EEE86305.2| hypothetical protein POPTR_0004s04420g [Populus trichocarpa]	ref|XM_007025541.1|;Theobroma cacao Uncharacterized protein (TCM_029854) mRNA, complete cds	NA	NA	NA	NA	NA
CL1771Contig2	11.9806	66.0882	2.46369	Up	1.5585e-251	NA	NA	NA	NA	NA	NA	NA	NA	NA
CL2496Contig1	3.75344	20.6975	2.46317	Up	4.06171e-79	NA	vvi:100260689;--	ref|XP_008385888.1|;PREDICTED: uncharacterized protein LOC103448407 [Malus domestica]	emb|AL450104.14|;Human DNA sequence from clone RP11-93N17 on chromosome 1, complete sequence	NA	NA	NA	NA	NA
contig_68272	1.70261	9.37727	2.46142	Up	3.11515e-36	NA	tcc:TCM_022096;--	ref|XP_007027262.1|;Chaperone DnaJ-domain superfamily protein [Theobroma cacao] gb|EOY07764.1| Chaperone DnaJ-domain superfamily protein [Theobroma cacao]	ref|XM_002279496.2|;PREDICTED: Vitis vinifera mitochondrial import inner membrane translocase subunit TIM14-like (LOC100260197), mRNA	NA	NA	NA	NA	NA
contig_12927	3.64908	20.0671	2.45922	Up	8.95282e-77	NA	NA	NA	NA	NA	NA	NA	NA	NA
contig_19977	1.62429	8.9323	2.45922	Up	8.40529e-35	NA	vvi:100250199;--	dbj|BAI40146.1|;glutathione S-transferase 1 [Diospyros kaki]	ref|XM_004497196.1|;PREDICTED: Cicer arietinum probable glutathione S-transferase-like (LOC101494465), mRNA	NA	NA	NA	IPR004045; Glutathione S-transferase, N-terminal	NA
contig_92418	41.4217	227.566	2.45783	Up	0	NA	NA	NA	dbj|AB623938.1|;Camellia sinensis DNA, SSR marker, MSE0251	NA	NA	NA	NA	NA
contig_23521	1.34221	7.37038	2.45713	Up	2.26499e-28	NA	NA	NA	NA	NA	NA	NA	NA	NA
CL14605Contig1	1.59951	8.77881	2.4564	Up	6.78482e-34	NA	fve:101305363;--	ref|XP_004297139.1|;PREDICTED: allene oxide cyclase 3, chloroplastic-like [Fragaria vesca subsp. vesca]	ref|XM_002278732.1|;PREDICTED: Vitis vinifera allene oxide cyclase 4, chloroplastic-like (LOC100257779), mRNA	NA	NA	NA	NA	GO:0009507; chloroplast; Cellular Component
contig_78296	1.50582	8.25966	2.45553	Up	5.18479e-32	YKR090w;--	vvi:100253933;--	emb|CBI19632.3|;unnamed protein product [Vitis vinifera]	ref|XM_002283548.2|;PREDICTED: Vitis vinifera protein DA1-like (LOC100253933), mRNA	NA	NA	NA	NA	NA
CL6951Contig1	0.954303	5.23207	2.45486	Up	2.39774e-20	YOR059c;--	csv:101230648;--	ref|XP_008234442.1|;PREDICTED: putative lipase ROG1 [Prunus mume]	ref|XM_002264064.1|;PREDICTED: Vitis vinifera putative lipase ROG1-like (LOC100257840), mRNA	NA	NA	NA	NA	NA
contig_27709	0.923415	5.05702	2.45324	Up	6.05373e-20	NA	NA	NA	NA	NA	NA	NA	NA	NA
contig_69015	1.01012	5.53186	2.45324	Up	7.12186e-22	NA	NA	NA	NA	NA	NA	NA	NA	NA
contig_30563	1.17251	6.42118	2.45324	Up	5.21324e-25	NA	tcc:TCM_001329;--	ref|XP_008233215.1|;PREDICTED: uncharacterized protein LOC103332268 [Prunus mume]	ref|XM_004288270.1|;PREDICTED: Fragaria vesca subsp. vesca uncharacterized LOC101308022 (LOC101308022), mRNA	NA	NA	NA	NA	NA
contig_53610	10.6646	58.3911	2.45292	Up	7.04011e-221	NA	pop:POPTR_818494;--	ref|XP_002307397.1|;hypothetical protein POPTR_0005s16490g [Populus trichocarpa] gb|EEE94393.1| hypothetical protein POPTR_0005s16490g [Populus trichocarpa]	ref|XM_002307361.2|;Populus trichocarpa hypothetical protein (POPTR_0005s16490g) mRNA, complete cds	NA	NA	NA	NA	GO:0030001; metal ion transport; Biological Process
contig_89320	1.60831	8.79457	2.45107	Up	6.78581e-34	NA	NA	NA	NA	NA	NA	NA	NA	NA
CL10982Contig1	1.5944	8.71853	2.45107	Up	1.92326e-33	NA	fve:101302163;--	ref|XP_004299432.1|;PREDICTED: auxin-induced protein 5NG4-like [Fragaria vesca subsp. vesca]	ref|XM_007209236.1|;Prunus persica hypothetical protein (PRUPE_ppa007800mg) mRNA, complete cds	NA	NA	NA	NA	NA
contig_38050	17.4572	95.3769	2.44982	Up	0	SPAC4G9.03;--	tcc:TCM_034711;--	ref|XP_007018509.1|;Alpha/beta-Hydrolases superfamily protein [Theobroma cacao] gb|EOY15734.1| Alpha/beta-Hydrolases superfamily protein [Theobroma cacao]	ref|XM_002283472.2|;PREDICTED: Vitis vinifera adenylate kinase B-like (LOC100245612), mRNA	decoy_sp|Q8TFG9|YL61_SCHPO;Putative GPI-anchored protein PB15E9.01c OS=Schizosaccharomyces pombe (strain 972 / ATCC 24843) GN=SPAPB15E9.01c PE=2 SV=3	Sm2_orf1#LINE/Penelope;329-2107 [Selaginella moellendorffii]	decoy_tr|E9AEM9|E9AEM9_LEIMA;Proteophosphoglycan 5 OS=Leishmania major GN=LMJF_35_0540 PE=4 SV=1	IPR000850; Adenylate kinase;IPR007862; Adenylate kinase, active site lid domain	GO:0004017; adenylate kinase activity; Molecular Function;GO:0005524; ATP binding; Molecular Function;GO:0006139; nucleobase-containing compound metabolic process; Biological Process
contig_12271	1.54033	8.41478	2.44969	Up	1.22298e-32	NA	sly:101258401;--	ref|XP_004246528.1|;PREDICTED: solute carrier family 35 member F1-like [Solanum lycopersicum]	ref|XM_006341061.1|;PREDICTED: Solanum tuberosum solute carrier family 35 member F2-like (LOC102578593), transcript variant X3, mRNA	NA	NA	NA	NA	NA
contig_44401	15.7001	85.7596	2.44952	Up	0	SPCC290.02;--	vvi:100852834;--	ref|XP_003635403.1|;PREDICTED: DNA-directed RNA polymerase III subunit RPC6-like [Vitis vinifera]	ref|XM_002266392.2|;PREDICTED: Vitis vinifera DNA-directed RNA polymerase III subunit RPC6-like (LOC100247314), mRNA	NA	NA	NA	NA	NA
contig_16437	16.41	89.6338	2.44947	Up	0	all3401;--	rcu:RCOM_1450830;--	gb|AFN26936.1|;arginine decarboxylase [Camellia sinensis]	gb|JQ653274.1|;Camellia sinensis arginine decarboxylase mRNA, complete cds	NA	NA	NA	IPR000183; Ornithine/DAP/Arg decarboxylase;IPR002985; Arginine decarboxylase	GO:0003824; catalytic activity; Molecular Function;GO:0006527; arginine catabolic process; Biological Process;GO:0008295; spermidine biosynthetic process; Biological Process
CL3478Contig1	2.21281	12.0784	2.44848	Up	3.65433e-46	NA	vvi:100257829;--	ref|XP_002264303.2|;PREDICTED: uncharacterized protein LOC100257829 [Vitis vinifera]	ref|XM_002264267.2|;PREDICTED: Vitis vinifera uncharacterized LOC100257829 (LOC100257829), mRNA	NA	NA	NA	NA	NA
contig_25301	2.38885	13.0352	2.44803	Up	9.27149e-50	NA	sot:102593092;--	ref|XP_006362563.1|;PREDICTED: uncharacterized protein LOC102593092 [Solanum tuberosum]	ref|XM_004166175.1|;PREDICTED: Cucumis sativus uncharacterized LOC101229322 (LOC101229322), mRNA	NA	NA	NA	NA	NA
contig_46130	1.23275	6.72674	2.44803	Up	8.17331e-26	NA	NA	NA	NA	NA	NA	NA	NA	NA
contig_69874	10.7009	58.2656	2.44492	Up	1.83742e-219	NA	vvi:100266613;--	gb|EXC17561.1|;hypothetical protein L484_012352 [Morus notabilis]	NA	NA	NA	NA	NA	NA
CL1996Contig1	1.18788	6.46142	2.44346	Up	3.09984e-25	NA	vvi:100245736;--	ref|XP_002281217.1|;PREDICTED: uncharacterized protein LOC100245736 isoform 1 [Vitis vinifera]	ref|XM_002281181.1|;PREDICTED: Vitis vinifera uncharacterized LOC100245736, transcript variant 1 (LOC100245736), mRNA	NA	NA	NA	NA	GO:0030001; metal ion transport; Biological Process
CL10315Contig1	1.00364	5.45924	2.44346	Up	2.01201e-21	BB0727;--	tcc:TCM_001005;--	ref|XP_007047817.1|;Phosphofructokinase 5 isoform 2 [Theobroma cacao] gb|EOX91974.1| Phosphofructokinase 5 isoform 2 [Theobroma cacao]	gb|KF696384.1|;Camellia sinensis phosphofructokinase (PFK5) mRNA, complete cds	NA	NA	NA	NA	GO:0003872; 6-phosphofructokinase activity; Molecular Function;GO:0005945; 6-phosphofructokinase complex; Cellular Component
contig_34350	4.47077	24.3184	2.44346	Up	3.65743e-92	NA	NA	NA	NA	NA	NA	NA	NA	NA
contig_40081	1.18217	6.43036	2.44346	Up	5.21383e-25	NA	NA	NA	NA	NA	NA	NA	NA	NA
contig_101884	1.07847	5.86629	2.44346	Up	6.69371e-23	NA	rcu:RCOM_0960960;--	ref|XP_002524316.1|;Peroxidase 12 precursor, putative [Ricinus communis] gb|EEF38056.1| Peroxidase 12 precursor, putative [Ricinus communis]	NA	NA	NA	NA	NA	NA
contig_77612	1.06872	5.80219	2.44071	Up	1.88445e-22	YIR019c;--	vvi:100258714;--	ref|XP_008243455.1|;PREDICTED: uncharacterized protein At1g08160-like [Prunus mume]	NA	decoy_sp|Q8UZB4|ORF3_GFKVM;Uncharacterized protein ORF3 OS=Grapevine fleck virus (isolate Italy/MT48) GN=ORF3 PE=4 SV=1	Copia-87_Mad#LTR/Copia;135-4396 [Malus x domestica]	decoy_tr|W5QDK3|W5QDK3_SHEEP;Uncharacterized protein (Fragment) OS=Ovis aries PE=4 SV=1	NA	NA
contig_13209	16.6528	90.2846	2.43872	Up	0	NA	vvi:100262843;--	gb|ACT33043.1|;RAV transcription factor [Camellia sinensis]	gb|GQ227992.1|;Camellia sinensis RAV transcription factor mRNA, complete cds	NA	NA	NA	IPR001471; AP2/ERF domain;IPR003340; B3 DNA binding domain;IPR015300; DNA-binding pseudobarrel domain	GO:0003677; DNA binding; Molecular Function;GO:0003700; sequence-specific DNA binding transcription factor activity; Molecular Function
contig_71558	2.14684	11.6369	2.43842	Up	1.87554e-44	NA	vvi:100260390;--	emb|CBI14900.3|;unnamed protein product [Vitis vinifera]	emb|FQ388437.1|;Vitis vinifera clone SS0AEB23YC22	NA	NA	decoy_tr|V5I550|V5I550_IXORI;Putative conserved plasma membrane protein (Fragment) OS=Ixodes ricinus PE=2 SV=1	NA	GO:0003712; transcription cofactor activity; Molecular Function;GO:0004402; histone acetyltransferase activity; Molecular Function;GO:0005634; nucleus; Cellular Component;GO:0006355; regulation of transcription, DNA-dependent; Biological Process
CL5696Contig1	2.18347	11.8333	2.43816	Up	4.40342e-45	NA	NA	NA	NA	NA	NA	NA	NA	NA
contig_54740	1.60831	8.70199	2.4358	Up	1.92298e-33	NA	NA	NA	NA	NA	NA	NA	NA	NA
contig_94745	5.10426	27.5918	2.43447	Up	5.96868e-104	NA	NA	NA	NA	NA	NA	NA	NA	NA
contig_62682	5.16423	27.9132	2.43432	Up	5.52723e-105	NA	pop:POPTR_743872;--	gb|KDP28977.1|;hypothetical protein JCGZ_19528 [Jatropha curcas]	NA	NA	NA	NA	NA	NA
contig_15701	35.3488	191.037	2.43412	Up	0	SPAC977.17_2;--	cic:CICLE_v10021502mg;--	gb|ACF39901.1|;aquaporin [Camellia oleifera] gb|ACF39902.1| aquaporin [Camellia oleifera]	gb|EU850810.1|;Camellia oleifera clone 6186-1 aquaporin mRNA, complete cds	NA	NA	NA	IPR000425; Major intrinsic protein	GO:0005215; transporter activity; Molecular Function;GO:0006810; transport; Biological Process
contig_30034	1.02455	5.53507	2.43361	Up	2.24133e-21	NA	NA	NA	NA	NA	NA	NA	NA	NA
contig_41416	3.08082	16.628	2.43223	Up	4.50078e-63	NA	NA	NA	NA	NA	NA	NA	NA	NA
contig_80118	3.06141	16.4937	2.42965	Up	3.61783e-62	NA	NA	NA	NA	NA	NA	NA	NA	NA
CL3871Contig1	10.0845	54.3236	2.42944	Up	1.43979e-203	slr0739;--	rcu:RCOM_0553150;--	gb|AGL91645.1|;geranyl diphosphate synthase large subunit [Catharanthus roseus]	emb|AM438997.2|;Vitis vinifera contig VV78X262735.7, whole genome shotgun sequence	NA	NA	NA	IPR000092; Polyprenyl synthetase	NA
contig_55042	6.7203	36.1698	2.42819	Up	1.05586e-135	NA	vvi:100254616;--	gb|ADJ67440.1|;ethylene response factor 11 [Actinidia deliciosa]	gb|GQ869862.1|;Actinidia deliciosa ethylene response factor 11 (ERF11) mRNA, complete cds	NA	NA	NA	IPR001471; AP2/ERF domain	GO:0003677; DNA binding; Molecular Function;GO:0003700; sequence-specific DNA binding transcription factor activity; Molecular Function
contig_28929	3.25908	17.5238	2.42678	Up	3.20572e-66	NA	vvi:100247168;--	gb|ACH87177.1|;hypothetical protein [Camellia sinensis]	gb|FJ014480.1|;Camellia sinensis clone Cs5.1.1ND hypothetical protein mRNA, complete cds	NA	NA	NA	NA	NA
CL13902Contig1	22.7972	122.564	2.42661	Up	0	NA	vvi:100232990;--	gb|ADY38579.1|;allene oxide cyclase [Camellia sinensis]	gb|HQ889679.1|;Camellia sinensis cultivar Longjing 43 allene oxide cyclase (AOC) mRNA, complete cds	NA	NA	NA	NA	GO:0009507; chloroplast; Cellular Component
contig_21912	1.55137	8.33812	2.42618	Up	5.82389e-32	NA	NA	gb|AEC10996.1|;hypothetical protein [Camellia sinensis]	gb|HM003286.1|;Camellia sinensis clone U10BCDNA 2897 hypothetical protein mRNA, complete cds	NA	NA	NA	NA	NA
CL7216Contig1	1.11012	5.96655	2.42618	Up	4.45129e-23	NA	NA	NA	NA	NA	NA	NA	NA	NA
contig_55031	2.69743	14.4886	2.42526	Up	1.61322e-54	NA	tcc:TCM_007802;--	ref|XP_007043370.1|;DNA binding-like protein [Theobroma cacao] gb|EOX99201.1| DNA binding-like protein [Theobroma cacao]	emb|AM428833.2|;Vitis vinifera contig VV78X040611.4, whole genome shotgun sequence	decoy_sp|Q17RH7|TPRXL_HUMAN;Putative protein TPRXL OS=Homo sapiens GN=TPRXL PE=5 SV=2	NA	decoy_tr|E8NHK5|E8NHK5_LEIMU;WGS CADB00000000 data, contig 5 (Fragment) OS=Leishmania mexicana (strain MHOM/GT/2001/U1103) GN=LmxM_34_0540b_1 PE=4 SV=1	NA	NA
contig_72176	4.86594	26.1319	2.42502	Up	3.50547e-98	NA	rcu:RCOM_0731060;--	ref|XP_002520441.1|;conserved hypothetical protein [Ricinus communis] gb|EEF41854.1| conserved hypothetical protein [Ricinus communis]	ref|XM_008222003.1|;PREDICTED: Prunus mume uncharacterized LOC103320331 (LOC103320331), mRNA	NA	NA	NA	NA	NA
contig_18671	8.8502	47.5206	2.42477	Up	1.33425e-177	NA	sot:102589286;--	ref|XP_006341679.1|;PREDICTED: uncharacterized protein LOC102589286 [Solanum tuberosum]	ref|XM_006484282.1|;PREDICTED: Citrus sinensis probable polyamine oxidase 4-like (LOC102625282), mRNA	NA	NA	NA	NA	NA
contig_48958	4.34809	23.3016	2.42198	Up	4.21295e-87	NA	tcc:TCM_036939;--	gb|EXC22225.1|;hypothetical protein L484_011949 [Morus notabilis]	NA	NA	NA	NA	NA	NA
contig_26514	7.20267	38.5898	2.42162	Up	7.56191e-144	slr1305_1;--	vvi:100246693;--	ref|XP_002280746.1|;PREDICTED: two-component response regulator ARR17 [Vitis vinifera]	ref|XM_002280710.2|;PREDICTED: Vitis vinifera two-component response regulator ARR17-like (LOC100246693), mRNA	NA	NA	NA	IPR001789; Signal transduction response regulator, receiver domain	GO:0000156; phosphorelay response regulator activity; Molecular Function;GO:0000160; phosphorelay signal transduction system; Biological Process
contig_33815	2.644	14.1536	2.42037	Up	2.92814e-53	NA	NA	NA	NA	NA	NA	NA	NA	NA
contig_36031	1.02983	5.49911	2.41679	Up	3.74442e-21	NA	sly:101245585;--	gb|EYU45660.1|;hypothetical protein MIMGU_mgv1a006526mg [Erythranthe guttata]	ref|XM_007034719.1|;Theobroma cacao Uncharacterized protein (TCM_020641) mRNA, complete cds	NA	NA	NA	NA	NA
contig_11790	2.86527	15.2931	2.41614	Up	1.73568e-57	NA	vvi:100265715;--	emb|CBI25424.3|;unnamed protein product [Vitis vinifera]	NA	NA	NA	NA	NA	NA
contig_69881	17.334	92.5127	2.41605	Up	0	NA	vvi:100265908;--	ref|XP_002273366.1|;PREDICTED: uncharacterized protein LOC100265908 [Vitis vinifera] emb|CBI30816.3| unnamed protein product [Vitis vinifera]	emb|X55201.1|;M.musculus D1nds1 microsatellite DNA	NA	NA	NA	NA	NA
CL9905Contig1	3.25314	17.3611	2.41595	Up	4.30996e-65	alr2816;--	tcc:TCM_006124;--	ref|XP_007227023.1|;hypothetical protein PRUPE_ppa000954mg [Prunus persica] gb|EMJ28222.1| hypothetical protein PRUPE_ppa000954mg [Prunus persica]	ref|XM_008220465.1|;PREDICTED: Prunus mume non-lysosomal glucosylceramidase (LOC103318985), mRNA	NA	NA	NA	IPR006775; Glucosylceramidase	GO:0003824; catalytic activity; Molecular Function;GO:0004348; glucosylceramidase activity; Molecular Function;GO:0006665; sphingolipid metabolic process; Biological Process
contig_50402	2.4989	13.3337	2.41571	Up	4.58039e-50	NA	tcc:TCM_015959;--	ref|XP_007039828.1|;Mtn21-like protein [Theobroma cacao] gb|EOY24329.1| Mtn21-like protein [Theobroma cacao]	ref|XM_008240296.1|;PREDICTED: Prunus mume WAT1-related protein At5g47470-like (LOC103337140), mRNA	NA	NA	NA	NA	NA
contig_30082	2.20009	11.7326	2.41489	Up	6.56384e-44	NA	NA	NA	NA	NA	NA	NA	NA	NA
CL5385Contig1	1.58203	8.42971	2.41371	Up	3.86427e-32	NA	NA	NA	NA	NA	NA	NA	NA	NA
CL14635Contig1	1.94711	10.375	2.41371	Up	7.8528e-39	NA	NA	NA	NA	NA	NA	NA	NA	NA
contig_82816	1.81057	9.64747	2.41371	Up	2.57809e-36	NA	gmx:100787821;--	ref|XP_006584558.1|;PREDICTED: uncharacterized protein LOC100787821 isoform X1 [Glycine max]	gb|JQ678789.1|;Vitis quinquangularis jasmonate ZIM-domain protein 2 (JAZ2) mRNA, complete cds	NA	NA	NA	NA	NA
contig_24303	14.8588	79.0861	2.41211	Up	2.75414e-293	YKR097w;--	tcc:TCM_034583;--	gb|EYU36427.1|;hypothetical protein MIMGU_mgv1a020994mg [Erythranthe guttata]	ref|XM_007018281.1|;Theobroma cacao Phosphoenolpyruvate carboxykinase 1 (TCM_034583) mRNA, complete cds	NA	NA	NA	IPR001272; Phosphoenolpyruvate carboxykinase, ATP-utilising	GO:0004611; phosphoenolpyruvate carboxykinase activity; Molecular Function;GO:0004612; phosphoenolpyruvate carboxykinase (ATP) activity; Molecular Function;GO:0005524; ATP binding; Molecular Function;GO:0006094; gluconeogenesis; Biological Process
CL2747Contig1	25.0958	133.535	2.4117	Up	0	NA	rcu:RCOM_1278000;--	ref|XP_002527636.1|;conserved hypothetical protein [Ricinus communis] gb|EEF34707.1| conserved hypothetical protein [Ricinus communis]	ref|XM_002527590.1|;Ricinus communis conserved hypothetical protein, mRNA	NA	NA	NA	NA	NA
contig_53499	5.83104	31.0264	2.41167	Up	1.18734e-115	NA	NA	gb|AGR51164.1|;catechol-O-methyltransferase [Camellia sinensis]	gb|KF268598.1|;Camellia sinensis catechol-O-methyltransferase mRNA, complete cds	NA	NA	NA	NA	NA
contig_76463	1.02683	5.46127	2.41104	Up	6.25601e-21	NA	eus:EUTSA_v10006637mg;--	gb|EXB83866.1|;Bifunctional fucokinase/fucose pyrophosphorylase [Morus notabilis]	NA	NA	NA	NA	NA	NA
contig_43201	14.5365	77.2151	2.4092	Up	5.0104e-286	XF2272;--	rcu:RCOM_1321820;--	gb|AEO86798.1|;methionine synthase [Camellia sinensis]	gb|JF795472.1|;Camellia sinensis methionine synthase mRNA, complete cds	NA	NA	NA	IPR002629; Methionine synthase, vitamin-B12 independent	GO:0003871; 5-methyltetrahydropteroyltriglutamate-homocysteine S-methyltransferase activity; Molecular Function;GO:0008270; zinc ion binding; Molecular Function;GO:0008652; cellular amino acid biosynthetic process; Biological Process
contig_15289	1.12622	5.98016	2.40869	Up	1.37348e-22	NA	NA	NA	NA	NA	NA	NA	NA	NA
contig_58470	22.4294	119.062	2.40826	Up	0	BH2830;--	rcu:RCOM_1686470;--	gb|AFE56212.1|;glutathione peroxidase [Camellia sinensis]	gb|JQ247186.1|;Camellia sinensis cultivar Longjing 43 glutathione peroxidase mRNA, complete cds	NA	NA	NA	IPR000889; Glutathione peroxidase	GO:0004602; glutathione peroxidase activity; Molecular Function;GO:0006979; response to oxidative stress; Biological Process
contig_43841	1.8154	9.63151	2.40748	Up	2.57849e-36	YDL128w;--	pop:POPTR_0001s25830g;--	ref|XP_002298314.2|;hypothetical protein POPTR_0001s25830g [Populus trichocarpa] ref|XP_006369565.1| hypothetical protein POPTR_0001s25830g [Populus trichocarpa] gb|EEE83119.2| hypothetical protein POPTR_0001s25830g [Populus trichocarpa] gb|ERP66134.1| hypothetical protein POPTR_0001s25830g [Populus trichocarpa]	ref|XM_006369504.1|;Populus trichocarpa hypothetical protein (POPTR_0001s25830g) mRNA, complete cds	NA	NA	NA	NA	GO:0016021; integral to membrane; Cellular Component
contig_62796	1.22583	6.49142	2.40478	Up	5.81261e-25	NA	NA	emb|CAN70745.1|;hypothetical protein VITISV_018122 [Vitis vinifera]	NA	NA	NA	NA	NA	NA
contig_47380	1.43862	7.6082	2.40287	Up	5.94046e-29	NA	rcu:RCOM_1498620;--	ref|XP_002510893.1|;Xyloglucan galactosyltransferase KATAMARI1, putative [Ricinus communis] gb|EEF51495.1| Xyloglucan galactosyltransferase KATAMARI1, putative [Ricinus communis]	ref|XM_007218910.1|;Prunus persica hypothetical protein (PRUPE_ppa003851mg) mRNA, complete cds	NA	NA	NA	NA	NA
CL3652Contig1	7.69917	40.695	2.40208	Up	3.37665e-150	alr1521;--	vvi:100233037;--	gb|AHD25653.1|;neutral invertase 2 (chloroplast) [Camellia sinensis]	gb|KF718860.1|;Camellia sinensis neutral invertase 2 mRNA, complete cds; chloroplast	NA	NA	NA	IPR008928; Six-hairpin glycosidase-like	GO:0003824; catalytic activity; Molecular Function
contig_7198	1.26569	6.68914	2.4019	Up	1.3711e-25	NA	tcc:TCM_015803;--	emb|CBI33957.3|;unnamed protein product [Vitis vinifera]	ref|XM_006440056.1|;Citrus clementina hypothetical protein (CICLE_v10018488mg) mRNA, complete cds	NA	NA	NA	NA	NA
contig_76032	1.04368	5.51486	2.40164	Up	3.74406e-21	NA	csv:101220410;--	ref|XP_004135267.1|;PREDICTED: ribose-phosphate pyrophosphokinase 3, mitochondrial-like [Cucumis sativus]	emb|FQ388130.1|;Vitis vinifera clone SS0AEB24YD01	NA	NA	NA	NA	NA
CL6361Contig1	1.34439	7.10107	2.40108	Up	8.37743e-27	all0287;--	sly:101267674;--	ref|XP_004233274.1|;PREDICTED: uncharacterized protein LOC101267674 [Solanum lycopersicum]	emb|AM450821.1|;Vitis vinifera, whole genome shotgun sequence, contig VV78X042078.15, clone ENTAV 115	decoy_sp|P13983|EXTN_TOBAC;Extensin OS=Nicotiana tabacum GN=HRGPNT3 PE=2 SV=1	EnSpm3_SB_p2#DNA/CMC-EnSpm;1579-4232 via genewise with SPMLIKE_p2, 2 introns (3064:3235, 3643:3753) [Sorghum bicolor]	decoy_tr|E2C0Y6|E2C0Y6_HARSA;Putative uncharacterized protein OS=Harpegnathos saltator GN=EAI_13691 PE=4 SV=1	NA	GO:0004852; uroporphyrinogen-III synthase activity; Molecular Function
contig_79185	2.29704	12.1263	2.40029	Up	1.28901e-45	NA	NA	NA	NA	NA	NA	NA	NA	NA
contig_60317	1.28556	6.78081	2.39906	Up	9.05685e-26	YFL014w;--	pbl:PAAG_05058;--	ref|XP_007581222.1|;putative chaperone heat shock protein [Neofusicoccum parvum UCRNP2] gb|EOD51263.1| putative chaperone heat shock protein [Neofusicoccum parvum UCRNP2]	ref|XM_002481437.1|;Talaromyces stipitatus ATCC 10500 chaperone/heat shock protein Hsp12, putative, mRNA	NA	NA	NA	NA	NA
contig_10358	10.0824	53.1689	2.39875	Up	2.48342e-196	Rv3696c;--	tcc:TCM_027288;--	ref|XP_007023296.1|;Actin-like ATPase superfamily protein isoform 3 [Theobroma cacao] gb|EOY25918.1| Actin-like ATPase superfamily protein isoform 3 [Theobroma cacao]	ref|XM_002273331.1|;PREDICTED: Vitis vinifera probable glycerol kinase-like, transcript variant 1 (LOC100251587), mRNA	NA	NA	NA	IPR018484; Carbohydrate kinase, FGGY, N-terminal	GO:0005975; carbohydrate metabolic process; Biological Process
CL3491Contig1	9.07738	47.8173	2.39719	Up	2.03137e-176	NA	vvi:100250419;--	ref|XP_002283631.1|;PREDICTED: uncharacterized protein LOC100250419 [Vitis vinifera]	emb|AM433971.1|;Vitis vinifera, whole genome shotgun sequence, contig VV78X159636.9, clone ENTAV 115	NA	NA	NA	NA	GO:0005515; protein binding; Molecular Function
contig_36266	1.19753	6.30708	2.39691	Up	7.62347e-24	NA	vvi:100242545;--	emb|CBI26284.3|;unnamed protein product [Vitis vinifera]	ref|XM_002282903.1|;PREDICTED: Vitis vinifera type I inositol-1,4,5-trisphosphate 5-phosphatase CVP2-like (LOC100242545), mRNA	NA	NA	NA	NA	NA
contig_18254	5.63041	29.646	2.39653	Up	2.40182e-109	NA	vvi:100232876;--	emb|CBI34581.3|;unnamed protein product [Vitis vinifera]	ref|XM_002272792.2|;PREDICTED: Vitis vinifera uncharacterized LOC100232876 (LOC100232876), mRNA	NA	NA	NA	NA	NA
contig_45563	1.39711	7.34898	2.39509	Up	7.08775e-28	NA	NA	NA	emb|HE601628.1|;Schistosoma mansoni strain Puerto Rico chromosome 5, complete genome	NA	NA	NA	NA	NA
contig_83609	5.89343	31.0001	2.39509	Up	1.97e-114	NA	tcc:TCM_034426;--	ref|XP_007209700.1|;hypothetical protein PRUPE_ppa012423mg [Prunus persica] gb|EMJ10899.1| hypothetical protein PRUPE_ppa012423mg [Prunus persica]	NA	NA	NA	NA	NA	NA
CL10445Contig1	1.40625	7.38901	2.39353	Up	4.22884e-28	NA	sot:102592057;--	ref|XP_008233234.1|;PREDICTED: BAG family molecular chaperone regulator 6 [Prunus mume]	NA	NA	NA	NA	NA	NA
contig_59088	1.23653	6.49723	2.39353	Up	1.78968e-24	NA	tcc:TCM_026661;--	ref|XP_002512437.1|;Translationally-controlled tumor protein, putative [Ricinus communis] gb|EEF49889.1| Translationally-controlled tumor protein, putative [Ricinus communis]	gb|DQ887077.1|;Arachis hypogaea translationally controlled tumor-like protein mRNA, complete cds	NA	NA	NA	IPR011057; Mss4-like	NA
contig_37213	21.2381	111.404	2.39108	Up	0	YKR097w;--	atr:s00033p00009800;--	ref|XP_006852696.1|;hypothetical protein AMTR_s00033p00009800 [Amborella trichopoda] gb|ERN14163.1| hypothetical protein AMTR_s00033p00009800 [Amborella trichopoda]	ref|XM_006426129.1|;Citrus clementina hypothetical protein (CICLE_v10025088mg) mRNA, complete cds	NA	NA	NA	NA	GO:0004612; phosphoenolpyruvate carboxykinase (ATP) activity; Molecular Function;GO:0005524; ATP binding; Molecular Function
contig_75316	1.44642	7.58674	2.39099	Up	9.95575e-29	SPBC1703.06;--	vvi:100262355;--	ref|XP_002274867.1|;PREDICTED: uncharacterized protein LOC100262355 [Vitis vinifera] emb|CBI23052.3| unnamed protein product [Vitis vinifera]	emb|FQ381440.1|;Vitis vinifera clone SS0ABP1YK01	NA	NA	NA	NA	NA
contig_60526	1.87957	9.85151	2.38994	Up	1.11854e-36	NA	NA	NA	NA	NA	NA	NA	NA	NA
contig_21137	3.4883	18.2754	2.38931	Up	1.77701e-67	NA	fve:101296665;--	ref|XP_004299577.1|;PREDICTED: nucleobase-ascorbate transporter 6-like [Fragaria vesca subsp. vesca]	ref|XM_002511400.1|;Ricinus communis purine permease, putative, mRNA	NA	NA	NA	NA	NA
contig_101893	2.28123	11.9421	2.38817	Up	2.84701e-44	NA	NA	NA	NA	NA	NA	NA	NA	NA
contig_80207	1.96049	10.2594	2.38767	Up	3.68899e-38	NA	sot:102590713;--	gb|ADZ24716.1|;Sec14-like protein [Solanum pennellii]	ref|XM_006602626.1|;PREDICTED: Glycine max patellin-6-like (LOC100814996), mRNA	NA	NA	NA	NA	NA
contig_97253	3.87995	20.2882	2.38653	Up	1.24094e-74	NA	NA	NA	emb|HE802241.1|;Camellia sinensis var. assamica microsatellite DNA locus Csin49	NA	NA	NA	NA	NA
contig_49613	6.35491	33.2096	2.38566	Up	5.88625e-122	YPL154c;--	vvi:100261161;--	ref|XP_002267930.1|;PREDICTED: aspartic proteinase nepenthesin-1-like [Vitis vinifera]	ref|XM_002513086.1|;Ricinus communis Aspartic proteinase nepenthesin-1 precursor, putative, mRNA	NA	NA	NA	IPR001461; Peptidase A1	GO:0004190; aspartic-type endopeptidase activity; Molecular Function
contig_6262	1.30915	6.8409	2.38556	Up	9.94351e-26	NA	fve:101301650;--	ref|XP_008229752.1|;PREDICTED: LOW QUALITY PROTEIN: F-box protein At2g27310-like [Prunus mume]	ref|XM_007208637.1|;Prunus persica hypothetical protein (PRUPE_ppa023494mg) mRNA, partial cds	NA	I-3_AC_gag#LINE/I;574-2112 [Aplysia californica]	decoy_tr|E8NHJ7|E8NHJ7_LEIMU;WGS CADB00000000 data, contig 45 (Fragment) OS=Leishmania mexicana (strain MHOM/GT/2001/U1103) GN=LmxM_34_0520_1 PE=4 SV=1	NA	NA
contig_38208	1.60756	8.39444	2.38456	Up	2.01026e-31	NA	pop:POPTR_0016s01080g;--	ref|XP_007213576.1|;hypothetical protein PRUPE_ppa015353mg [Prunus persica] gb|EMJ14775.1| hypothetical protein PRUPE_ppa015353mg [Prunus persica]	gb|AC146722.16|;Medicago truncatula clone mth2-23c16, complete sequence	NA	NA	NA	NA	NA
CL9909Contig1	2.98693	15.5734	2.38235	Up	2.59265e-57	NA	sly:101244879;--	ref|XP_004241214.1|;PREDICTED: uncharacterized protein LOC101244879 isoform 1 [Solanum lycopersicum] ref|XP_004241215.1| PREDICTED: uncharacterized protein LOC101244879 isoform 2 [Solanum lycopersicum]	ref|XM_002283123.2|;PREDICTED: Vitis vinifera uncharacterized LOC100253567 (LOC100253567), mRNA	NA	NA	NA	NA	NA
contig_36914	7.77545	40.4963	2.38079	Up	4.34189e-148	NA	vvi:100263661;--	ref|XP_008223287.1|;PREDICTED: two-component response regulator ARR2 isoform X2 [Prunus mume]	ref|XM_002275106.2|;PREDICTED: Vitis vinifera two-component response regulator ARR1-like (LOC100263661), mRNA	NA	NA	NA	NA	NA
contig_25959	3.57599	18.6133	2.37992	Up	1.63443e-68	SPBC776.07;--	vvi:100266772;--	ref|XP_002282374.1|;PREDICTED: uncharacterized protein At2g39795, mitochondrial [Vitis vinifera] emb|CBI31613.3| unnamed protein product [Vitis vinifera]	ref|XM_002282338.1|;PREDICTED: Vitis vinifera uncharacterized LOC100266772 (LOC100266772), mRNA	NA	NA	NA	NA	NA
CL10619Contig1	12.0782	62.839	2.37926	Up	1.98784e-229	NA	vvi:100251016;--	gb|KCW72790.1|;hypothetical protein EUGRSUZ_E01240 [Eucalyptus grandis]	ref|XR_369955.1|;PREDICTED: Citrus sinensis probable methyltransferase PMT20-like (LOC102625513), misc_RNA	NA	NA	NA	NA	NA
CL3577Contig1	2.75144	14.3005	2.37781	Up	1.11497e-52	RSp1178;--	vvi:100254638;--	ref|XP_002284507.1|;PREDICTED: ethylene receptor 2-like [Vitis vinifera]	gb|EU170629.1|;Actinidia deliciosa ethylene receptor ETR2 (ETR2) mRNA, partial cds	NA	NA	NA	IPR001789; Signal transduction response regulator, receiver domain;IPR003594; Histidine kinase-like ATPase, ATP-binding domain;IPR003661; Signal transduction histidine kinase, subgroup 1, dimerisation/phosphoacceptor domain;IPR005467; Signal transduction histidine kinase, core;IPR009082; Signal transduction histidine kinase, homodimeric domain	GO:0000155; phosphorelay sensor kinase activity; Molecular Function;GO:0000156; phosphorelay response regulator activity; Molecular Function;GO:0000160; phosphorelay signal transduction system; Biological Process;GO:0004871; signal transducer activity; Molecular Function;GO:0005524; ATP binding; Molecular Function;GO:0006355; regulation of transcription, DNA-dependent; Biological Process;GO:00071…
contig_34328	2.92533	15.1971	2.37713	Up	7.90301e-56	YPL154c;--	pop:POPTR_0010s00600g;--	ref|XP_002314336.2|;aspartic proteinase 2 [Populus trichocarpa] gb|EEF00507.2| aspartic proteinase 2 [Populus trichocarpa]	ref|XM_002314300.2|;Populus trichocarpa aspartic proteinase 2 (POPTR_0010s00600g) mRNA, complete cds	NA	NA	NA	IPR001461; Peptidase A1	GO:0004190; aspartic-type endopeptidase activity; Molecular Function
CL12142Contig1	2.51326	13.0549	2.37696	Up	1.70599e-48	NA	vvi:100245547;--	ref|XP_002277674.1|;PREDICTED: uncharacterized protein LOC100245547 [Vitis vinifera]	ref|XM_007039398.1|;Theobroma cacao Tetratricopeptide repeat-like superfamily protein, putative (TCM_015687) mRNA, complete cds	NA	NA	NA	NA	NA
contig_37164	20.3045	105.351	2.37534	Up	0	SMb20420;--	rcu:RCOM_0324140;--	ref|XP_002530205.1|;glutathione-s-transferase theta, gst, putative [Ricinus communis] gb|EEF32179.1| glutathione-s-transferase theta, gst, putative [Ricinus communis]	emb|FQ395672.1|;Vitis vinifera clone SS0AFA14YK20	NA	NA	NA	IPR004045; Glutathione S-transferase, N-terminal	NA
contig_46727	6.89341	35.7108	2.37307	Up	2.69222e-130	NA	NA	ref|XP_008229597.1|;PREDICTED: uncharacterized protein LOC103328950 [Prunus mume]	dbj|AB257577.1|;Suillus pictus DNA, microsatellite sp5	NA	NA	NA	NA	NA
contig_63659	1.26894	6.57363	2.37307	Up	1.94772e-24	NA	cam:101498425;--	ref|XP_004504462.1|;PREDICTED: U-box domain-containing protein 6-like isoform X1 [Cicer arietinum] ref|XP_004504463.1| PREDICTED: U-box domain-containing protein 6-like isoform X2 [Cicer arietinum]	ref|XM_002514898.1|;Ricinus communis ubiquitin-protein ligase, putative, mRNA	NA	NA	NA	NA	NA
contig_77515	1.38314	7.16526	2.37307	Up	9.16434e-27	NA	NA	NA	NA	NA	NA	NA	NA	NA
contig_22776	1.60364	8.30754	2.37307	Up	5.60152e-31	NA	NA	NA	NA	NA	NA	NA	NA	NA
contig_19103	0.973555	5.04342	2.37307	Up	3.1313e-19	NA	NA	NA	NA	NA	NA	NA	NA	NA
contig_50663	1.85985	9.63481	2.37307	Up	7.94293e-36	NA	NA	NA	NA	NA	NA	NA	NA	NA
contig_14164	1.45212	7.52258	2.37307	Up	5.09394e-28	NA	NA	NA	NA	NA	NA	NA	NA	NA
contig_73462	1.99755	10.3481	2.37307	Up	2.41965e-38	YPO3123;--	tcc:TCM_027245;--	ref|XP_007023256.1|;Adenine phosphoribosyl transferase 2 isoform 2 [Theobroma cacao] gb|EOY25878.1| Adenine phosphoribosyl transferase 2 isoform 2 [Theobroma cacao]	gb|HM003265.1|;Camellia sinensis clone U10BcDNA 3028 adenine phosphoribosyltransferase mRNA, complete cds	NA	NA	NA	NA	NA
contig_42979	15.4694	80.1377	2.37307	Up	1.22438e-291	NA	vvi:100267528;--	ref|XP_002285016.2|;PREDICTED: uncharacterized protein LOC100267528 [Vitis vinifera]	NA	NA	NA	NA	NA	NA
contig_32464	26.7658	138.505	2.37148	Up	0	NA	NA	NA	NA	NA	NA	NA	NA	NA
contig_35719	5.43061	28.0945	2.3711	Up	1.21069e-102	YPO3123;--	pop:POPTR_0018s01860g;--	gb|AEC10980.1|;adenine phosphoribosyltransferase [Camellia sinensis]	gb|HM003265.1|;Camellia sinensis clone U10BcDNA 3028 adenine phosphoribosyltransferase mRNA, complete cds	NA	NA	NA	NA	NA
contig_42915	7.64096	39.4492	2.36817	Up	1.51234e-143	all0646;--	gmx:100792508;--	ref|XP_007132624.1|;hypothetical protein PHAVU_011G110700g [Phaseolus vulgaris] gb|ESW04618.1| hypothetical protein PHAVU_011G110700g [Phaseolus vulgaris]	ref|XM_002275650.2|;PREDICTED: Vitis vinifera protein THYLAKOID FORMATION1, chloroplastic-like (LOC100259646), mRNA	NA	NA	NA	NA	GO:0009523; photosystem II; Cellular Component;GO:0010027; thylakoid membrane organization; Biological Process
contig_63244	14.3269	73.9576	2.36797	Up	1.61305e-268	slr0404;--	sot:102599811;--	ref|XP_006347799.1|;PREDICTED: uncharacterized protein LOC102599811 [Solanum tuberosum]	ref|XM_003633608.1|;PREDICTED: Vitis vinifera uncharacterized LOC100854337 (LOC100854337), mRNA	NA	NA	NA	NA	NA
contig_70524	3.76522	19.4258	2.36717	Up	3.22284e-71	NA	NA	NA	NA	NA	NA	NA	NA	NA
CL14253Contig1	2.98325	15.3608	2.3643	Up	5.65466e-56	SPAC2G11.07c;--	tcc:TCM_027489;--	ref|XP_007023472.1|;Phosphatase 2C family protein [Theobroma cacao] gb|EOY26094.1| Phosphatase 2C family protein [Theobroma cacao]	ref|XM_007023410.1|;Theobroma cacao Phosphatase 2C family protein (TCM_027489) mRNA, complete cds	NA	NA	NA	NA	NA
CL1023Contig2	2.81005	14.4671	2.3641	Up	7.97934e-53	MT0291.4;--	pop:POPTR_0009s10030g;--	ref|XP_002313866.2|;hypothetical protein POPTR_0009s10030g [Populus trichocarpa] gb|EEE87821.2| hypothetical protein POPTR_0009s10030g [Populus trichocarpa]	ref|XM_002527298.1|;Ricinus communis CBL-interacting serine/threonine-protein kinase, putative, mRNA	decoy_sp|P14918|EXTN_MAIZE;Extensin OS=Zea mays GN=HRGP PE=2 SV=1	P-1_CR_tp#DNA/P;[Chlamydomonas reinhardtii]	decoy_tr|R1EW01|R1EW01_EMIHU;Uncharacterized protein OS=Emiliania huxleyi CCMP1516 GN=EMIHUDRAFT_314476 PE=4 SV=1	NA	NA
contig_57554	2.35267	12.1092	2.36373	Up	2.04415e-44	NA	vvi:100854522;--	ref|XP_008386069.1|;PREDICTED: uncharacterized protein At5g65660-like [Malus domestica]	ref|XM_008238476.1|;PREDICTED: Prunus mume uncharacterized protein At5g65660 (LOC103335463), mRNA	NA	NA	NA	NA	NA
contig_90498	2.94994	15.1833	2.36373	Up	2.40762e-55	slr1753_2;--	vvi:100257913;--	ref|XP_002285648.1|;PREDICTED: uncharacterized protein LOC100257913 [Vitis vinifera]	NA	decoy_sp|P18165|LORI_MOUSE;Loricrin OS=Mus musculus GN=Lor PE=2 SV=2	Copia-48_PIT#LTR/Copia;40-4773 59.0% sim to Copia-29_PIT, SW:1538, [Phytophthora infestans]	decoy_tr|U3IF69|U3IF69_ANAPL;Uncharacterized protein (Fragment) OS=Anas platyrhynchos PE=4 SV=1	NA	NA
contig_44011	2.51252	12.9291	2.36342	Up	1.33372e-47	NA	gmx:100819892;--	ref|XP_003529395.1|;PREDICTED: protein CYPRO4-like [Glycine max]	ref|XM_008238288.1|;PREDICTED: Prunus mume protein CYPRO4 (LOC103335278), mRNA	NA	NA	NA	NA	NA
CL2885Contig1	20.9603	107.611	2.36009	Up	0	MJ1454;--	pop:POPTR_742170;--	ref|XP_006382692.1|;hypothetical protein POPTR_0005s04490g [Populus trichocarpa] gb|ERP60489.1| hypothetical protein POPTR_0005s04490g [Populus trichocarpa]	ref|XM_007030059.1|;Theobroma cacao Dehydroquinate dehydratase/ shikimate dehydrogenase isoform 5 (TCM_025937) mRNA, complete cds	NA	NA	NA	NA	NA
contig_7331	57.4946	295.045	2.35944	Up	0	SPBC25B2.11;--	vvi:100267990;--	ref|XP_002285249.1|;PREDICTED: EIN3-binding F-box protein 1-like [Vitis vinifera]	ref|XM_002285213.1|;PREDICTED: Vitis vinifera EIN3-binding F-box protein 1-like (LOC100267990), mRNA	NA	NA	NA	NA	NA
CL4149Contig1	9.80551	50.3082	2.35913	Up	7.98358e-182	NA	cic:CICLE_v10011143mg;--	ref|XP_006430003.1|;hypothetical protein CICLE_v10011143mg [Citrus clementina] gb|ESR43243.1| hypothetical protein CICLE_v10011143mg [Citrus clementina]	ref|XR_077598.1|;PREDICTED: Vitis vinifera ABC transporter G family member 22-like (LOC100240995), miscRNA	NA	NA	NA	NA	NA
CL3826Contig1	2.32541	11.9155	2.35728	Up	8.70991e-44	NA	sot:102579219;--	ref|XP_006349290.1|;PREDICTED: uncharacterized protein LOC102579219 [Solanum tuberosum]	ref|XM_007022788.1|;Theobroma cacao Core-2/I-branching beta-1,6-N-acetylglucosaminyltransferase family protein (TCM_026895) mRNA, complete cds	NA	NA	NA	NA	GO:0008375; acetylglucosaminyltransferase activity; Molecular Function
contig_57612	1.34324	6.87668	2.35599	Up	1.79883e-25	NA	NA	NA	NA	NA	NA	NA	NA	NA
CL11549Contig1	10.4543	53.4087	2.35298	Up	2.70914e-192	NA	vvi:100266416;--	ref|XP_003631233.1|;PREDICTED: uncharacterized protein LOC100266416 [Vitis vinifera] emb|CBI27123.3| unnamed protein product [Vitis vinifera]	ref|XM_004238952.1|;PREDICTED: Solanum lycopersicum uncharacterized LOC101251181 (LOC101251181), mRNA	NA	NA	NA	NA	NA
contig_63246	1.50704	7.69814	2.3528	Up	1.19712e-28	NA	sot:102581749;--	ref|XP_006348311.1|;PREDICTED: rab3 GTPase-activating protein non-catalytic subunit-like [Solanum tuberosum]	ref|XM_002285422.2|;PREDICTED: Vitis vinifera rab3 GTPase-activating protein non-catalytic subunit-like (LOC100241866), mRNA	NA	NA	NA	NA	NA
CL13216Contig1	1.87499	9.57449	2.35231	Up	2.21489e-35	NA	csv:101219459;--	ref|XP_004136314.1|;PREDICTED: G-type lectin S-receptor-like serine/threonine-protein kinase At1g34300-like [Cucumis sativus]	emb|FQ381960.1|;Vitis vinifera clone SS0ABG77YJ14	NA	NA	NA	IPR000719; Protein kinase, catalytic domain;IPR001245; Serine-threonine/tyrosine-protein kinase catalytic domain	GO:0004672; protein kinase activity; Molecular Function;GO:0005524; ATP binding; Molecular Function;GO:0006468; protein phosphorylation; Biological Process
contig_77863	0.986952	5.03978	2.35231	Up	9.38206e-19	NA	tcc:TCM_033822;--	ref|XP_007017210.1|;S-adenosyl-L-methionine-dependent methyltransferases superfamily protein, putative isoform 1 [Theobroma cacao] gb|EOY14435.1| S-adenosyl-L-methionine-dependent methyltransferases superfamily protein, putative isoform 1 [Theobroma cacao]	ref|XM_002282765.1|;PREDICTED: Vitis vinifera uncharacterized LOC100262697 (LOC100262697), mRNA	NA	NA	NA	NA	NA
contig_79314	1.21901	6.22477	2.35231	Up	3.52635e-23	BH0579;--	fve:101297016;--	ref|XP_008235946.1|;PREDICTED: cytochrome P450 87A3-like [Prunus mume]	ref|XM_008237724.1|;PREDICTED: Prunus mume cytochrome P450 87A3-like (LOC103334757), mRNA	NA	NA	NA	IPR001128; Cytochrome P450	GO:0004497; monooxygenase activity; Molecular Function;GO:0005506; iron ion binding; Molecular Function;GO:0009055; electron carrier activity; Molecular Function;GO:0016705; oxidoreductase activity, acting on paired donors, with incorporation or reduction of molecular oxygen; Molecular Function;GO:0020037; heme binding; Molecular Function
contig_28479	7.65947	39.1003	2.35186	Up	2.58442e-141	ECU11g0050;--	rcu:RCOM_0131090;--	ref|XP_002529969.1|;conserved hypothetical protein [Ricinus communis] gb|EEF32412.1| conserved hypothetical protein [Ricinus communis]	emb|CR627265.1|;Homo sapiens mRNA; cDNA DKFZp686G01108 (from clone DKFZp686G01108)	decoy_sp|Q08696|MST2_DROHY;Axoneme-associated protein mst101(2) OS=Drosophila hydei GN=mst101(2) PE=1 SV=1	MuDR-1_PGr#DNA/MuLE-MuDR;1385-4569 via genewise with MuDR-5_Mad, 1 intron (1750:1826) [Puccinia graminis]	decoy_tr|J3LX60|J3LX60_ORYBR;Uncharacterized protein (Fragment) OS=Oryza brachyantha GN=OB04G17350 PE=4 SV=1	NA	GO:0000786; nucleosome; Cellular Component;GO:0003677; DNA binding; Molecular Function
contig_36913	9.19403	46.9115	2.35117	Up	4.00573e-169	YPO2001;--	vvi:100263661;--	emb|CBI22927.3|;unnamed protein product [Vitis vinifera]	ref|XM_006380151.1|;Populus trichocarpa hypothetical protein (POPTR_0008s22990g) mRNA, complete cds	NA	NA	NA	IPR001789; Signal transduction response regulator, receiver domain	GO:0000156; phosphorelay response regulator activity; Molecular Function;GO:0000160; phosphorelay signal transduction system; Biological Process
contig_74447	2.52078	12.8611	2.35108	Up	1.12215e-46	XF0818;--	pop:POPTR_588168;--	gb|EXC21070.1|;hypothetical protein L484_017080 [Morus notabilis]	emb|CU231614.1|;Populus EST from mild drought-stressed leaves	decoy_sp|Q95JC9|PRP_PIG;Basic proline-rich protein OS=Sus scrofa PE=1 SV=2	P-1_CR_tp#DNA/P;[Chlamydomonas reinhardtii]	decoy_tr|K9F9X0|K9F9X0_PEND2;Uncharacterized protein OS=Penicillium digitatum (strain PHI26 / CECT 20796) GN=PDIG_81210 PE=4 SV=1	NA	NA
contig_39452	4.1418	21.1175	2.35011	Up	2.27714e-76	SPBC14F5.10c_1;--	cit:102629340;--	ref|XP_006467807.1|;PREDICTED: E3 ubiquitin-protein ligase RMA1H1-like [Citrus sinensis] gb|KDO75949.1| hypothetical protein CISIN_1g026346mg [Citrus sinensis] gb|KDO75950.1| hypothetical protein CISIN_1g026346mg [Citrus sinensis] gb|KDO75951.1| hypothetical protein CISIN_1g026346mg [Citrus sinensis]	ref|XM_006346987.1|;PREDICTED: Solanum tuberosum E3 ubiquitin-protein ligase RMA1H1-like (LOC102594656), mRNA	NA	Chapaev-2_BF#DNA/CMC-Chapaev;811-5206 (10 introns) GENSCAN_predicted_peptide_1|1036_aa [Branchiostoma floridae]	NA	NA	GO:0005515; protein binding; Molecular Function
CL11851Contig1	17.8837	91.1383	2.34941	Up	0	NA	vvi:100248784;--	ref|XP_002279692.1|;PREDICTED: ethylene-responsive transcription factor 4 [Vitis vinifera] emb|CAN74093.1| hypothetical protein VITISV_023706 [Vitis vinifera]	ref|XM_004293798.1|;PREDICTED: Fragaria vesca subsp. vesca ethylene-responsive transcription factor 4-like (LOC101314350), mRNA	NA	NA	NA	IPR001471; AP2/ERF domain	GO:0003677; DNA binding; Molecular Function;GO:0003700; sequence-specific DNA binding transcription factor activity; Molecular Function
CL5297Contig1	1.93109	9.83712	2.34882	Up	5.66039e-36	NA	cit:102628142;--	gb|KDO54987.1|;hypothetical protein CISIN_1g001521mg [Citrus sinensis]	ref|XM_002525677.1|;Ricinus communis conserved hypothetical protein, mRNA	NA	NA	NA	NA	NA
CL184Contig2	8.66947	44.1596	2.34871	Up	9.94102e-159	RSp0254_2;--	gmx:100812253;--	gb|EXB32326.1|;Adagio protein 3 [Morus notabilis]	emb|AM475687.2|;Vitis vinifera contig VV78X104031.7, whole genome shotgun sequence	NA	NA	NA	NA	GO:0004871; signal transducer activity; Molecular Function
contig_15255	1.0384	5.27174	2.34392	Up	8.05135e-20	NA	NA	NA	NA	NA	NA	NA	NA	NA
contig_62585	2.03553	10.334	2.34392	Up	1.22098e-37	NA	NA	NA	NA	NA	NA	NA	NA	NA
contig_23576	2.4202	12.2869	2.34392	Up	1.4483e-44	NA	fve:101310103;--	ref|XP_007212540.1|;hypothetical protein PRUPE_ppa019416mg [Prunus persica] gb|EMJ13739.1| hypothetical protein PRUPE_ppa019416mg [Prunus persica]	NA	NA	NA	NA	NA	NA
contig_19993	5.04736	25.6047	2.34281	Up	2.31787e-92	SPAPB1E7.04c;--	NA	NA	NA	NA	NA	NA	NA	NA
contig_99096	8.96698	45.486	2.34273	Up	2.47624e-163	NA	rcu:RCOM_0707480;--	ref|XP_008220576.1|;PREDICTED: LRR receptor-like serine/threonine-protein kinase ERECTA isoform X2 [Prunus mume]	ref|NM_001248328.1|;Glycine max ERECTA (LOC100305428), mRNA gb|FJ014802.1| Glycine max clone cw119 ERECTA mRNA, complete cds	NA	NA	NA	NA	NA
contig_39338	2.56138	12.9741	2.34065	Up	7.30115e-47	NA	pop:POPTR_0014s13170g;--	gb|AGU38487.1|;GID1b [Camellia sinensis]	gb|KF588662.1|;Actinidia deliciosa GA signaling receptor (GID1b) gene, complete cds	NA	NA	NA	NA	NA
contig_78803	14.2898	72.3509	2.34003	Up	5.81505e-259	NA	sot:102578647;--	ref|XP_006367987.1|;PREDICTED: phosphoenolpyruvate carboxykinase [ATP]-like [Solanum tuberosum]	ref|XM_004299784.1|;PREDICTED: Fragaria vesca subsp. vesca phosphoenolpyruvate carboxykinase [ATP]-like (LOC101302361), mRNA	NA	NA	NA	NA	NA
contig_73559	1.49414	7.56333	2.33971	Up	9.18798e-28	NA	NA	NA	NA	NA	NA	NA	NA	NA
CL5766Contig1	4.0321	20.4086	2.33957	Up	2.29066e-73	NA	tcc:TCM_005434;--	ref|XP_007051946.1|;Uncharacterized protein isoform 2 [Theobroma cacao] gb|EOX96103.1| Uncharacterized protein isoform 2 [Theobroma cacao]	NA	NA	NA	NA	NA	NA
contig_68463	30.3425	153.512	2.33894	Up	0	NA	mtr:MTR_4g078710;--	gb|AGE97356.1|;ethylene response factor 1 [Tamarix hispida]	gb|JN256074.1|;Diospyros kaki ethylene response factor 4 (ERF4) mRNA, partial cds	NA	NA	NA	IPR001471; AP2/ERF domain	GO:0003677; DNA binding; Molecular Function;GO:0003700; sequence-specific DNA binding transcription factor activity; Molecular Function
contig_74443	1.131	5.72118	2.33872	Up	4.81506e-21	NA	NA	NA	NA	NA	NA	NA	NA	NA
CL13063Contig1	4.54602	22.9879	2.3382	Up	7.32953e-83	NA	gmx:100776108;--	ref|XP_003517742.1|;PREDICTED: ubiquitin carboxyl-terminal hydrolase 36-like [Glycine max]	ref|XM_004157268.1|;PREDICTED: Cucumis sativus uncharacterized LOC101232334 (LOC101232334), mRNA	NA	NA	NA	NA	NA
contig_109046	8.45919	42.7667	2.3379	Up	6.11138e-153	TM0036;--	rcu:RCOM_0874350;--	ref|XP_002521720.1|;ATP binding protein, putative [Ricinus communis] gb|EEF40707.1| ATP binding protein, putative [Ricinus communis]	ref|XM_002521674.1|;Ricinus communis ATP binding protein, putative, mRNA	NA	NA	NA	NA	GO:0005524; ATP binding; Molecular Function;GO:0016740; transferase activity; Molecular Function
contig_38051	36.3404	183.618	2.33706	Up	0	BS_yvfQ;--	tcc:TCM_034711;--	ref|XP_007018509.1|;Alpha/beta-Hydrolases superfamily protein [Theobroma cacao] gb|EOY15734.1| Alpha/beta-Hydrolases superfamily protein [Theobroma cacao]	ref|XM_006601204.1|;PREDICTED: Glycine max probable strigolactone esterase DAD2-like (LOC100797010), transcript variant X2, mRNA	decoy_sp|Q8TFG9|YL61_SCHPO;Putative GPI-anchored protein PB15E9.01c OS=Schizosaccharomyces pombe (strain 972 / ATCC 24843) GN=SPAPB15E9.01c PE=2 SV=3	Sm2_orf1#LINE/Penelope;329-2107 [Selaginella moellendorffii]	decoy_tr|E9AEM9|E9AEM9_LEIMA;Proteophosphoglycan 5 OS=Leishmania major GN=LMJF_35_0540 PE=4 SV=1	NA	NA
contig_65818	1.80141	9.09874	2.33654	Up	1.86686e-33	NA	NA	NA	NA	NA	NA	NA	NA	NA
contig_20820	1.6525	8.33236	2.33407	Up	1.69177e-30	NA	NA	NA	ref|NM_205328.5|;Gallus gallus heterogeneous nuclear ribonucleoprotein A/B (HNRNPAB), mRNA	NA	NA	NA	NA	NA
CL3816Contig1	73.7223	371.586	2.33352	Up	0	SMc01870;--	cic:CICLE_v10021502mg;--	gb|ACF39901.1|;aquaporin [Camellia oleifera] gb|ACF39902.1| aquaporin [Camellia oleifera]	gb|EU850811.1|;Camellia oleifera clone 6186-2 aquaporin mRNA, complete cds	NA	NA	NA	IPR000425; Major intrinsic protein	GO:0005215; transporter activity; Molecular Function;GO:0006810; transport; Biological Process
contig_49783	1.02923	5.18642	2.33318	Up	3.66628e-19	YPR011c;--	vvi:100253279;--	ref|XP_002270363.1|;PREDICTED: calcium-binding mitochondrial carrier protein SCaMC-1 [Vitis vinifera] emb|CBI25773.3| unnamed protein product [Vitis vinifera]	gb|BT135108.1|;Medicago truncatula clone JCVI-FLMt-20D11 unknown mRNA	NA	NA	NA	IPR002067; Mitochondrial carrier protein;IPR018108; Mitochondrial substrate/solute carrier	NA
CL11788Contig1	1.83806	9.25744	2.33243	Up	7.29321e-34	NA	vvi:100252985;--	gb|KDP31825.1|;hypothetical protein JCGZ_12286 [Jatropha curcas]	ref|XM_006466636.1|;PREDICTED: Citrus sinensis BTB/POZ domain-containing protein At3g50780-like (LOC102623588), mRNA	NA	NA	NA	NA	NA
contig_42981	9.2654	46.6171	2.33093	Up	2.20841e-166	NA	vvi:100267528;--	ref|XP_007021492.1|;Proton pump interactor 1 isoform 2 [Theobroma cacao] gb|EOY13017.1| Proton pump interactor 1 isoform 2 [Theobroma cacao]	NA	NA	NA	NA	NA	NA
contig_79258	4.52328	22.7549	2.33074	Up	2.60234e-81	NA	NA	NA	NA	NA	NA	NA	NA	NA
CL2291Contig1	3.48034	17.5029	2.33029	Up	4.65047e-63	Rv1233c;--	cam:101511714;--	ref|XP_008341426.1|;PREDICTED: YLP motif-containing protein 1-like [Malus domestica]	ref|XM_004489169.1|;PREDICTED: Cicer arietinum vacuolar protein sorting-associated protein 27-like (LOC101511714), mRNA	decoy_sp|P05142|PRH1_MOUSE;Proline-rich protein HaeIII subfamily 1 OS=Mus musculus GN=Prh1 PE=2 SV=2	EnSpm-4_HV_p2#DNA/CMC-EnSpm;7707-10064 (may have more exons) [Hordeum vulgare]	decoy_tr|Q09083|Q09083_PHAVU;Hydroxyproline-rich glycoprotein (Precursor) OS=Phaseolus vulgaris PE=4 SV=1	NA	NA
contig_6366	2.41286	12.1303	2.3298	Up	1.10747e-43	NA	tcc:TCM_041810;--	ref|XP_007016376.1|;GRAS family transcription factor, putative [Theobroma cacao] gb|EOY33995.1| GRAS family transcription factor, putative [Theobroma cacao]	gb|DQ449940.1|;Nicotiana tabacum GRAS1 mRNA, complete cds	NA	NA	NA	NA	NA
contig_57767	1.02324	5.1377	2.32798	Up	6.07266e-19	PA0845;--	pop:POPTR_0001s25460g;--	ref|XP_002299834.2|;hypothetical protein POPTR_0001s25460g [Populus trichocarpa] gb|EEE84639.2| hypothetical protein POPTR_0001s25460g [Populus trichocarpa]	ref|XM_002299798.2|;Populus trichocarpa hypothetical protein (POPTR_0001s25460g) mRNA, complete cds	NA	NA	NA	NA	NA
contig_92045	26.3612	132.256	2.32684	Up	0	NA	mtr:MTR_2g081090;--	gb|KEH38817.1|;light-harvesting complex I chlorophyll A/B-binding protein [Medicago truncatula]	gb|AF139465.2|AF139465;Vigna radiata LHCII type III chlorophyll a/b binding protein (CipLhcb3) mRNA, complete cds; nuclear gene for chloroplast product	NA	NA	NA	IPR022796; Chlorophyll A-B binding protein	NA
contig_21772	2.15425	10.8012	2.32593	Up	4.35845e-39	NA	sot:102592057;--	ref|XP_006339652.1|;PREDICTED: BAG family molecular chaperone regulator 6-like [Solanum tuberosum]	NA	NA	NA	NA	NA	NA
contig_63242	1.88412	9.44005	2.3249	Up	5.10623e-34	NA	gmx:100803406;--	dbj|BAC53928.1|;beta-1,3-glucanase-like protein [Nicotiana tabacum]	ref|XM_007212321.1|;Prunus persica hypothetical protein (PRUPE_ppa005210mg) mRNA, complete cds	NA	Copia-1_PTri#LTR/Copia;134-4680 via tfasty with Copia34-PTR, 86.2% SW:5610, 1 frameshift. [Populus trichocarpa]	NA	IPR000490; Glycoside hydrolase, family 17	GO:0004553; hydrolase activity, hydrolyzing O-glycosyl compounds; Molecular Function
CL3060Contig1	5.79144	28.99	2.32356	Up	2.17628e-103	NA	sot:102602854;--	ref|XP_006354001.1|;PREDICTED: ethylene-responsive transcription factor RAP2-4-like [Solanum tuberosum]	ref|XM_002285766.2|;PREDICTED: Vitis vinifera ethylene-responsive transcription factor RAP2-4-like, transcript variant 1 (LOC100245515), mRNA	NA	NA	decoy_tr|A4IAU8|A4IAU8_LEIIN;Proteophosphoglycan ppg4 OS=Leishmania infantum GN=LINJ_35_0490 PE=4 SV=1	IPR001471; AP2/ERF domain	GO:0003677; DNA binding; Molecular Function;GO:0003700; sequence-specific DNA binding transcription factor activity; Molecular Function
contig_36011	2.28088	11.4029	2.32174	Up	6.08036e-41	NA	NA	NA	gb|AC147241.2|;Mus musculus BAC clone RP23-417C21 from chromosome 12, complete sequence	NA	NA	NA	NA	NA
CL1Contig15	1.73796	8.67964	2.32024	Up	2.76725e-31	ECU11g0050;--	vvi:100854178;--	emb|CAN66576.1|;hypothetical protein VITISV_016964 [Vitis vinifera]	emb|CR749803.1|;Homo sapiens mRNA; cDNA DKFZp781L0846 (from clone DKFZp781L0846)	NA	TONT1_LE#LTR/Copia;127-4052 via tfasty with ATCopia95_359-4498, 1 frameshift and 3 stopcodons. [Solanum lycopersicum]	decoy_tr|J3LX60|J3LX60_ORYBR;Uncharacterized protein (Fragment) OS=Oryza brachyantha GN=OB04G17350 PE=4 SV=1	NA	NA
contig_108723	4.01939	20.0464	2.31829	Up	3.71568e-71	SPAC3C7.14c;--	rcu:RCOM_0066700;--	ref|XP_002534445.1|;Minor allergen Alt a, putative [Ricinus communis] gb|EEF27937.1| Minor allergen Alt a, putative [Ricinus communis]	ref|XM_002534399.1|;Ricinus communis Minor allergen Alt a, putative, mRNA	NA	NA	NA	IPR005025; NADPH-dependent FMN reductase	GO:0010181; FMN binding; Molecular Function
contig_85585	5.51138	27.4531	2.31648	Up	1.11694e-97	MJ0694;--	vvi:100854479;--	ref|XP_003632746.1|;PREDICTED: uncharacterized protein LOC100854479 [Vitis vinifera]	ref|NM_199406.2|;Rattus norvegicus coxsackie virus and adenovirus receptor-like 1 (Cxadrl1), mRNA	NA	NA	decoy_tr|V5HRQ5|V5HRQ5_IXORI;Uncharacterized protein (Fragment) OS=Ixodes ricinus PE=2 SV=1	NA	NA
contig_26121	2.70898	13.4939	2.31648	Up	2.80967e-48	NA	fve:101297350;--	ref|XP_008373614.1|;PREDICTED: haloacid dehalogenase-like hydrolase domain-containing protein Sgpp [Malus domestica]	ref|XM_002528735.1|;Ricinus communis 2-deoxyglucose-6-phosphate phosphatase, putative, mRNA	NA	NA	NA	NA	NA
CL1342Contig2	4.16061	20.6915	2.31417	Up	1.04211e-73	NA	vvi:100262430;--	emb|CBI20460.3|;unnamed protein product [Vitis vinifera]	ref|XM_006356757.1|;PREDICTED: Solanum tuberosum G-type lectin S-receptor-like serine/threonine-protein kinase At4g27290-like (LOC102604102), mRNA	NA	NA	NA	IPR000719; Protein kinase, catalytic domain;IPR001245; Serine-threonine/tyrosine-protein kinase catalytic domain;IPR003609; Apple-like;IPR011009; Protein kinase-like domain	GO:0004672; protein kinase activity; Molecular Function;GO:0005524; ATP binding; Molecular Function;GO:0006468; protein phosphorylation; Biological Process
contig_57945	2.36048	11.7079	2.31033	Up	5.54953e-42	YLR337c;--	vvi:100261241;--	ref|XP_002263756.2|;PREDICTED: pentatricopeptide repeat-containing protein At3g13150-like [Vitis vinifera]	emb|AM450250.2|;Vitis vinifera contig VV78X141930.15, whole genome shotgun sequence	decoy_sp|Q95JC9|PRP_PIG;Basic proline-rich protein OS=Sus scrofa PE=1 SV=2	EnSpm2_SB_p2#DNA/CMC-EnSpm;8026-10628 via genewise with SPMLIKE, 1 intron (9453:9589) [Sorghum bicolor]	decoy_tr|R1EW01|R1EW01_EMIHU;Uncharacterized protein OS=Emiliania huxleyi CCMP1516 GN=EMIHUDRAFT_314476 PE=4 SV=1	NA	NA
CL5601Contig1	1.03696	5.13772	2.30877	Up	6.07159e-19	SPAC1142.04;--	vvi:100247856;--	ref|XP_002274888.1|;PREDICTED: nucleolar complex protein 2 homolog [Vitis vinifera]	ref|XM_002274852.1|;PREDICTED: Vitis vinifera nucleolar complex protein 2 homolog (LOC100247856), mRNA	NA	NA	NA	NA	NA
contig_94279	1.25171	6.1962	2.30748	Up	1.73206e-22	NA	vvi:100261246;--	emb|CBI15488.3|;unnamed protein product [Vitis vinifera]	ref|XM_006353761.1|;PREDICTED: Solanum tuberosum probable receptor-like protein kinase At1g67000-like (LOC102582992), mRNA	NA	NA	NA	NA	NA
CL9989Contig1	2.05672	10.1811	2.30748	Up	2.74558e-36	NA	NA	NA	NA	NA	NA	NA	NA	NA
contig_38109	1.88825	9.34717	2.30748	Up	1.40319e-33	NA	sly:101258390;--	ref|XP_004244712.1|;PREDICTED: uncharacterized protein LOC101258390 [Solanum lycopersicum]	NA	NA	NA	NA	NA	NA
contig_25565	1.37626	6.81274	2.30748	Up	1.45445e-24	NA	NA	NA	NA	NA	NA	NA	NA	NA
CL6438Contig1	1.01203	5.00492	2.3061	Up	1.55123e-18	NA	pop:POPTR_0010s19160g;--	ref|XP_002315137.1|;hypothetical protein POPTR_0010s19160g [Populus trichocarpa] gb|EEF01308.1| hypothetical protein POPTR_0010s19160g [Populus trichocarpa]	ref|XM_002273647.2|;PREDICTED: Vitis vinifera cytosolic endo-beta-N-acetylglucosaminidase-like (LOC100265715), mRNA	NA	NA	NA	NA	GO:0005737; cytoplasm; Cellular Component
contig_57000	1.5983	7.89771	2.3049	Up	2.48037e-28	NA	NA	NA	NA	NA	NA	NA	NA	NA
contig_21488	3.69366	18.2463	2.30448	Up	7.46306e-65	NA	sot:102588129;--	ref|XP_006346400.1|;PREDICTED: PI-PLC X domain-containing protein At5g67130-like [Solanum tuberosum]	ref|XM_003631620.1|;PREDICTED: Vitis vinifera PI-PLC X domain-containing protein At5g67130-like (LOC100252205), partial mRNA	NA	NA	NA	NA	GO:0006629; lipid metabolic process; Biological Process
CL8523Contig1	1.68882	8.34051	2.30412	Up	3.02658e-30	SPAC2F7.16c;--	tcc:TCM_021267;--	ref|XP_007035666.1|;Phospholipase D P1, ZETA 1 isoform 1 [Theobroma cacao] gb|EOY06592.1| Phospholipase D P1, ZETA 1 isoform 1 [Theobroma cacao]	ref|XM_002512424.1|;Ricinus communis phospholipase d zeta, putative, mRNA	NA	NA	NA	IPR001736; Phospholipase D/Transphosphatidylase	GO:0003824; catalytic activity; Molecular Function;GO:0005515; protein binding; Molecular Function;GO:0005543; phospholipid binding; Molecular Function
contig_48979	1.75933	8.68516	2.30353	Up	2.76763e-31	NA	vvi:100248690;--	gb|ACH87173.1|;cold acclimation protein WCOR413-like protein [Camellia sinensis]	gb|FJ014476.1|;Camellia sinensis cold acclimation protein WCOR413-like protein mRNA, complete cds	NA	NA	NA	NA	NA
contig_34351	1.54592	7.63163	2.30353	Up	9.88085e-28	NA	NA	NA	NA	NA	NA	NA	NA	NA
contig_53484	7.85045	38.7386	2.30292	Up	3.10807e-136	NA	fve:101312225;--	ref|XP_008227385.1|;PREDICTED: uncharacterized protein LOC103326912 [Prunus mume]	ref|XM_003632212.1|;PREDICTED: Vitis vinifera uncharacterized LOC100853182 (LOC100853182), mRNA	NA	NA	NA	NA	GO:0004129; cytochrome-c oxidase activity; Molecular Function;GO:0005746; mitochondrial respiratory chain; Cellular Component
contig_61824	75.7574	373.684	2.30236	Up	0	NA	vvi:100255095;--	emb|CAN76136.1|;hypothetical protein VITISV_034276 [Vitis vinifera]	ref|XM_006481936.1|;PREDICTED: Citrus sinensis uncharacterized LOC102616903 (LOC102616903), mRNA	decoy_sp|Q9FPQ6|GP1_CHLRE;Vegetative cell wall protein gp1 OS=Chlamydomonas reinhardtii GN=GP1 PE=1 SV=1	NA	decoy_tr|E9AEM9|E9AEM9_LEIMA;Proteophosphoglycan 5 OS=Leishmania major GN=LMJF_35_0540 PE=4 SV=1	NA	NA
CL2053Contig1	14.213	70.0129	2.3004	Up	2.66228e-245	SPBC405.04c;--	sot:102579707;--	ref|XP_006342955.1|;PREDICTED: protein phosphatase 2C 16-like isoform X1 [Solanum tuberosum] ref|XP_006342956.1| PREDICTED: protein phosphatase 2C 16-like isoform X2 [Solanum tuberosum]	ref|XM_006343004.1|;PREDICTED: Solanum tuberosum ras-related protein Rab7-like (LOC102587231), mRNA	NA	NA	NA	IPR001806; Small GTPase superfamily;IPR002041; Ran GTPase;IPR003578; Small GTPase superfamily, Rho type;IPR003579; Small GTPase superfamily, Rab type;IPR020849; Small GTPase superfamily, Ras type	GO:0003924; GTPase activity; Molecular Function;GO:0005525; GTP binding; Molecular Function;GO:0005622; intracellular; Cellular Component;GO:0006184; GTP catabolic process; Biological Process;GO:0006886; intracellular protein transport; Biological Process;GO:0006913; nucleocytoplasmic transport; Biological Process;GO:0007165; signal transduction; Biological Process;GO:0007264; small GTPase mediat…
contig_37165	78.0682	384.556	2.30039	Up	0	SMb20420;--	rcu:RCOM_0324140;--	ref|XP_002530205.1|;glutathione-s-transferase theta, gst, putative [Ricinus communis] gb|EEF32179.1| glutathione-s-transferase theta, gst, putative [Ricinus communis]	emb|FQ395672.1|;Vitis vinifera clone SS0AFA14YK20	NA	NA	NA	IPR004045; Glutathione S-transferase, N-terminal	NA
contig_3216	2.34864	11.5674	2.30017	Up	4.19831e-41	YGR023w;--	vvi:100260747;--	ref|NP_001268065.1|;uncharacterized protein LOC100260747 [Vitis vinifera] gb|ACZ48681.1| Bcl-2-associated athanogene-like protein [Vitis vinifera]	ref|XM_006437904.1|;Citrus clementina hypothetical protein (CICLE_v10031823mg) mRNA, complete cds	decoy_sp|Q75JC9|Y8484_DICDI;Uncharacterized protein DDB_G0271670 OS=Dictyostelium discoideum GN=DDB_G0271670 PE=4 SV=1	NA	decoy_tr|E9AEM9|E9AEM9_LEIMA;Proteophosphoglycan 5 OS=Leishmania major GN=LMJF_35_0540 PE=4 SV=1	NA	NA
contig_3090	1.96714	9.68106	2.29907	Up	1.28364e-34	sll0771;--	pop:POPTR_0018s08990g;--	gb|KDP33696.1|;hypothetical protein JCGZ_07267 [Jatropha curcas]	ref|XM_002279396.2|;PREDICTED: Vitis vinifera probable plastidic glucose transporter 3-like (LOC100258385), mRNA	NA	NA	NA	IPR003663; Sugar/inositol transporter;IPR005828; General substrate transporter;IPR016196; Major facilitator superfamily domain, general substrate transporter	GO:0016020; membrane; Cellular Component;GO:0016021; integral to membrane; Cellular Component;GO:0022857; transmembrane transporter activity; Molecular Function;GO:0022891; substrate-specific transmembrane transporter activity; Molecular Function
contig_62190	2.75252	13.5463	2.29907	Up	4.98568e-48	NA	NA	NA	NA	NA	NA	NA	NA	NA
contig_84941	1.20931	5.95147	2.29907	Up	1.21502e-21	NA	NA	NA	NA	NA	NA	NA	NA	NA
contig_16245	4.37956	21.5329	2.29769	Up	1.06236e-75	NA	rcu:RCOM_1712450;--	ref|XP_002524160.1|;conserved hypothetical protein [Ricinus communis] gb|EEF38223.1| conserved hypothetical protein [Ricinus communis]	ref|XM_002524114.1|;Ricinus communis conserved hypothetical protein, mRNA	NA	NA	NA	NA	NA
contig_64547	1.12177	5.50131	2.294	Up	3.38456e-20	NA	rcu:RCOM_0985130;--	ref|XP_002528981.1|;metal ion binding protein, putative [Ricinus communis] gb|EEF33400.1| metal ion binding protein, putative [Ricinus communis]	ref|XM_002528935.1|;Ricinus communis metal ion binding protein, putative, mRNA	NA	NA	NA	NA	NA
contig_73995	4.41126	21.6235	2.29334	Up	1.1327e-75	NA	pop:POPTR_0004s16460g;--	gb|EYU37814.1|;hypothetical protein MIMGU_mgv1a023908mg [Erythranthe guttata]	emb|CU019600.8|;Wallaby DNA sequence from clone MEKBa-61H21, complete sequence	NA	NA	NA	NA	NA
contig_39277	2.83325	13.8768	2.29215	Up	2.74979e-49	NA	NA	NA	NA	NA	NA	NA	NA	NA
contig_11147	1.42226	6.95855	2.29061	Up	5.65812e-25	NA	vvi:100264250;--	ref|NP_001267947.1|;uncharacterized protein LOC100264250 [Vitis vinifera] tpe|CAI56333.1| TPA: isoflavone reductase-like protein 4 [Vitis vinifera]	gb|EF467241.1|;Petunia x hybrida eugenol synthase 1 mRNA, complete cds	NA	NA	NA	NA	NA
contig_98232	3.61062	17.6494	2.2893	Up	4.72026e-62	NA	NA	NA	NA	NA	NA	NA	NA	NA
CL4348Contig1	5.34278	26.1008	2.28843	Up	3.41175e-91	NA	tcc:TCM_000324;--	gb|AGC11863.1|;salicylic acid carboxyl methyltransferase [Camellia japonica]	gb|JX909352.1|;Camellia japonica salicylic acid carboxyl methyltransferase (samt) mRNA, complete cds	NA	NA	NA	NA	NA
CL7815Contig1	8.6819	42.3981	2.28792	Up	6.85099e-148	NA	cit:102618522;--	emb|CBI33975.3|;unnamed protein product [Vitis vinifera]	ref|XM_006476990.1|;PREDICTED: Citrus sinensis uncharacterized LOC102618522 (LOC102618522), transcript variant X1, mRNA	NA	NA	NA	NA	NA
contig_95183	13.3872	65.3394	2.2871	Up	2.9248e-227	YER043c;--	ani:AN1263.2;--	gb|ETN44322.1|;adenosylhomocysteinase [Cyphellophora europaea CBS 101466]	ref|XM_003349396.1|;Sordaria macrospora k-hell hypothetical protein (SMAC_03032), mRNA	NA	NA	NA	IPR000043; Adenosylhomocysteinase	GO:0004013; adenosylhomocysteinase activity; Molecular Function
contig_61100	3.05797	14.9073	2.28537	Up	3.65711e-52	NA	vvi:100262433;--	ref|XP_002284886.1|;PREDICTED: uncharacterized protein LOC100262433 [Vitis vinifera] emb|CBI32494.3| unnamed protein product [Vitis vinifera]	gb|JX647693.1|;Camellia sinensis caffeine synthase 4 (TCS4) gene, complete cds	NA	NA	NA	NA	NA
contig_45721	1.5671	7.63851	2.2852	Up	2.87509e-27	YDL058w;--	pop:POPTR_0016s02020g;--	ref|XP_002322552.2|;hypothetical protein POPTR_0016s02020g [Populus trichocarpa] gb|EEF04313.2| hypothetical protein POPTR_0016s02020g [Populus trichocarpa]	ref|XM_008231506.1|;PREDICTED: Prunus mume restin homolog (LOC103329076), mRNA	decoy_sp|Q8BL66|EEA1_MOUSE;Early endosome antigen 1 OS=Mus musculus GN=Eea1 PE=1 SV=2	HATw-2_BF#DNA/hAT-hATw;1500-4916 [Branchiostoma floridae]	decoy_tr|I6WMY8|I6WMY8_KLEOX;Cardiolipin synthetase OS=Klebsiella oxytoca E718 GN=A225_2089 PE=4 SV=1	NA	NA
contig_78483	1.80803	8.81131	2.28494	Up	3.13516e-31	NA	zma:100282800;--	dbj|BAK05517.1|;predicted protein [Hordeum vulgare subsp. vulgare] dbj|BAJ86027.1| predicted protein [Hordeum vulgare subsp. vulgare]	ref|XM_004294862.1|;PREDICTED: Fragaria vesca subsp. vesca calcineurin B-like protein 3-like (LOC101301472), mRNA	NA	NA	NA	NA	NA
CL10978Contig1	13.7605	66.9737	2.28306	Up	1.08005e-232	SPBP4H10.07;--	vvi:100852957;--	ref|XP_003631250.1|;PREDICTED: E3 ubiquitin-protein ligase AIP2-like [Vitis vinifera] emb|CBI16789.3| unnamed protein product [Vitis vinifera]	emb|AM483439.2|;Vitis vinifera contig VV78X119278.6, whole genome shotgun sequence	NA	NA	NA	IPR001841; Zinc finger, RING-type	GO:0005515; protein binding; Molecular Function
contig_62791	5.37597	26.1546	2.28247	Up	6.00407e-91	NA	vvi:100249262;--	emb|CBI27941.3|;unnamed protein product [Vitis vinifera]	ref|XM_002282718.2|;PREDICTED: Vitis vinifera uncharacterized LOC100249262 (LOC100249262), mRNA	NA	NA	NA	NA	NA
contig_91969	1.39988	6.81054	2.28247	Up	1.45461e-24	NA	NA	NA	NA	NA	NA	NA	NA	NA
contig_66362	5.4778	26.6431	2.28209	Up	4.37868e-93	NA	fve:101306601;--	ref|XP_004293582.1|;PREDICTED: pentatricopeptide repeat-containing protein At3g13160, mitochondrial-like [Fragaria vesca subsp. vesca]	NA	NA	NA	NA	NA	NA
contig_13611	1.37784	6.69855	2.28144	Up	6.54999e-24	NA	NA	NA	NA	NA	NA	NA	NA	NA
contig_63435	19.4883	94.7237	2.28112	Up	0	NA	NA	NA	NA	NA	NA	NA	NA	NA
CL39Contig3	4.48547	21.7891	2.28027	Up	7.72097e-76	NA	vvi:100260369;--	ref|XP_007225403.1|;hypothetical protein PRUPE_ppa000630mg [Prunus persica] gb|EMJ26602.1| hypothetical protein PRUPE_ppa000630mg [Prunus persica]	ref|XM_007225341.1|;Prunus persica hypothetical protein (PRUPE_ppa000630mg) mRNA, complete cds	NA	NA	NA	NA	NA
contig_92964	1.78831	8.68516	2.27996	Up	8.079e-31	NA	NA	NA	NA	NA	NA	NA	NA	NA
contig_24809	2.29919	11.1585	2.27895	Up	2.08283e-39	NA	NA	NA	NA	NA	NA	NA	NA	NA
contig_11724	10.4474	50.6706	2.27801	Up	1.69552e-175	NA	NA	NA	NA	NA	NA	NA	NA	NA
CL2205Contig1	2.61332	12.6687	2.27731	Up	1.23605e-44	SPAC13G7.12c;--	sot:102582451;--	ref|XP_008237467.1|;PREDICTED: probable choline kinase 1 isoform X1 [Prunus mume]	ref|XM_007200557.1|;Prunus persica hypothetical protein (PRUPE_ppa008037mg) mRNA, complete cds	NA	NA	NA	NA	NA
contig_95751	2.45192	11.8854	2.27721	Up	1.10882e-41	NA	sot:102591767;--	ref|XP_006345814.1|;PREDICTED: F-box protein At2g02240-like [Solanum tuberosum]	NA	NA	NA	NA	NA	NA
CL3195Contig1	5.01821	24.3143	2.27656	Up	2.01879e-84	SPAC25B8.13c;--	vvi:100246634;--	emb|CBI37481.3|;unnamed protein product [Vitis vinifera]	ref|XM_006474175.1|;PREDICTED: Citrus sinensis 2-oxoglutarate-dependent dioxygenase DAO-like (LOC102622752), transcript variant X2, mRNA	NA	NA	NA	NA	GO:0016491; oxidoreductase activity; Molecular Function;GO:0016706; oxidoreductase activity, acting on paired donors, with incorporation or reduction of molecular oxygen, 2-oxoglutarate as one donor, and incorporation of one atom each of oxygen into both donors; Molecular Function
contig_25334	37.4882	181.542	2.27579	Up	0	NA	vvi:100254138;--	ref|XP_002263901.1|;PREDICTED: uncharacterized protein LOC100254138 [Vitis vinifera]	ref|XM_002278108.1|;PREDICTED: Vitis vinifera uncharacterized LOC100257020 (LOC100257020), mRNA	NA	NA	NA	NA	NA
contig_1899	1.46022	7.06853	2.27522	Up	3.63275e-25	NA	NA	NA	ref|XM_008239261.1|;PREDICTED: Prunus mume protein GIGANTEA (LOC103336221), transcript variant X4, mRNA	NA	NA	NA	NA	NA
CL14236Contig1	6.24863	30.2458	2.27512	Up	5.49585e-105	SPAC15E1.04_2;--	cic:CICLE_v10028191mg;--	gb|KDO47901.1|;hypothetical protein CISIN_1g009747mg [Citrus sinensis] gb|KDO47902.1| hypothetical protein CISIN_1g009747mg [Citrus sinensis]	ref|XM_007042065.1|;Theobroma cacao Thymidylate synthase 1 isoform 1 (TCM_006844) mRNA, complete cds	NA	NA	NA	IPR000398; Thymidylate synthase	GO:0004799; thymidylate synthase activity; Molecular Function
contig_69404	8.23204	39.8208	2.2742	Up	3.77644e-138	NA	pop:POPTR_0009s11290g;--	ref|XP_002313824.2|;hypothetical protein POPTR_0009s11290g [Populus trichocarpa] gb|EEE87779.2| hypothetical protein POPTR_0009s11290g [Populus trichocarpa]	ref|XM_002313788.2|;Populus trichocarpa hypothetical protein (POPTR_0009s11290g) mRNA, complete cds	NA	NA	NA	NA	NA
contig_37836	1.75637	8.49216	2.27353	Up	3.43758e-30	NA	sly:101263287;--	ref|XP_004234436.1|;PREDICTED: uncharacterized protein LOC101263287 [Solanum lycopersicum]	ref|XM_004234388.1|;PREDICTED: Solanum lycopersicum uncharacterized LOC101263287 (LOC101263287), mRNA	NA	NA	NA	NA	NA
CL6496Contig1	2.83286	13.697	2.27353	Up	5.64824e-48	NA	tcc:TCM_008109;--	gb|KCW47218.1|;hypothetical protein EUGRSUZ_K01029 [Eucalyptus grandis] gb|KCW47219.1| hypothetical protein EUGRSUZ_K01029 [Eucalyptus grandis]	ref|XM_006491560.1|;PREDICTED: Citrus sinensis two pore calcium channel protein 1-like (LOC102609722), transcript variant X2, mRNA	NA	NA	NA	NA	GO:0005216; ion channel activity; Molecular Function;GO:0006811; ion transport; Biological Process;GO:0016020; membrane; Cellular Component
contig_45861	3.09082	14.9443	2.27353	Up	6.40204e-52	NA	vvi:100243044;--	gb|EYU45551.1|;hypothetical protein MIMGU_mgv1a016992mg [Erythranthe guttata]	NA	NA	NA	NA	NA	NA
contig_34107	1.11995	5.41504	2.27353	Up	9.23993e-20	NA	fve:101310766;--	ref|XP_004290489.1|;PREDICTED: peroxidase 12-like [Fragaria vesca subsp. vesca]	gb|BT148880.1|;Lotus japonicus clone JCVI-FLLj-20M7 unknown mRNA	NA	NA	NA	NA	NA
contig_69805	1.21729	5.88565	2.27353	Up	3.30045e-21	NA	tcc:TCM_021676;--	ref|XP_007026673.1|;Transducin family protein / WD-40 repeat family protein, putative isoform 5, partial [Theobroma cacao] gb|EOY07175.1| Transducin family protein / WD-40 repeat family protein, putative isoform 5, partial [Theobroma cacao]	ref|XM_007140208.1|;Phaseolus vulgaris hypothetical protein (PHAVU_008G098000g) mRNA, complete cds	NA	NA	NA	NA	GO:0016021; integral to membrane; Cellular Component
contig_43116	1.38314	6.68757	2.27353	Up	1.0804e-23	NA	sly:101260344;--	ref|XP_004239778.1|;PREDICTED: uncharacterized protein LOC101260344 [Solanum lycopersicum]	ref|XM_006345881.1|;PREDICTED: Solanum tuberosum uncharacterized LOC102604712 (LOC102604712), mRNA	NA	NA	NA	NA	NA
CL9505Contig1	1.64009	7.92993	2.27353	Up	4.34689e-28	NA	NA	NA	NA	NA	NA	NA	NA	NA
contig_75212	6.45725	31.1766	2.27147	Up	6.74745e-108	SPAC17A5.12;--	sot:102580840;--	ref|XP_006365539.1|;PREDICTED: auxilin-related protein 1-like [Solanum tuberosum]	ref|XM_002307421.2|;Populus trichocarpa hypothetical protein (POPTR_0005s20410g) mRNA, complete cds	NA	NA	NA	NA	NA
CL1716Contig1	1.54541	7.45238	2.26971	Up	1.21931e-26	NA	NA	NA	NA	NA	NA	NA	NA	NA
contig_50113	1.38862	6.6956	2.26956	Up	1.08063e-23	NA	sly:101248490;--	ref|XP_004241396.1|;PREDICTED: inositol transporter 1-like [Solanum lycopersicum]	NA	NA	NA	NA	NA	NA
contig_68592	2.20919	10.6484	2.26904	Up	2.82737e-37	NA	sly:101263469;--	ref|XP_004230356.1|;PREDICTED: uncharacterized protein LOC101263469 [Solanum lycopersicum]	NA	NA	NA	NA	NA	NA
contig_41599	3.9571	19.0692	2.26873	Up	3.61835e-66	NA	tcc:TCM_040567;--	ref|XP_007014958.1|;Glycosyl hydrolase of Uncharacterized protein function (DUF1680), putative isoform 2 [Theobroma cacao] gb|EOY32577.1| Glycosyl hydrolase of Uncharacterized protein function (DUF1680), putative isoform 2 [Theobroma cacao]	ref|XM_006365750.1|;PREDICTED: Solanum tuberosum uncharacterized LOC102603152 (LOC102603152), mRNA	NA	NA	NA	NA	NA
contig_62048	5.31978	25.6272	2.26824	Up	8.23191e-89	NA	vvi:100256478;--	gb|EYU19897.1|;hypothetical protein MIMGU_mgv1a006105mg [Erythranthe guttata]	NA	NA	NA	NA	NA	NA
contig_60638	1.90123	9.14564	2.26615	Up	2.86583e-32	NA	NA	NA	emb|CR847960.14|;Zebrafish DNA sequence from clone DKEY-30E1 in linkage group 10, complete sequence	NA	NA	NA	NA	NA
CL3036Contig1	3.83531	18.4413	2.26553	Up	4.38468e-64	MT0291.4;--	vvi:100258513;--	ref|XP_002275330.1|;PREDICTED: COBRA-like protein 7 [Vitis vinifera] emb|CBI22926.3| unnamed protein product [Vitis vinifera]	ref|XM_002519129.1|;Ricinus communis Protein COBRA precursor, putative, mRNA	decoy_sp|P13983|EXTN_TOBAC;Extensin OS=Nicotiana tabacum GN=HRGPNT3 PE=2 SV=1	EnSpm5_OS_p2#DNA/CMC-EnSpm;5607-7883 EnSpm6_OS close. [Oryza sativa]	decoy_tr|R1EW01|R1EW01_EMIHU;Uncharacterized protein OS=Emiliania huxleyi CCMP1516 GN=EMIHUDRAFT_314476 PE=4 SV=1	NA	NA
contig_57889	2.82505	13.5812	2.26526	Up	2.54449e-47	NA	pop:POPTR_0001s28460g;--	ref|XP_002299990.1|;small nuclear ribonucleoprotein [Populus trichocarpa] gb|ABK94082.1| unknown [Populus trichocarpa] gb|EEE84795.1| small nuclear ribonucleoprotein [Populus trichocarpa]	ref|XM_007160955.1|;Phaseolus vulgaris hypothetical protein (PHAVU_001G036000g) mRNA, complete cds	NA	NA	NA	IPR001163; Ribonucleoprotein LSM domain	NA
CL5425Contig1	2.90632	13.961	2.26413	Up	8.50641e-49	NA	dmo:Dmoj_GI18714;--	ref|XP_002006156.1|;GI18714 [Drosophila mojavensis] gb|EDW10091.1| GI18714 [Drosophila mojavensis]	gb|AC073297.5|;Mus musculus strain C57BL6/J chromosome 6 clone RP23-167N24, complete sequence	NA	NA	NA	NA	NA
contig_74208	3.03321	14.561	2.26319	Up	1.16157e-50	NA	sot:102597070;--	ref|XP_006346008.1|;PREDICTED: putative glucuronosyltransferase PGSIP6-like [Solanum tuberosum]	ref|XM_002266109.2|;PREDICTED: Vitis vinifera uncharacterized LOC100248394 (LOC100248394), mRNA	NA	NA	NA	NA	NA
contig_27901	5.66199	27.1765	2.26298	Up	1.37307e-93	NA	vvi:100246634;--	ref|XP_002263124.1|;PREDICTED: gibberellin 3-beta-dioxygenase 4-like [Vitis vinifera]	ref|XM_006474175.1|;PREDICTED: Citrus sinensis 2-oxoglutarate-dependent dioxygenase DAO-like (LOC102622752), transcript variant X2, mRNA	NA	NA	NA	NA	NA
contig_24447	1.11142	5.32083	2.25925	Up	4.12942e-19	NA	NA	NA	NA	NA	NA	NA	NA	NA
contig_94289	2.63456	12.6083	2.25874	Up	9.69102e-44	NA	NA	NA	NA	NA	NA	NA	NA	NA
contig_79023	2.20354	10.5371	2.25759	Up	1.26428e-36	NA	NA	NA	NA	NA	NA	NA	NA	NA
contig_94675	1.39225	6.65761	2.25759	Up	1.7764e-23	NA	tcc:TCM_011399;--	emb|CBI27420.3|;unnamed protein product [Vitis vinifera]	NA	NA	NA	NA	NA	NA
contig_52508	3.6247	17.3311	2.25743	Up	4.39188e-60	NA	NA	NA	dbj|AB737826.1|;Streptococcus suis DNA, capsular polysaccharide locus, strain: 86-5192	NA	NA	NA	NA	NA
contig_96921	13.1728	62.8788	2.25501	Up	3.71339e-215	NA	NA	NA	NA	NA	NA	NA	NA	NA
contig_23241	8.7327	41.6511	2.25385	Up	2.26585e-142	NA	vvi:100243070;--	ref|XP_002274993.2|;PREDICTED: U-box domain-containing protein 33-like [Vitis vinifera] emb|CBI40383.3| unnamed protein product [Vitis vinifera]	ref|XM_007220200.1|;Prunus persica hypothetical protein (PRUPE_ppa001267mg) mRNA, complete cds	NA	NA	NA	NA	NA
CL9130Contig1	3.80547	18.1469	2.25358	Up	2.42469e-62	NA	sot:102593110;--	ref|XP_006365047.1|;PREDICTED: uncharacterized protein LOC102593110 [Solanum tuberosum]	NA	NA	NA	NA	NA	NA
contig_41485	1.27714	6.08683	2.25277	Up	2.21656e-21	NA	vvi:100242533;--	emb|CBI39663.3|;unnamed protein product [Vitis vinifera]	ref|XM_006358475.1|;PREDICTED: Solanum tuberosum uncharacterized LOC102584209 (LOC102584209), mRNA	NA	NA	NA	NA	NA
contig_87056	2.42976	11.5802	2.25277	Up	3.50156e-40	NA	cit:102617165;--	ref|XP_008243064.1|;PREDICTED: ankyrin repeat-containing protein At5g02620-like [Prunus mume]	ref|XM_002279853.2|;PREDICTED: Vitis vinifera ankyrin repeat-containing protein At5g02620-like (LOC100264458), mRNA	NA	NA	NA	NA	NA
contig_1886	1.6525	7.87579	2.25277	Up	7.17527e-28	Rv3876;--	sly:101253812;--	ref|XP_004245164.1|;PREDICTED: uncharacterized protein LOC101253812 [Solanum lycopersicum]	ref|XM_003526446.2|;PREDICTED: Glycine max uncharacterized LOC100796233 (LOC100796233), mRNA	decoy_sp|P14918|EXTN_MAIZE;Extensin OS=Zea mays GN=HRGP PE=2 SV=1	EnSpm2_SB_p2#DNA/CMC-EnSpm;8026-10628 via genewise with SPMLIKE, 1 intron (9453:9589) [Sorghum bicolor]	decoy_tr|R1EW01|R1EW01_EMIHU;Uncharacterized protein OS=Emiliania huxleyi CCMP1516 GN=EMIHUDRAFT_314476 PE=4 SV=1	NA	NA
contig_70388	1.33637	6.35492	2.24955	Up	1.1789e-22	NA	sot:102582282;--	ref|XP_006365326.1|;PREDICTED: peroxidase 52-like [Solanum tuberosum]	gb|FJ596178.1|;Capsicum annuum peroxidase (POD) mRNA, complete cds	NA	NA	NA	IPR000823; Plant peroxidase;IPR002016; Haem peroxidase, plant/fungal/bacterial	GO:0004601; peroxidase activity; Molecular Function;GO:0006979; response to oxidative stress; Biological Process;GO:0020037; heme binding; Molecular Function
contig_85304	7.01594	33.3456	2.24879	Up	2.65866e-114	NA	NA	NA	NA	NA	NA	NA	NA	NA
contig_88225	44.7461	212.596	2.24828	Up	0	NA	NA	NA	gb|KF880380.1|;Camellia sinensis abscisic stress-ripening protein ASR (ASR) mRNA, complete cds	NA	NA	NA	NA	NA
contig_55122	1.322	6.2778	2.24754	Up	3.18818e-22	NA	NA	NA	NA	NA	NA	NA	NA	NA
contig_51776	1.97592	9.38307	2.24754	Up	7.11783e-33	NA	sot:102599883;--	ref|XP_002518303.1|;Palmitoyltransferase TIP1, putative [Ricinus communis] gb|EEF44063.1| Palmitoyltransferase TIP1, putative [Ricinus communis]	ref|XM_002300265.2|;Populus trichocarpa hypothetical protein (POPTR_0001s29380g) mRNA, complete cds	NA	NA	NA	NA	NA
contig_50476	4.3805	20.8017	2.24754	Up	4.06733e-71	NA	rcu:RCOM_0731250;--	ref|XP_002520450.1|;hypothetical protein RCOM_0731250 [Ricinus communis] gb|EEF41863.1| hypothetical protein RCOM_0731250 [Ricinus communis]	ref|XM_006488380.1|;PREDICTED: Citrus sinensis mediator of RNA polymerase II transcription subunit 15-like (LOC102624934), transcript variant X4, mRNA	NA	NA	NA	NA	NA
contig_17428	4.87382	23.1308	2.24669	Up	1.59066e-79	NA	tcc:TCM_016200;--	ref|XP_007040154.1|;P-loop containing nucleoside triphosphate hydrolases superfamily protein [Theobroma cacao] gb|EOY24655.1| P-loop containing nucleoside triphosphate hydrolases superfamily protein [Theobroma cacao]	ref|XM_007040092.1|;Theobroma cacao P-loop containing nucleoside triphosphate hydrolases superfamily protein (TCM_016200) mRNA, complete cds	NA	NA	NA	NA	NA
contig_70552	1.73874	8.25196	2.24669	Up	1.12917e-28	NA	NA	NA	NA	NA	NA	NA	NA	NA
contig_39364	10.3369	49.0463	2.24634	Up	2.70626e-167	all1597;--	sot:102580407;--	gb|AGH32914.1|;fatty acid desaturase [Camellia chekiangoleosa]	gb|JQ739518.1|;Camellia oleifera fatty acid desaturase (FAD) mRNA, complete cds	NA	NA	NA	IPR005804; Fatty acid desaturase, type 1	GO:0006629; lipid metabolic process; Biological Process;GO:0016717; oxidoreductase activity, acting on paired donors, with oxidation of a pair of donors resulting in the reduction of molecular oxygen to two molecules of water; Molecular Function
contig_43531	8.441	39.9931	2.24426	Up	1.77735e-136	RSc2838;--	rcu:RCOM_1052060;--	emb|CAH58634.1|;thioredoxin-dependent peroxidase [Plantago major]	gb|EF421194.1|;Nelumbo nucifera thioredoxin-dependent peroxidase (TDP) mRNA, complete cds	NA	NA	NA	IPR012336; Thioredoxin-like fold	NA
contig_80253	2.55125	12.0837	2.24378	Up	7.48276e-42	NA	NA	NA	NA	NA	NA	NA	NA	NA
CL3457Contig1	3.17835	15.0317	2.24166	Up	1.16687e-51	SPCC737.07c;--	vvi:100261474;--	ref|XP_002264216.1|;PREDICTED: DNA-binding protein SMUBP-2 [Vitis vinifera]	ref|XM_002264180.1|;PREDICTED: Vitis vinifera DNA-binding protein SMUBP-2-like (LOC100261474), mRNA	NA	CER2_CE_orf3#LTR/Gypsy;7242-8339 matches Gypsy2_CB product [Caenorhabditis elegans]	NA	IPR003593; AAA+ ATPase domain;IPR014001; Helicase, superfamily 1/2, ATP-binding domain	GO:0000166; nucleotide binding; Molecular Function
contig_24524	4.19395	19.8216	2.24069	Up	5.47802e-68	NA	pop:POPTR_0014s07340g;--	ref|XP_002320096.2|;hypothetical protein POPTR_0014s07340g [Populus trichocarpa] gb|EEE98411.2| hypothetical protein POPTR_0014s07340g [Populus trichocarpa]	NA	NA	NA	NA	NA	NA
contig_32462	59.48	281.104	2.24063	Up	0	NA	gmx:100787821;--	ref|XP_008221448.1|;PREDICTED: protein TIFY 6B-like [Prunus mume]	ref|XM_002284824.1|;PREDICTED: Vitis vinifera protein TIFY 6B-like, transcript variant 2 (LOC100262965), mRNA	NA	NA	NA	NA	NA
CL4360Contig1	2.00668	9.48268	2.24048	Up	4.54139e-33	NA	sot:102580553;--	ref|XP_006339788.1|;PREDICTED: O-glucosyltransferase rumi-like [Solanum tuberosum]	ref|XM_002273375.2|;PREDICTED: Vitis vinifera O-glucosyltransferase rumi-like (LOC100241442), mRNA	NA	NA	NA	NA	NA
contig_91723	6.11469	28.8891	2.24017	Up	1.53614e-98	NA	sot:102605079;--	ref|XP_006348802.1|;PREDICTED: uncharacterized protein LOC102605079 [Solanum tuberosum]	gb|KF988865.1|;Camellia sinensis isolate Flu-down 1 cultivar Fudingdabai heat shock protein mRNA, complete cds	NA	NA	NA	NA	NA
contig_57397	1.41137	6.66158	2.23877	Up	3.04385e-23	NA	NA	NA	NA	NA	NA	NA	NA	NA
contig_35669	2.51377	11.8385	2.23556	Up	8.64589e-41	all0004;--	atr:s00037p00168570;--	ref|XP_007147727.1|;hypothetical protein PHAVU_006G149700g [Phaseolus vulgaris] ref|XP_007147728.1| hypothetical protein PHAVU_006G149700g [Phaseolus vulgaris] gb|ESW19721.1| hypothetical protein PHAVU_006G149700g [Phaseolus vulgaris] gb|ESW19722.1| hypothetical protein PHAVU_006G149700g [Phaseolus vulgaris]	ref|XM_007020746.1|;Theobroma cacao ATPase, F1 complex, gamma subunit protein (TCM_030867) mRNA, complete cds	NA	NA	NA	IPR000131; ATPase, F1 complex, gamma subunit	GO:0015986; ATP synthesis coupled proton transport; Biological Process;GO:0045261; proton-transporting ATP synthase complex, catalytic core F(1); Cellular Component;GO:0046933; proton-transporting ATP synthase activity, rotational mechanism; Molecular Function
CL10661Contig1	2.23643	10.5162	2.23334	Up	5.86383e-36	ECU11g0470;--	pop:POPTR_0010s01710g;--	ref|XP_002314383.1|;kinesin motor family protein [Populus trichocarpa] gb|EEF00554.1| kinesin motor family protein [Populus trichocarpa]	ref|XM_002516882.1|;Ricinus communis kif4, putative, mRNA	NA	NA	NA	IPR001752; Kinesin, motor domain	GO:0003777; microtubule motor activity; Molecular Function;GO:0005524; ATP binding; Molecular Function;GO:0005875; microtubule associated complex; Cellular Component
contig_16473	1.65799	7.79622	2.23334	Up	3.18863e-27	NA	NA	NA	NA	NA	NA	NA	NA	NA
CL8753Contig1	1.53683	7.2265	2.23334	Up	3.99857e-25	SPAPB2B4.04c;--	vvi:100248876;--	emb|CBI33231.3|;unnamed protein product [Vitis vinifera]	ref|XM_002270863.2|;PREDICTED: Vitis vinifera calcium-transporting ATPase 12, plasma membrane-type-like (LOC100243737), mRNA	NA	NA	NA	NA	NA
contig_69790	15.3683	72.238	2.2328	Up	2.77274e-244	NA	pop:POPTR_0018s12810g;--	ref|XP_002324641.2|;WD-40 repeat family protein [Populus trichocarpa] gb|EEF03206.2| WD-40 repeat family protein [Populus trichocarpa]	ref|XM_003632712.1|;PREDICTED: Vitis vinifera topless-related protein 4-like, transcript variant 2 (LOC100247343), mRNA	NA	NA	NA	NA	NA
contig_34637	12.0977	56.8411	2.23221	Up	7.09305e-192	SPBC29A3.12;--	sot:102584617;--	ref|NP_001275235.1|;uncharacterized protein LOC102577830 [Solanum tuberosum] ref|XP_006367429.1| PREDICTED: 40S ribosomal protein S9-2-like [Solanum tuberosum] gb|ABA46767.1| unknown [Solanum tuberosum]	gb|HM003322.1|;Camellia sinensis clone U10BcDNA 1259 40S ribosomal protein s9 mRNA, partial cds	NA	NA	NA	IPR001912; Ribosomal protein S4/S9, N-terminal	GO:0003723; RNA binding; Molecular Function;GO:0005622; intracellular; Cellular Component
contig_36303	4.19524	19.6928	2.23085	Up	4.03552e-67	all0122;--	pop:POPTR_0017s11290g;--	ref|XP_002324031.1|;PYRUVATE DEHYDROGENASE E1 BETA family protein [Populus trichocarpa] gb|EEF04164.1| PYRUVATE DEHYDROGENASE E1 BETA family protein [Populus trichocarpa]	ref|XM_003632983.1|;PREDICTED: Vitis vinifera pyruvate dehydrogenase E1 component subunit beta-like (LOC100259931), mRNA	NA	NA	NA	NA	NA
contig_19023	1.25697	5.89733	2.23011	Up	9.37179e-21	YPL019c_1;--	pop:POPTR_0017s12250g;--	ref|XP_002323873.1|;SPX domain-containing family protein [Populus trichocarpa] gb|EEF04006.1| SPX domain-containing family protein [Populus trichocarpa]	ref|XM_004304235.1|;PREDICTED: Fragaria vesca subsp. vesca SPX domain-containing protein 4-like (LOC101310434), mRNA	NA	NA	NA	NA	NA
[truncated: 9,667 more rows]

## Sheet: C24h-VS-C12h
Gene_ID	RPKM(C12h)	RPKM(C24h)	log2(C24h/C12h)	Direction	FDR	cog	kegg	nr	nt	swissprot	tepep	trembl	ipr	go
contig_63343	0	27.942	14.7701	Up	4.47548e-234	NA	gmx:100796068;--	gb|EXB56342.1|;hypothetical protein L484_024884 [Morus notabilis]	ref|XM_002510608.1|;Ricinus communis conserved hypothetical protein, mRNA	NA	NA	NA	NA	NA
contig_56485	0	21.8852	14.4177	Up	2.57491e-183	NA	tcc:TCM_021686;--	ref|XP_007026685.1|;2-oxoglutarate and Fe(II)-dependent oxygenase superfamily protein [Theobroma cacao] gb|EOY07187.1| 2-oxoglutarate and Fe(II)-dependent oxygenase superfamily protein [Theobroma cacao]	NA	NA	NA	NA	NA	NA
[truncated: 6,634 more rows]

## Sheet: C36h-VS-C24h
Gene_ID	RPKM(C24h)	RPKM(C36h)	log2(C36h/C24h)	Direction	FDR	cog	kegg	nr	nt	swissprot	tepep	trembl	ipr	go
contig_69230	0	47.3822	15.5321	Up	0	NA	NA	NA	NA	NA	NA	NA	NA	NA
[truncated: 5,662 more rows]

## Sheet: G0h-VS-C0h
Gene_ID	RPKM(C0h)	RPKM(G0h)	log2(G0h/C0h)	Direction	FDR	cog	kegg	nr	nt	swissprot	tepep	trembl	ipr	go
[truncated: 8,005 more rows]

[truncated: 6 more sheets: G12h-VS-C12h, G12h-VS-G0h, G24h-VS-C24h, G24h-VS-G12h, G36h-VS-C36h, G36h-VS-G24h]
