# Supplementary material for: Transcriptome analysis of the tea oil camellia (Camellia oleifera) reveals candidate drought stress genes
Source: PLoS One. 2017 Jul 31;12(7):e0181835. doi: 10.1371/journal.pone.0181835 (PMC5536306; doi:10.1371/journal.pone.0181835)
Supplement: S2 Table — GO enrichment analyses of the DEGs. (XLSX) [file pone.0181835.s004.xlsx]

## Sheet: C12h-VS-C0h.down
GO_ID	GO_Term	GO_Class	Pvalue	AdjustedPv	x1	x2	n	N	EnrichDirect	GOlevl	GeneID
GO:0043531	ADP binding	MF	3.23872e-15	1.04611e-12	54	220	1769	19412	Over	5	CL458Contig1,contig_7806,contig_26352,contig_16357,CL458Contig2,contig_67833,contig_50766,contig_7827,contig_25751,CL6394Contig1,contig_683,contig_26395,contig_20122,contig_53192,CL8061Contig1,CL2244Contig1,contig_16382,CL4952Contig1,contig_27246,CL6319Contig1,CL1448Contig1,contig_54919,contig_8817,contig_685,CL8246Contig1,contig_33844,CL9791Contig1,CL235Contig2,CL10928Contig1,contig_45201,CL546C…
GO:0016705	oxidoreductase activity, acting on paired donors, with incorporation or reduction of molecular oxygen	MF	9.76991e-13	1.40252e-10	84	446	1769	19412	Over	4	contig_39640,contig_8370,contig_56963,CL4990Contig1,contig_51667,CL2Contig7,contig_49176,contig_51655,contig_20109,contig_9523,contig_91514,contig_80242,CL8474Contig1,CL9839Contig1,contig_91513,contig_68019,contig_22524,CL6769Contig1,CL5319Contig1,contig_26244,contig_18792,contig_22815,CL4323Contig1,CL31Contig2,contig_89825,CL8482Contig1,contig_9522,CL9415Contig1,contig_43603,contig_63551,CL11428…
GO:0005506	iron ion binding	MF	6.66615e-11	5.74177e-09	74	399	1769	19412	Over	7	contig_8370,contig_56963,contig_51667,contig_49176,contig_51655,contig_9523,contig_91514,contig_80242,CL8474Contig1,CL9839Contig1,contig_91513,contig_68019,contig_22524,CL6769Contig1,CL5319Contig1,contig_18792,CL31Contig2,contig_89825,CL8482Contig1,contig_9522,CL9415Contig1,contig_43603,contig_63551,contig_2343,CL11428Contig1,contig_14058,CL11898Contig1,contig_36871,contig_66413,CL13632Contig1,CL…
GO:0009055	electron carrier activity	MF	1.33176e-10	9.55908e-09	80	448	1769	19412	Over	2	contig_8370,contig_56963,contig_51667,contig_49176,contig_51655,contig_2347,contig_9523,contig_91514,contig_80242,CL8474Contig1,CL9839Contig1,contig_91513,contig_68019,contig_22524,CL6769Contig1,CL5319Contig1,contig_18792,contig_47434,CL31Contig2,contig_89825,CL8482Contig1,contig_9522,contig_63203,CL9415Contig1,contig_43603,contig_63551,CL11428Contig1,contig_14058,CL11898Contig1,contig_36871,cont…
GO:0043167	ion binding	MF	2.27486e-10	1.54691e-08	616	5497	1769	19412	Over	3	contig_3910,contig_6421,contig_29243,contig_109782,CL2128Contig1,CL946Contig2,contig_12053,CL6023Contig1,CL9325Contig1,contig_166,CL7921Contig1,contig_26474,contig_8370,CL1843Contig1,contig_56963,contig_15794,CL4990Contig1,contig_23975,contig_163,CL246Contig1,contig_89504,contig_63507,contig_56044,CL1848Contig2,contig_51667,CL6347Contig1,contig_59435,CL2Contig7,contig_77969,contig_4763,contig_372…
GO:0046914	transition metal ion binding	MF	2.91157e-10	1.78918e-08	224	1674	1769	19412	Over	6	contig_3910,contig_29243,contig_109782,CL946Contig2,contig_12053,contig_8370,contig_56963,contig_23975,CL246Contig1,contig_89504,contig_51667,contig_77969,contig_4763,contig_49176,contig_25269,contig_51655,contig_76233,contig_17115,CL13167Contig1,contig_9523,contig_91514,contig_80242,CL8474Contig1,CL611Contig2,CL9839Contig1,CL9810Contig1,contig_91513,contig_68019,contig_81332,contig_30498,contig_…
GO:0046872	metal ion binding	MF	1.62176e-07	7.48326e-06	266	2185	1769	19412	Over	5	contig_3910,contig_29243,contig_109782,CL2128Contig1,CL946Contig2,contig_12053,CL7921Contig1,contig_8370,contig_56963,contig_23975,CL246Contig1,contig_89504,contig_51667,contig_77969,contig_4763,contig_49176,contig_25269,CL3428Contig1,contig_51655,CL5694Contig1,contig_76233,contig_33821,contig_17115,contig_33748,CL13167Contig1,CL545Contig1,contig_9523,contig_91514,contig_80242,contig_100085,CL847…
GO:0020037	heme binding	MF	3.47727e-07	1.54918e-05	73	456	1769	19412	Over	5	CL9021Contig1,contig_8370,contig_56963,contig_51667,contig_49176,contig_51655,contig_9523,contig_91514,contig_80242,CL8474Contig1,CL9839Contig1,contig_91513,contig_68019,contig_22524,CL6769Contig1,CL5319Contig1,contig_18792,CL31Contig2,contig_89825,contig_26276,CL8482Contig1,contig_9522,CL9415Contig1,contig_43603,contig_63551,CL11428Contig1,contig_14058,CL11898Contig1,CL13Contig5,contig_36871,con…
GO:0030244	cellulose biosynthetic process	BP	4.66626e-07	1.94478e-05	17	59	1769	19412	Over	8	contig_52745,contig_52746,CL2254Contig1,CL12262Contig1,CL3044Contig1,contig_44193,contig_38808,CL5145Contig1,contig_63013,CL7895Contig1,CL5753Contig1,contig_3218,CL10002Contig1,contig_48223,CL1305Contig1,contig_53333,contig_22477
GO:0016760	cellulose synthase (UDP-forming) activity	MF	2.54566e-06	8.65523e-05	17	53	1769	19412	Over	7	contig_52745,contig_52746,CL2254Contig1,CL12262Contig1,CL3044Contig1,contig_44193,contig_38808,CL5145Contig1,contig_63013,CL7895Contig1,CL5753Contig1,contig_3218,CL10002Contig1,contig_48223,CL1305Contig1,contig_53333,contig_22477
GO:0035251	UDP-glucosyltransferase activity	MF	3.79561e-06	0.00011676	19	76	1769	19412	Over	6	contig_52745,contig_52746,CL2254Contig1,CL12262Contig1,CL3044Contig1,contig_44193,contig_38808,CL5145Contig1,contig_63013,CL7895Contig1,contig_2314,CL5753Contig1,contig_3218,CL10002Contig1,contig_48223,CL2459Contig1,CL1305Contig1,contig_53333,contig_22477
GO:0004813	alanine-tRNA ligase activity	MF	4.83484e-06	0.000141969	7	10	1769	19412	Over	7	contig_14064,CL5231Contig1,contig_5398,contig_33902,contig_33903,contig_45519,CL12102Contig1
GO:0006419	alanyl-tRNA aminoacylation	BP	4.83484e-06	0.000141969	7	10	1769	19412	Over	8	contig_14064,CL5231Contig1,contig_5398,contig_33902,contig_33903,contig_45519,CL12102Contig1
GO:0032559	adenyl ribonucleotide binding	MF	6.91955e-06	0.000198668	305	2661	1769	19412	Over	6	contig_6421,CL6023Contig1,CL9325Contig1,contig_166,contig_15794,contig_163,contig_63507,CL1848Contig2,CL6347Contig1,contig_59435,contig_37237,CL3830Contig1,contig_19769,CL458Contig1,contig_54166,CL13659Contig1,contig_8495,contig_36239,contig_4595,contig_102539,CL8212Contig1,contig_5727,contig_11999,CL7170Contig1,contig_64848,contig_72239,contig_7806,CL3988Contig1,CL9565Contig1,CL24Contig1,CL11326…
GO:0006073	cellular glucan metabolic process	BP	8.31355e-06	0.000223773	21	91	1769	19412	Over	6	contig_52745,contig_89383,contig_79190,contig_52746,CL2254Contig1,CL12262Contig1,CL3044Contig1,contig_44193,contig_38808,CL5145Contig1,contig_63013,CL7895Contig1,contig_2314,CL5753Contig1,contig_3218,CL10002Contig1,contig_48223,CL2459Contig1,CL1305Contig1,contig_53333,contig_22477
GO:0051274	beta-glucan biosynthetic process	BP	9.5591e-06	0.000247007	19	79	1769	19412	Over	7	contig_52745,contig_52746,CL2254Contig1,CL12262Contig1,CL3044Contig1,contig_44193,contig_38808,CL5145Contig1,contig_63013,CL7895Contig1,contig_2314,CL5753Contig1,contig_3218,CL10002Contig1,contig_48223,CL2459Contig1,CL1305Contig1,contig_53333,contig_22477
GO:0016310	phosphorylation	BP	2.18936e-05	0.000514301	163	1314	1769	19412	Over	6	contig_6421,CL6023Contig1,CL9325Contig1,contig_166,contig_163,contig_63507,CL1848Contig2,CL6347Contig1,contig_59435,CL9774Contig1,contig_37237,CL3830Contig1,contig_54166,CL13659Contig1,contig_8495,contig_36239,contig_4595,CL8212Contig1,contig_11999,CL7170Contig1,contig_64848,contig_72239,CL9565Contig1,CL24Contig1,CL4920Contig1,contig_86107,contig_16633,contig_89678,CL1762Contig1,contig_8518,CL548…
GO:0004672	protein kinase activity	MF	3.28578e-05	0.000744776	159	1285	1769	19412	Over	6	contig_6421,CL6023Contig1,CL9325Contig1,contig_166,contig_163,contig_63507,CL1848Contig2,CL6347Contig1,contig_59435,contig_37237,CL3830Contig1,contig_54166,CL13659Contig1,contig_8495,contig_36239,contig_4595,CL8212Contig1,contig_11999,CL7170Contig1,contig_64848,contig_72239,CL9565Contig1,CL24Contig1,CL4920Contig1,contig_86107,contig_16633,contig_89678,CL1762Contig1,contig_8518,CL5487Contig1,CL282…
GO:0006468	protein phosphorylation	BP	3.90152e-05	0.00080012	155	1251	1769	19412	Over	7	contig_6421,CL6023Contig1,CL9325Contig1,contig_166,contig_163,contig_63507,CL1848Contig2,CL6347Contig1,contig_59435,CL9774Contig1,contig_37237,CL3830Contig1,contig_54166,CL13659Contig1,contig_8495,contig_36239,contig_4595,CL8212Contig1,contig_11999,CL7170Contig1,contig_64848,contig_72239,CL9565Contig1,CL24Contig1,CL4920Contig1,contig_86107,contig_16633,contig_89678,CL1762Contig1,contig_8518,CL548…
GO:0016758	transferase activity, transferring hexosyl groups	MF	8.24362e-05	0.00152154	57	380	1769	19412	Over	5	contig_48684,contig_52745,contig_89383,contig_7303,CL10097Contig1,contig_19657,contig_45010,contig_79190,contig_9032,contig_52746,contig_43790,CL3660Contig1,contig_105101,CL2254Contig1,CL4408Contig1,CL12262Contig1,contig_20543,contig_8952,contig_12576,CL3044Contig1,CL2868Contig1,contig_72433,CL14778Contig1,contig_44193,contig_74338,contig_19592,CL2439Contig1,contig_40173,contig_5138,contig_23541,…
GO:0008236	serine-type peptidase activity	MF	9.37106e-05	0.00168158	37	219	1769	19412	Over	5	contig_61906,CL11304Contig1,contig_43027,CL2994Contig1,contig_17346,contig_17262,CL7912Contig1,CL9036Contig1,CL1330Contig2,contig_66744,CL4251Contig1,CL4582Contig1,CL13953Contig1,CL1876Contig1,CL1330Contig1,contig_20708,contig_14539,contig_35478,contig_16907,contig_86872,CL12933Contig1,CL2970Contig1,contig_18198,contig_80178,contig_2869,CL139Contig2,contig_45991,contig_35762,contig_58776,contig_9…
GO:0008171	O-methyltransferase activity	MF	0.000101856	0.00175463	11	33	1769	19412	Over	6	CL600Contig3,contig_67695,CL3978Contig1,CL600Contig1,contig_30165,CL5292Contig1,contig_99193,contig_81195,contig_32163,contig_78622,contig_6518
GO:0004713	protein tyrosine kinase activity	MF	0.000139685	0.0023438	78	568	1769	19412	Over	7	contig_6421,CL6023Contig1,contig_163,contig_59435,contig_37237,CL3830Contig1,CL13659Contig1,contig_8495,contig_36239,CL8212Contig1,contig_11999,CL9565Contig1,CL24Contig1,CL1762Contig1,contig_8518,CL2827Contig1,CL7884Contig1,CL8969Contig1,CL1105Contig1,contig_164,contig_8367,CL53Contig2,contig_1167,contig_14404,contig_14542,CL5051Contig1,contig_25740,CL14568Contig1,CL1087Contig2,CL6143Contig1,CL49…
GO:0016301	kinase activity	MF	0.000243568	0.00380295	174	1476	1769	19412	Over	5	contig_6421,CL6023Contig1,CL9325Contig1,contig_166,contig_163,contig_63507,CL1848Contig2,CL6347Contig1,contig_59435,contig_37237,CL3830Contig1,contig_54166,CL13659Contig1,contig_8495,contig_36239,contig_4595,CL8212Contig1,contig_5727,contig_11999,CL7170Contig1,contig_64848,contig_72239,CL9565Contig1,CL24Contig1,CL4920Contig1,contig_86107,contig_16633,contig_89678,CL1762Contig1,contig_8518,CL5487C…
GO:0004497	monooxygenase activity	MF	0.000277445	0.00405999	15	66	1769	19412	Over	4	CL4990Contig1,CL8898Contig1,CL2Contig7,contig_20109,contig_85030,contig_91513,contig_68019,contig_22815,CL4323Contig1,CL8482Contig1,CL11428Contig1,contig_22813,contig_13978,contig_2299,contig_16961
GO:0032550	purine ribonucleoside binding	MF	0.000282816	0.00405999	327	3005	1769	19412	Over	6	contig_6421,CL6023Contig1,CL9325Contig1,contig_166,CL1843Contig1,contig_15794,contig_163,contig_63507,CL1848Contig2,CL6347Contig1,contig_59435,contig_37237,CL3830Contig1,contig_19769,CL458Contig1,contig_54166,CL10687Contig1,CL13659Contig1,contig_8495,contig_36239,contig_4595,CL7518Contig1,contig_102539,CL8212Contig1,contig_5727,contig_11999,CL7170Contig1,contig_64848,contig_72239,contig_7806,CL39…
GO:0032555	purine ribonucleotide binding	MF	0.000282816	0.00405999	327	3005	1769	19412	Over	5	contig_6421,CL6023Contig1,CL9325Contig1,contig_166,CL1843Contig1,contig_15794,contig_163,contig_63507,CL1848Contig2,CL6347Contig1,contig_59435,contig_37237,CL3830Contig1,contig_19769,CL458Contig1,contig_54166,CL10687Contig1,CL13659Contig1,contig_8495,contig_36239,contig_4595,CL7518Contig1,contig_102539,CL8212Contig1,contig_5727,contig_11999,CL7170Contig1,contig_64848,contig_72239,contig_7806,CL39…
GO:0016740	transferase activity	MF	0.000383934	0.00533379	351	3262	1769	19412	Over	3	contig_6421,contig_48684,CL6023Contig1,contig_14505,CL9325Contig1,contig_166,contig_163,contig_52745,contig_89383,contig_7303,contig_63507,CL10902Contig1,CL1848Contig2,CL10097Contig1,CL6347Contig1,contig_59435,contig_89017,contig_10671,contig_64884,contig_48250,contig_37237,CL9448Contig1,CL13947Contig1,CL3830Contig1,contig_54166,contig_19657,contig_39609,CL13659Contig1,contig_7540,contig_8495,con…
GO:0004185	serine-type carboxypeptidase activity	MF	0.000394502	0.00536523	16	74	1769	19412	Over	7	contig_61906,CL11304Contig1,contig_43027,CL2994Contig1,CL9036Contig1,contig_66744,CL13953Contig1,CL1876Contig1,contig_14539,contig_16907,contig_86872,contig_80178,contig_45991,contig_58776,CL5521Contig1,contig_67766
GO:0030247	polysaccharide binding	MF	0.000413548	0.00545208	11	38	1769	19412	Over	4	contig_13657,contig_59273,contig_13656,CL11777Contig1,contig_93332,CL8178Contig1,contig_13575,contig_96677,CL4780Contig1,CL8872Contig1,contig_19935
GO:0006952	defense response	BP	0.000432075	0.00563879	18	88	1769	19412	Over	4	CL458Contig1,contig_16357,CL458Contig2,contig_62822,CL2244Contig1,CL1448Contig1,CL9791Contig1,CL235Contig2,contig_45201,CL546Contig1,CL5583Contig1,CL2508Contig1,contig_6680,contig_24181,contig_9349,CL4374Contig1,contig_35225,CL576Contig1
GO:0016491	oxidoreductase activity	MF	0.000454272	0.0058692	213	1876	1769	19412	Over	3	CL9021Contig1,contig_81935,contig_39640,contig_26474,contig_8370,contig_56963,CL4990Contig1,contig_33013,CL8898Contig1,contig_31484,contig_31485,contig_51667,CL2Contig7,contig_89017,contig_33638,contig_5923,contig_49176,CL13101Contig1,contig_51375,contig_51655,CL946Contig1,contig_20109,contig_9523,contig_85030,contig_91514,CL14771Contig1,contig_80242,CL8474Contig1,contig_31171,CL9839Contig1,CL981…
GO:0097367	carbohydrate derivative binding	MF	0.000484638	0.00613874	332	3077	1769	19412	Over	3	contig_6421,CL6023Contig1,CL9325Contig1,contig_166,CL1843Contig1,contig_15794,contig_163,contig_63507,CL1848Contig2,CL6347Contig1,contig_59435,contig_37237,CL3830Contig1,contig_19769,CL458Contig1,contig_54166,CL10687Contig1,CL13659Contig1,contig_8495,contig_36239,contig_4595,CL7518Contig1,contig_102539,CL8212Contig1,contig_5727,contig_11999,CL7170Contig1,contig_64848,contig_72239,contig_7806,CL39…
GO:0016773	phosphotransferase activity, alcohol group as acceptor	MF	0.000503866	0.00632034	169	1447	1769	19412	Over	5	contig_6421,CL6023Contig1,CL9325Contig1,contig_166,contig_163,contig_63507,CL1848Contig2,CL6347Contig1,contig_59435,contig_37237,CL3830Contig1,contig_54166,CL13659Contig1,contig_8495,contig_36239,contig_4595,CL8212Contig1,contig_5727,contig_11999,CL7170Contig1,contig_64848,contig_72239,CL9565Contig1,CL24Contig1,CL4920Contig1,contig_86107,contig_16633,contig_89678,CL1762Contig1,contig_8518,contig_…
GO:0032553	ribonucleotide binding	MF	0.000643472	0.00784308	330	3068	1769	19412	Over	4	contig_6421,CL6023Contig1,CL9325Contig1,contig_166,CL1843Contig1,contig_15794,contig_163,contig_63507,CL1848Contig2,CL6347Contig1,contig_59435,contig_37237,CL3830Contig1,contig_19769,CL458Contig1,contig_54166,CL10687Contig1,CL13659Contig1,contig_8495,contig_36239,contig_4595,CL7518Contig1,contig_102539,CL8212Contig1,contig_5727,contig_11999,CL7170Contig1,contig_64848,contig_72239,contig_7806,CL39…
GO:0055114	oxidation-reduction process	BP	0.000778748	0.00923067	193	1695	1769	19412	Over	4	CL9021Contig1,contig_81935,contig_39640,contig_26474,contig_8370,contig_56963,CL4990Contig1,contig_33013,CL8898Contig1,contig_51667,CL2Contig7,contig_89017,contig_33638,contig_5923,contig_49176,CL13101Contig1,contig_51375,contig_51655,contig_20109,contig_9523,contig_85030,contig_91514,CL14771Contig1,contig_80242,CL8474Contig1,contig_31171,CL9839Contig1,CL9810Contig1,contig_91513,contig_68019,cont…
GO:0016888	endodeoxyribonuclease activity, producing 5'-phosphomonoesters	MF	0.000886915	0.0102312	4	6	1769	19412	Over	8	contig_30978,contig_30980,contig_30979,contig_30981
GO:0003824	catalytic activity	MF	0.00114009	0.012921	915	9320	1769	19412	Over	2	contig_61906,CL9021Contig1,contig_86548,contig_6421,CL14353Contig1,CL2128Contig1,contig_48684,CL11667Contig1,CL1800Contig1,CL11304Contig1,contig_43027,contig_81935,CL6023Contig1,CL872Contig1,contig_39640,contig_14505,CL9325Contig1,contig_166,contig_47717,CL7921Contig1,CL2994Contig1,contig_26474,contig_4774,contig_23441,contig_8370,contig_56963,CL4990Contig1,CL5668Contig1,contig_33013,contig_60998…
GO:0016709	oxidoreductase activity, acting on paired donors, with incorporation or reduction of molecular oxygen, NAD(P)H as one donor, and incorporation of one atom of oxygen	MF	0.00123008	0.0138197	8	25	1769	19412	Over	5	CL4990Contig1,CL2Contig7,contig_20109,contig_22815,CL4323Contig1,contig_22813,contig_2299,contig_16961
GO:0008270	zinc ion binding	MF	0.00129047	0.0143731	134	1133	1769	19412	Over	7	contig_29243,CL946Contig2,contig_12053,contig_23975,CL246Contig1,contig_89504,contig_77969,contig_4763,contig_25269,contig_76233,contig_17115,CL13167Contig1,CL611Contig2,contig_30498,CL13349Contig1,CL5483Contig1,contig_31282,CL223Contig2,contig_109657,CL3002Contig1,contig_52016,CL476Contig1,contig_30967,contig_33759,contig_2108,contig_50726,contig_66857,CL109Contig4,CL6731Contig1,CL7256Contig1,co…
GO:0000166	nucleotide binding	MF	0.00200964	0.0212825	355	3375	1769	19412	Over	4	contig_6421,CL6023Contig1,CL9325Contig1,contig_166,contig_26474,CL1843Contig1,contig_15794,CL4990Contig1,contig_163,contig_63507,CL1848Contig2,CL6347Contig1,contig_59435,CL2Contig7,contig_37237,CL3830Contig1,contig_19769,CL458Contig1,contig_54166,CL10687Contig1,CL13659Contig1,contig_8495,contig_36239,contig_4595,CL7518Contig1,contig_102539,CL8212Contig1,contig_5727,contig_11999,CL7170Contig1,cont…
GO:0034637	cellular carbohydrate biosynthetic process	BP	0.00221197	0.0230499	20	112	1769	19412	Over	4	contig_52745,contig_52746,CL2254Contig1,CL12262Contig1,CL3044Contig1,contig_44193,contig_38808,CL5145Contig1,contig_63013,CL7895Contig1,contig_2314,CL5753Contig1,contig_3218,CL10002Contig1,contig_48223,CL2459Contig1,CL1305Contig1,contig_53333,contig_22477,CL9884Contig1
GO:0006003	fructose 2,6-bisphosphate metabolic process	BP	0.00281622	0.0287528	3	4	1769	19412	Over	5	contig_5727,CL3692Contig1,CL13928Contig1
GO:0036094	small molecule binding	MF	0.00377824	0.036429	359	3447	1769	19412	Over	3	contig_6421,CL6023Contig1,CL9325Contig1,contig_166,contig_26474,CL1843Contig1,contig_15794,CL4990Contig1,contig_163,contig_63507,CL1848Contig2,CL6347Contig1,contig_59435,CL2Contig7,contig_37237,CL3830Contig1,contig_19769,CL458Contig1,contig_54166,CL10687Contig1,CL13659Contig1,contig_8495,contig_36239,contig_4595,CL7518Contig1,contig_102539,CL8212Contig1,contig_5727,contig_11999,CL7170Contig1,cont…
GO:0043086	negative regulation of catalytic activity	BP	0.00402855	0.0382713	6	18	1769	19412	Over	5	contig_17262,CL7912Contig1,CL4251Contig1,contig_20708,contig_18198,CL6683Contig1
GO:0016757	transferase activity, transferring glycosyl groups	MF	0.00411222	0.038781	62	479	1769	19412	Over	4	contig_48684,contig_52745,contig_89383,contig_7303,CL10097Contig1,contig_19657,contig_45010,contig_79190,contig_9032,contig_52746,contig_43790,CL3660Contig1,contig_105101,contig_8576,CL2254Contig1,CL4408Contig1,CL12262Contig1,contig_20543,contig_8952,contig_12576,CL3044Contig1,CL2868Contig1,contig_72433,contig_70475,CL14778Contig1,contig_44193,contig_74338,contig_19592,CL2439Contig1,contig_40173,…
GO:0042132	fructose 1,6-bisphosphate 1-phosphatase activity	MF	0.00430854	0.0394797	5	13	1769	19412	Over	9	CL11642Contig1,contig_63635,CL6970Contig1,contig_51671,contig_20488
GO:0006464	cellular protein modification process	BP	0.00438437	0.0396127	168	1503	1769	19412	Over	6	contig_6421,CL6023Contig1,CL9325Contig1,contig_166,contig_163,CL246Contig1,contig_63507,CL1848Contig2,CL6347Contig1,contig_59435,CL9774Contig1,contig_37237,CL3830Contig1,contig_54166,CL13659Contig1,contig_8495,contig_36239,contig_4595,CL8212Contig1,contig_11999,CL7170Contig1,contig_64848,contig_72239,CL9565Contig1,CL24Contig1,CL4920Contig1,contig_86107,contig_16633,contig_89678,CL1762Contig1,cont…
GO:0016051	carbohydrate biosynthetic process	BP	0.00514563	0.0458493	23	142	1769	19412	Over	5	contig_52745,contig_52746,CL2254Contig1,CL12262Contig1,CL3044Contig1,contig_44193,contig_38808,CL5145Contig1,contig_63013,CL7895Contig1,contig_2314,CL5753Contig1,contig_3218,CL10002Contig1,contig_48223,CL12017Contig1,CL2459Contig1,CL1305Contig1,contig_53333,contig_12232,contig_22477,CL9884Contig1,CL11919Contig1
GO:0004499	N,N-dimethylaniline monooxygenase activity	MF	0.0054397	0.0478102	6	19	1769	19412	Over	6	CL4990Contig1,CL2Contig7,contig_20109,CL4323Contig1,contig_2299,contig_16961

## Sheet: C12h-VS-C0h.up
GO_ID	GO_Term	GO_Class	Pvalue	AdjustedPv	x1	x2	n	N	EnrichDirect	GOlevl	GeneID
GO:0016020	membrane	CC	3.87687e-08	1.55269e-05	294	2305	1858	19412	Over	2	contig_93524,contig_59624,CL3057Contig1,contig_49846,contig_37568,contig_7322,contig_48040,contig_58024,CL12057Contig1,contig_51370,CL2692Contig1,contig_3784,contig_22930,contig_62386,contig_80873,contig_29626,CL14099Contig1,CL5163Contig1,CL4716Contig1,contig_40433,contig_16661,contig_36601,contig_39937,contig_30238,CL42Contig2,contig_34265,contig_50451,contig_73694,CL7455Contig1,contig_37924,con…
GO:0044271	cellular nitrogen compound biosynthetic process	BP	7.95163e-08	2.5477e-05	149	1035	1858	19412	Over	5	contig_76011,contig_76920,CL5393Contig1,CL7963Contig1,contig_77236,CL9326Contig1,contig_18643,CL6471Contig1,contig_58927,CL14808Contig1,CL7661Contig1,contig_31212,contig_68508,contig_102973,contig_27917,contig_49525,CL4799Contig1,CL6060Contig1,contig_32916,CL1698Contig1,contig_28961,contig_40335,CL4581Contig1,CL4349Contig1,contig_50938,contig_16661,contig_96030,contig_70986,contig_71821,contig_39…
GO:1901362	organic cyclic compound biosynthetic process	BP	1.96057e-07	5.23472e-05	151	1065	1858	19412	Over	5	contig_76011,contig_76920,CL5393Contig1,CL7963Contig1,contig_77236,CL9326Contig1,contig_18643,CL6471Contig1,contig_58927,CL14808Contig1,CL7661Contig1,contig_31212,contig_68508,contig_102973,contig_27917,contig_49525,CL4799Contig1,CL1698Contig1,contig_28961,contig_40335,CL4581Contig1,CL4349Contig1,contig_50938,contig_16661,contig_96030,contig_70986,contig_71821,contig_39392,CL2298Contig1,contig_66…
GO:0019438	aromatic compound biosynthetic process	BP	2.50655e-07	5.73643e-05	146	1026	1858	19412	Over	5	contig_76011,contig_76920,CL5393Contig1,CL7963Contig1,contig_77236,CL9326Contig1,contig_18643,CL6471Contig1,contig_58927,CL14808Contig1,CL7661Contig1,contig_31212,contig_68508,contig_102973,contig_27917,contig_49525,CL4799Contig1,CL1698Contig1,contig_28961,contig_40335,CL4581Contig1,CL4349Contig1,contig_50938,contig_16661,contig_96030,contig_70986,contig_71821,contig_39392,CL2298Contig1,contig_66…
GO:0044763	single-organism cellular process	BP	5.29274e-07	0.000105987	361	2991	1858	19412	Over	3	CL9326Contig1,contig_71725,contig_59624,contig_43391,contig_27917,CL4799Contig1,contig_56561,contig_51370,CL6060Contig1,contig_32916,contig_28961,CL2692Contig1,contig_22930,contig_85426,contig_57617,CL14099Contig1,CL4716Contig1,contig_16661,contig_58662,CL7715Contig1,contig_74124,contig_42668,contig_60948,contig_66526,CL2761Contig1,CL42Contig2,CL2383Contig1,CL7288Contig1,CL88Contig2,CL1342Contig1…
GO:0065007	biological regulation	BP	1.08136e-06	0.000125635	170	1257	1858	19412	Over	2	contig_76011,contig_76920,CL5393Contig1,contig_3095,CL7963Contig1,contig_77236,CL9326Contig1,contig_18643,contig_55451,CL6471Contig1,contig_58927,CL14808Contig1,contig_43391,contig_33035,contig_74465,CL7661Contig1,contig_31212,contig_68508,contig_102973,contig_49525,contig_56561,contig_28961,contig_40335,CL4581Contig1,CL4349Contig1,contig_57617,contig_50938,contig_96030,contig_5419,contig_60948,c…
GO:0034654	nucleobase-containing compound biosynthetic process	BP	1.09794e-06	0.000125635	131	920	1858	19412	Over	5	contig_76011,contig_76920,CL5393Contig1,CL7963Contig1,contig_77236,CL9326Contig1,contig_18643,CL6471Contig1,contig_58927,CL14808Contig1,CL7661Contig1,contig_31212,contig_68508,contig_102973,contig_27917,contig_49525,CL4799Contig1,CL1698Contig1,contig_28961,contig_40335,CL4581Contig1,CL4349Contig1,contig_50938,contig_16661,contig_96030,contig_70986,contig_71821,contig_39392,CL2298Contig1,contig_66…
GO:0030170	pyridoxal phosphate binding	MF	1.40463e-06	0.000142059	21	81	1858	19412	Over	4	contig_71725,contig_53503,CL24Contig6,contig_69626,contig_35677,contig_62083,CL1257Contig1,CL14177Contig1,contig_37672,CL12433Contig1,CL12947Contig1,contig_86614,CL12824Contig1,contig_62082,CL7228Contig1,contig_49064,contig_104640,CL6034Contig1,contig_53896,contig_26928,contig_3868
GO:0018130	heterocycle biosynthetic process	BP	1.41881e-06	0.000142059	142	1018	1858	19412	Over	5	contig_76011,contig_76920,CL5393Contig1,CL7963Contig1,contig_77236,CL9326Contig1,contig_18643,CL6471Contig1,contig_58927,CL14808Contig1,CL7661Contig1,contig_31212,contig_68508,contig_102973,contig_27917,contig_49525,CL4799Contig1,CL1698Contig1,contig_28961,contig_40335,CL4581Contig1,CL4349Contig1,contig_50938,contig_16661,contig_96030,contig_70986,contig_71821,contig_39392,CL2298Contig1,contig_66…
GO:0050794	regulation of cellular process	BP	5.43133e-06	0.000455744	159	1189	1858	19412	Over	3	contig_76011,contig_76920,CL5393Contig1,CL7963Contig1,contig_77236,CL9326Contig1,contig_18643,CL6471Contig1,contig_58927,CL14808Contig1,contig_74465,CL7661Contig1,contig_31212,contig_68508,contig_102973,contig_49525,contig_56561,contig_28961,contig_40335,CL4581Contig1,CL4349Contig1,contig_57617,contig_50938,contig_96030,contig_5419,contig_60948,contig_70986,contig_66526,contig_71821,contig_39392,…
GO:0044711	single-organism biosynthetic process	BP	5.92954e-06	0.000455744	92	616	1858	19412	Over	4	contig_27917,CL4799Contig1,CL6060Contig1,contig_32916,contig_16661,contig_58662,CL7715Contig1,contig_42668,CL88Contig2,CL5403Contig1,CL12293Contig1,CL2468Contig1,CL87Contig1,contig_49668,contig_49128,CL3966Contig1,contig_95760,contig_5186,contig_14592,CL3871Contig1,contig_24303,contig_43201,contig_37213,CL14236Contig1,contig_35669,CL461Contig1,contig_34720,CL5432Contig1,contig_39878,CL3763Contig1…
GO:0006355	regulation of transcription, DNA-templated	BP	6.54314e-06	0.000455744	98	667	1858	19412	Over	6	contig_76011,contig_76920,CL5393Contig1,CL7963Contig1,contig_77236,CL9326Contig1,contig_18643,CL6471Contig1,contig_58927,CL14808Contig1,CL7661Contig1,contig_31212,contig_68508,contig_102973,contig_49525,contig_28961,contig_40335,CL4581Contig1,CL4349Contig1,contig_50938,contig_96030,contig_70986,contig_71821,contig_39392,CL2298Contig1,contig_663,contig_108918,contig_68692,contig_70913,contig_2424,…
GO:0003700	sequence-specific DNA binding transcription factor activity	MF	8.25602e-06	0.000483352	60	363	1858	19412	Over	3	contig_76011,contig_76920,CL5393Contig1,CL7963Contig1,contig_77236,contig_18643,contig_58927,CL14808Contig1,CL7661Contig1,contig_31212,contig_68508,contig_102973,contig_49525,contig_40335,CL4581Contig1,contig_50938,contig_70986,contig_39392,CL2298Contig1,contig_663,contig_108918,CL13214Contig1,CL840Contig1,CL5671Contig1,CL1773Contig1,contig_79724,contig_59673,contig_13209,contig_55042,CL11851Cont…
GO:2000112	regulation of cellular macromolecule biosynthetic process	BP	8.74982e-06	0.000483352	101	696	1858	19412	Over	6	contig_76011,contig_76920,CL5393Contig1,CL7963Contig1,contig_77236,CL9326Contig1,contig_18643,CL6471Contig1,contig_58927,CL14808Contig1,contig_74465,CL7661Contig1,contig_31212,contig_68508,contig_102973,contig_49525,contig_28961,contig_40335,CL4581Contig1,CL4349Contig1,contig_50938,contig_96030,contig_5419,contig_70986,contig_71821,contig_39392,CL2298Contig1,contig_663,contig_108918,contig_68692,…
GO:0050789	regulation of biological process	BP	9.48887e-06	0.000506705	162	1226	1858	19412	Over	2	contig_76011,contig_76920,CL5393Contig1,contig_3095,CL7963Contig1,contig_77236,CL9326Contig1,contig_18643,contig_55451,CL6471Contig1,contig_58927,CL14808Contig1,contig_33035,contig_74465,CL7661Contig1,contig_31212,contig_68508,contig_102973,contig_49525,contig_56561,contig_28961,contig_40335,CL4581Contig1,CL4349Contig1,contig_57617,contig_50938,contig_96030,contig_5419,contig_60948,contig_70986,c…
GO:0010468	regulation of gene expression	BP	1.25336e-05	0.000624018	101	701	1858	19412	Over	5	contig_76011,contig_76920,CL5393Contig1,CL7963Contig1,contig_77236,CL9326Contig1,contig_18643,CL6471Contig1,contig_58927,CL14808Contig1,contig_74465,CL7661Contig1,contig_31212,contig_68508,contig_102973,contig_49525,contig_28961,contig_40335,CL4581Contig1,CL4349Contig1,contig_50938,contig_96030,contig_5419,contig_70986,contig_71821,contig_39392,CL2298Contig1,contig_663,contig_108918,contig_68692,…
GO:0000156	phosphorelay response regulator activity	MF	3.50779e-05	0.00151878	10	24	1858	19412	Over	4	CL9326Contig1,contig_28961,contig_70913,contig_46112,contig_26514,CL3577Contig1,contig_36913,contig_29012,CL549Contig1,contig_5578
GO:0051179	localization	BP	4.08262e-05	0.00172115	214	1730	1858	19412	Over	2	contig_59624,contig_49846,CL2692Contig1,contig_3784,contig_22930,CL14099Contig1,CL4716Contig1,contig_40433,contig_16661,contig_60948,CL42Contig2,contig_50451,contig_73694,contig_98608,contig_43241,CL1553Contig2,CL8191Contig1,CL1475Contig1,CL4240Contig1,contig_77596,CL14047Contig1,contig_30064,CL14594Contig1,CL12489Contig1,contig_9943,contig_53610,CL1996Contig1,contig_15701,contig_43841,CL3816Cont…
GO:0019219	regulation of nucleobase-containing compound metabolic process	BP	6.27072e-05	0.00245017	101	725	1858	19412	Over	5	contig_76011,contig_76920,CL5393Contig1,CL7963Contig1,contig_77236,CL9326Contig1,contig_18643,CL6471Contig1,contig_58927,CL14808Contig1,CL7661Contig1,contig_31212,contig_68508,contig_102973,contig_49525,contig_28961,contig_40335,CL4581Contig1,CL4349Contig1,contig_50938,contig_96030,contig_70986,contig_71821,contig_39392,CL2298Contig1,contig_663,contig_108918,contig_68692,contig_70913,contig_2424,…
GO:0006810	transport	BP	6.76399e-05	0.00257998	211	1715	1858	19412	Over	3	contig_59624,contig_49846,CL2692Contig1,contig_3784,contig_22930,CL14099Contig1,CL4716Contig1,contig_40433,contig_16661,contig_60948,CL42Contig2,contig_50451,contig_73694,contig_98608,contig_43241,CL1553Contig2,CL8191Contig1,CL1475Contig1,CL4240Contig1,contig_77596,CL14047Contig1,contig_30064,CL14594Contig1,CL12489Contig1,contig_9943,contig_53610,CL1996Contig1,contig_15701,contig_43841,CL3816Cont…
GO:0080090	regulation of primary metabolic process	BP	8.09947e-05	0.00294894	104	755	1858	19412	Over	4	contig_76011,contig_76920,CL5393Contig1,CL7963Contig1,contig_77236,CL9326Contig1,contig_18643,CL6471Contig1,contig_58927,CL14808Contig1,contig_74465,CL7661Contig1,contig_31212,contig_68508,contig_102973,contig_49525,contig_28961,contig_40335,CL4581Contig1,CL4349Contig1,contig_50938,contig_96030,contig_5419,contig_70986,contig_71821,contig_39392,CL2298Contig1,contig_663,contig_108918,contig_68692,…
GO:0031323	regulation of cellular metabolic process	BP	8.78112e-05	0.00305812	105	765	1858	19412	Over	4	contig_76011,contig_76920,CL5393Contig1,CL7963Contig1,contig_77236,CL9326Contig1,contig_18643,CL6471Contig1,contig_58927,CL14808Contig1,contig_74465,CL7661Contig1,contig_31212,contig_68508,contig_102973,contig_49525,contig_28961,contig_40335,CL4581Contig1,CL4349Contig1,contig_50938,contig_96030,contig_5419,contig_70986,contig_71821,contig_39392,CL2298Contig1,contig_663,contig_108918,contig_68692,…
GO:0007275	multicellular organismal development	BP	0.000136198	0.00428008	7	14	1858	19412	Over	4	contig_3095,contig_55451,contig_81069,contig_33035,contig_46167,CL3720Contig1,contig_106576
GO:0044425	membrane part	CC	0.000136257	0.00428008	155	1218	1858	19412	Over	2	contig_93524,contig_59624,contig_49846,contig_37568,contig_48040,contig_22930,contig_80873,contig_29626,CL14099Contig1,CL5163Contig1,CL4716Contig1,contig_16661,contig_36601,contig_30238,CL7455Contig1,contig_37924,contig_16048,contig_61336,CL1553Contig2,CL595Contig1,CL1339Contig1,CL8191Contig1,CL1475Contig1,CL5241Contig1,contig_77596,CL14594Contig1,CL9905Contig1,contig_43841,contig_42915,contig_53…
GO:0044255	cellular lipid metabolic process	BP	0.000170471	0.00479113	38	221	1858	19412	Over	4	contig_85426,CL7715Contig1,contig_42668,CL12293Contig1,CL2468Contig1,CL5709Contig1,contig_95760,contig_14592,CL3871Contig1,CL9905Contig1,CL7878Contig1,CL5432Contig1,contig_39878,CL9516Contig1,CL7477Contig1,contig_56183,contig_12449,contig_14654,contig_17070,contig_52886,contig_108798,CL12219Contig1,contig_194,contig_55668,contig_21443,CL7007Contig1,contig_39628,CL5411Contig1,CL6969Contig1,contig_…
GO:0031224	intrinsic component of membrane	CC	0.000178229	0.00492282	123	936	1858	19412	Over	3	contig_93524,contig_49846,contig_37568,contig_48040,contig_22930,contig_80873,contig_29626,CL14099Contig1,CL5163Contig1,CL4716Contig1,contig_36601,contig_30238,CL7455Contig1,contig_37924,contig_16048,contig_61336,CL595Contig1,CL1339Contig1,CL8191Contig1,CL1475Contig1,CL5241Contig1,contig_77596,CL14594Contig1,CL9905Contig1,contig_43841,contig_3090,contig_69805,contig_69295,CL13637Contig1,contig_31…
GO:0006351	transcription, DNA-templated	BP	0.000181741	0.00493473	107	795	1858	19412	Over	6	contig_76011,contig_76920,CL5393Contig1,CL7963Contig1,contig_77236,CL9326Contig1,contig_18643,CL6471Contig1,contig_58927,CL14808Contig1,CL7661Contig1,contig_31212,contig_68508,contig_102973,contig_49525,CL1698Contig1,contig_28961,contig_40335,CL4581Contig1,CL4349Contig1,contig_50938,contig_96030,contig_70986,contig_71821,contig_39392,CL2298Contig1,contig_663,contig_108918,contig_68692,contig_7091…
GO:0008104	protein localization	BP	0.000226499	0.00585244	51	325	1858	19412	Over	4	contig_59624,contig_60948,CL1553Contig2,CL1475Contig1,CL2053Contig1,contig_69295,contig_60947,contig_36167,contig_59337,CL3479Contig1,contig_56099,CL5160Contig1,contig_35218,contig_70988,contig_37197,contig_11884,contig_44002,CL9019Contig1,contig_6377,CL12309Contig1,contig_20249,contig_46079,contig_49883,CL10333Contig1,CL14062Contig1,contig_96762,contig_52576,contig_53140,CL9777Contig1,contig_742…
GO:0048037	cofactor binding	MF	0.000231346	0.0058828	70	481	1858	19412	Over	3	contig_71725,contig_31854,contig_53503,CL24Contig6,contig_71146,contig_69626,contig_35677,contig_17342,contig_108723,CL2993Contig1,CL1187Contig1,contig_62083,CL1667Contig1,CL1257Contig1,contig_92314,CL14177Contig1,CL1913Contig1,contig_17344,contig_37672,CL3604Contig1,contig_67890,CL12377Contig1,contig_20059,contig_37341,contig_383,CL12433Contig1,CL12947Contig1,contig_107251,contig_19881,CL12900Co…
GO:0016021	integral component of membrane	CC	0.000277976	0.00695809	121	927	1858	19412	Over	3	contig_93524,contig_49846,contig_37568,contig_48040,contig_22930,contig_80873,contig_29626,CL14099Contig1,CL5163Contig1,CL4716Contig1,contig_36601,contig_30238,CL7455Contig1,contig_37924,contig_16048,contig_61336,CL595Contig1,CL1339Contig1,CL8191Contig1,CL1475Contig1,CL5241Contig1,contig_77596,CL14594Contig1,CL9905Contig1,contig_43841,contig_3090,contig_69805,contig_69295,CL13637Contig1,contig_31…
GO:0033036	macromolecule localization	BP	0.000324882	0.0080071	52	337	1858	19412	Over	3	contig_59624,contig_60948,CL1553Contig2,CL1475Contig1,CL2053Contig1,contig_69295,contig_60947,contig_36167,contig_59337,CL3479Contig1,contig_56099,CL5160Contig1,contig_35218,contig_70988,contig_37197,contig_11884,contig_44002,CL9019Contig1,contig_6377,CL12309Contig1,contig_20249,contig_46079,contig_49883,CL10333Contig1,CL14062Contig1,contig_96762,contig_52576,contig_53140,CL9777Contig1,contig_742…
GO:0000160	phosphorelay signal transduction system	BP	0.000424783	0.0101567	10	31	1858	19412	Over	5	CL9326Contig1,contig_28961,contig_70913,contig_46112,contig_26514,CL3577Contig1,contig_36913,contig_29012,CL549Contig1,contig_5578
GO:0015031	protein transport	BP	0.000521023	0.011924	48	310	1858	19412	Over	4	contig_59624,contig_60948,CL1553Contig2,CL1475Contig1,CL2053Contig1,contig_69295,contig_60947,contig_36167,contig_59337,CL3479Contig1,contig_56099,CL5160Contig1,contig_35218,contig_70988,contig_37197,contig_11884,contig_44002,CL9019Contig1,CL12309Contig1,contig_20249,contig_46079,contig_49883,CL10333Contig1,contig_96762,contig_52576,contig_53140,CL9777Contig1,contig_74210,contig_40855,CL8332Conti…
GO:0003872	6-phosphofructokinase activity	MF	0.00064955	0.0140619	8	22	1858	19412	Over	7	CL10315Contig1,CL1503Contig2,CL1503Contig1,contig_87681,CL8284Contig1,contig_24244,CL168Contig1,contig_30985
GO:0005945	6-phosphofructokinase complex	CC	0.00064955	0.0140619	8	22	1858	19412	Over	6	CL10315Contig1,CL1503Contig2,CL1503Contig1,contig_87681,CL8284Contig1,contig_24244,CL168Contig1,contig_30985
GO:0016830	carbon-carbon lyase activity	MF	0.000854959	0.0151526	20	101	1858	19412	Over	4	contig_71725,CL11915Contig1,contig_49668,contig_16437,contig_24303,contig_37213,contig_16579,CL14177Contig1,contig_20041,CL12069Contig1,contig_35270,contig_986,CL3078Contig1,CL6103Contig1,contig_35220,CL7218Contig1,CL9267Contig1,CL896Contig1,contig_67307,CL3647Contig1
GO:0055085	transmembrane transport	BP	0.000863556	0.0151526	105	807	1858	19412	Over	4	contig_59624,CL2692Contig1,contig_22930,CL14099Contig1,CL4716Contig1,contig_16661,CL42Contig2,contig_43241,CL8191Contig1,CL4240Contig1,contig_77596,CL14047Contig1,contig_30064,CL14594Contig1,CL12489Contig1,contig_43841,contig_49783,contig_3090,CL6496Contig1,contig_35669,CL11199Contig1,contig_31041,contig_66517,CL11726Contig1,contig_14917,CL12582Contig1,contig_43842,CL4702Contig1,CL3661Contig1,CL1…
GO:0046394	carboxylic acid biosynthetic process	BP	0.00087244	0.0151526	36	220	1858	19412	Over	6	CL6060Contig1,contig_32916,CL5403Contig1,CL2468Contig1,contig_5186,contig_14592,contig_43201,CL5432Contig1,CL3763Contig1,CL9516Contig1,contig_33117,contig_20059,contig_14654,contig_89485,contig_21956,contig_20658,contig_74602,CL4208Contig1,contig_22302,contig_79359,CL2326Contig1,CL7007Contig1,contig_61832,CL8938Contig1,contig_58760,contig_33982,CL869Contig2,CL3882Contig1,CL14038Contig1,contig_328…
GO:2000028	regulation of photoperiodism, flowering	BP	0.000875572	0.0151526	3	3	1858	19412	Over	4	contig_3095,contig_55451,contig_33035
GO:0006527	arginine catabolic process	BP	0.000875572	0.0151526	3	3	1858	19412	Over	8	contig_16437,contig_16579,contig_986
GO:0008792	arginine decarboxylase activity	MF	0.000875572	0.0151526	3	3	1858	19412	Over	6	contig_16437,contig_16579,contig_986
GO:0044283	small molecule biosynthetic process	BP	0.000996991	0.0169913	38	237	1858	19412	Over	5	CL6060Contig1,contig_32916,CL5403Contig1,CL2468Contig1,contig_5186,contig_14592,contig_43201,CL5432Contig1,CL3763Contig1,CL9516Contig1,contig_33117,contig_20059,contig_14654,contig_89485,contig_21956,contig_20658,contig_74602,CL4208Contig1,contig_22302,contig_79359,CL2326Contig1,CL7007Contig1,contig_61832,CL8938Contig1,contig_58760,contig_33982,CL869Contig2,CL3882Contig1,CL9267Contig1,CL14038Cont…
GO:0009916	alternative oxidase activity	MF	0.00107101	0.0178725	4	6	1858	19412	Over	6	CL6545Contig1,contig_47669,contig_29202,contig_61083
GO:0016829	lyase activity	MF	0.00133847	0.02188	38	240	1858	19412	Over	3	contig_71725,CL5401Contig1,CL11915Contig1,CL87Contig1,contig_49668,contig_5186,contig_16437,contig_24303,CL6361Contig1,contig_37213,CL2885Contig1,contig_16579,contig_30298,CL11828Contig1,CL3763Contig1,contig_43702,contig_87126,CL14177Contig1,contig_20041,CL12069Contig1,CL679Contig1,contig_35270,contig_30185,contig_986,CL3078Contig1,CL6103Contig1,CL1261Contig1,contig_43209,CL2093Contig1,CL8938Cont…
GO:1901566	organonitrogen compound biosynthetic process	BP	0.00153254	0.0247993	52	356	1858	19412	Over	5	contig_27917,CL4799Contig1,CL6060Contig1,contig_32916,contig_16661,CL5403Contig1,CL87Contig1,contig_49128,contig_5186,contig_16437,contig_43201,CL6361Contig1,CL14236Contig1,contig_35669,contig_16579,CL3763Contig1,contig_30515,contig_33117,contig_20059,contig_89485,contig_21956,contig_20658,contig_74602,contig_986,CL482Contig2,CL4208Contig1,contig_35667,CL6325Contig1,contig_4866,contig_22302,conti…
GO:0030258	lipid modification	BP	0.00156265	0.0250337	10	36	1858	19412	Over	5	contig_85426,CL5709Contig1,CL7878Contig1,contig_12449,contig_52886,CL12219Contig1,contig_21443,contig_39628,contig_61385,contig_61384
GO:0030118	clathrin coat	CC	0.00189799	0.0298095	9	31	1858	19412	Over	4	CL1553Contig2,contig_36167,contig_59337,contig_37197,CL12309Contig1,contig_46079,contig_44703,contig_8558,contig_107487
GO:1901575	organic substance catabolic process	BP	0.00215765	0.0332362	70	515	1858	19412	Over	4	contig_61588,contig_89443,contig_85426,contig_74124,CL2383Contig1,CL2247Contig1,contig_42538,contig_58832,contig_16437,CL10315Contig1,CL2053Contig1,CL4925Contig1,CL6855Contig1,contig_16579,CL1503Contig2,CL1503Contig1,contig_1543,CL3479Contig1,contig_49664,contig_101650,contig_41879,contig_87681,contig_20041,contig_1178,contig_35218,contig_11884,contig_37282,contig_93255,CL8284Contig1,contig_9804,…
GO:0003883	CTP synthase activity	MF	0.00230935	0.0349017	4	7	1858	19412	Over	5	contig_27917,CL4799Contig1,contig_49128,contig_4716
GO:0016831	carboxy-lyase activity	MF	0.0029804	0.0442093	13	60	1858	19412	Over	5	contig_71725,contig_49668,contig_16437,contig_24303,contig_37213,contig_16579,CL14177Contig1,CL12069Contig1,contig_986,CL3078Contig1,CL7218Contig1,CL896Contig1,contig_67307
GO:0071702	organic substance transport	BP	0.00312381	0.0459115	50	349	1858	19412	Over	4	contig_59624,contig_60948,contig_98608,CL1553Contig2,CL1475Contig1,CL2053Contig1,contig_69295,contig_60947,contig_36167,contig_59337,CL3479Contig1,contig_56099,CL5160Contig1,contig_35218,contig_70988,contig_37197,contig_11884,contig_44002,CL9019Contig1,CL12309Contig1,contig_20249,contig_46079,contig_49883,CL10333Contig1,contig_96762,contig_52576,contig_53140,CL9777Contig1,contig_74210,contig_4085…
GO:0005744	mitochondrial inner membrane presequence translocase complex	CC	0.00325124	0.0459947	3	4	1858	19412	Over	4	contig_59624,contig_49883,contig_59625
GO:0030150	protein import into mitochondrial matrix	BP	0.00325124	0.0459947	3	4	1858	19412	Over	6	contig_59624,contig_49883,contig_59625
GO:0007165	signal transduction	BP	0.00327303	0.0459947	46	316	1858	19412	Over	4	CL9326Contig1,contig_56561,contig_28961,contig_60948,contig_70913,CL12360Contig1,CL3619Contig1,contig_46112,contig_26514,CL3577Contig1,contig_36913,CL184Contig2,CL2053Contig1,CL9130Contig1,contig_60947,CL3479Contig1,contig_49664,contig_29012,contig_56099,contig_80153,contig_35218,CL9399Contig1,contig_11884,contig_89700,contig_44002,CL549Contig1,CL10333Contig1,contig_46156,contig_33894,contig_5578…

## Sheet: C24h-VS-C12h.down
GO_ID	GO_Term	GO_Class	Pvalue	AdjustedPv	x1	x2	n	N	EnrichDirect	GOlevl	GeneID
GO:0003968	RNA-directed RNA polymerase activity	MF	1.3845e-06	0.00150634	8	20	884	19412	Over	7	CL10266Contig1,CL7788Contig1,CL2538Contig1,CL9867Contig1,contig_14420,contig_36647,CL12Contig4,CL8586Contig1
GO:0005874	microtubule	CC	6.94666e-06	0.00377898	10	39	884	19412	Over	4	contig_28728,contig_28727,contig_67355,contig_28833,contig_28726,CL10584Contig1,contig_37327,contig_23618,contig_3231,contig_33217
GO:0051258	protein polymerization	BP	1.94623e-05	0.00512079	12	62	884	19412	Over	7	contig_28728,contig_28727,contig_67355,contig_28833,contig_28726,contig_27532,CL10584Contig1,contig_37327,contig_27533,contig_23618,contig_3231,contig_33217
GO:0044271	cellular nitrogen compound biosynthetic process	BP	2.74533e-05	0.00512079	75	1035	884	19412	Over	5	CL9326Contig1,contig_108918,CL7963Contig1,contig_49525,contig_58927,contig_76920,CL7661Contig1,contig_68508,contig_14188,contig_77236,contig_28961,contig_31212,CL2278Contig2,contig_84349,CL2278Contig1,contig_76011,CL4581Contig1,contig_16661,contig_49128,CL13001Contig1,CL2298Contig1,contig_70986,contig_13209,contig_38186,CL87Contig1,contig_26514,contig_63061,contig_40335,contig_8715,contig_36844,C…
GO:0005200	structural constituent of cytoskeleton	MF	9.00487e-05	0.00512079	8	33	884	19412	Over	3	contig_28728,contig_28727,contig_28833,contig_28726,CL10584Contig1,contig_37327,contig_23618,contig_33217
GO:0043623	cellular protein complex assembly	BP	9.12708e-05	0.00512079	13	83	884	19412	Over	6	contig_28728,contig_28727,contig_67355,contig_28833,contig_28726,contig_27532,CL10584Contig1,contig_37327,contig_27533,contig_23618,contig_3231,CL1148Contig1,contig_33217
GO:2000028	regulation of photoperiodism, flowering	BP	9.41321e-05	0.00512079	3	3	884	19412	Over	4	contig_3095,contig_55451,contig_33035
GO:0030410	nicotianamine synthase activity	MF	9.41321e-05	0.00512079	3	3	884	19412	Over	5	contig_36844,contig_551,contig_84093
GO:0030418	nicotianamine biosynthetic process	BP	9.41321e-05	0.00512079	3	3	884	19412	Over	6	contig_36844,contig_551,contig_84093
GO:0018130	heterocycle biosynthetic process	BP	0.000103266	0.00535017	72	1018	884	19412	Over	5	CL9326Contig1,contig_108918,CL7963Contig1,contig_49525,contig_58927,contig_76920,CL7661Contig1,contig_68508,contig_14188,contig_77236,contig_28961,contig_31212,CL2278Contig2,contig_84349,CL2278Contig1,contig_76011,CL4581Contig1,contig_16661,contig_49128,CL13001Contig1,CL2298Contig1,contig_70986,contig_13209,contig_38186,CL87Contig1,contig_26514,contig_63061,contig_40335,contig_8715,contig_36844,C…
GO:0034654	nucleobase-containing compound biosynthetic process	BP	0.000131061	0.00644546	66	920	884	19412	Over	5	CL9326Contig1,contig_108918,CL7963Contig1,contig_49525,contig_58927,contig_76920,CL7661Contig1,contig_68508,contig_14188,contig_77236,contig_28961,contig_31212,contig_84349,contig_76011,CL4581Contig1,contig_16661,contig_49128,CL13001Contig1,CL2298Contig1,contig_70986,contig_13209,contig_38186,contig_26514,contig_63061,contig_40335,contig_8715,CL3577Contig1,CL840Contig1,CL12375Contig1,CL9966Contig…
GO:0003700	sequence-specific DNA binding transcription factor activity	MF	0.000142179	0.00644546	32	363	884	19412	Over	3	contig_108918,CL7963Contig1,contig_49525,contig_58927,contig_76920,CL7661Contig1,contig_68508,contig_14188,contig_77236,contig_31212,contig_84349,contig_76011,CL4581Contig1,CL13001Contig1,CL2298Contig1,contig_70986,contig_13209,contig_40335,CL840Contig1,contig_55042,contig_63981,contig_35085,contig_42991,contig_42132,CL4416Contig1,CL1773Contig1,contig_54486,CL9203Contig1,contig_14886,CL3060Contig…
GO:0015630	microtubule cytoskeleton	CC	0.000181443	0.00759271	14	114	884	19412	Over	6	CL10661Contig1,contig_28728,CL4095Contig1,contig_28727,contig_67355,contig_28833,contig_28726,CL3557Contig1,CL10584Contig1,contig_37327,contig_55507,contig_23618,contig_3231,contig_33217
GO:0007275	multicellular organismal development	BP	0.000274767	0.00996489	5	14	884	19412	Over	4	contig_3095,contig_55451,contig_33035,contig_46167,contig_54255
GO:1901362	organic cyclic compound biosynthetic process	BP	0.000284959	0.0100012	73	1065	884	19412	Over	5	CL9326Contig1,contig_108918,CL7963Contig1,contig_49525,contig_58927,contig_76920,CL7661Contig1,contig_68508,contig_14188,contig_77236,contig_28961,contig_31212,CL2278Contig2,contig_84349,CL2278Contig1,contig_76011,CL4581Contig1,contig_16661,contig_49128,CL13001Contig1,CL2298Contig1,contig_70986,contig_13209,contig_38186,CL87Contig1,contig_26514,contig_63061,contig_40335,contig_8715,contig_36844,c…
GO:0000160	phosphorelay signal transduction system	BP	0.000399311	0.0131652	7	31	884	19412	Over	5	CL9326Contig1,contig_41795,contig_28961,contig_26514,CL3577Contig1,CL549Contig1,contig_5578
GO:2000112	regulation of cellular macromolecule biosynthetic process	BP	0.000497718	0.0138851	51	696	884	19412	Over	6	CL9326Contig1,contig_108918,CL7963Contig1,contig_49525,contig_58927,contig_76920,CL7661Contig1,contig_68508,contig_14188,contig_77236,contig_28961,contig_74465,contig_31212,contig_84349,contig_76011,CL4581Contig1,CL13001Contig1,CL2298Contig1,contig_70986,contig_13209,contig_26514,contig_63061,contig_40335,contig_5419,CL3577Contig1,CL840Contig1,CL12375Contig1,contig_26510,contig_55042,CL549Contig1…
GO:0000156	phosphorelay response regulator activity	MF	0.000582519	0.0151622	6	24	884	19412	Over	4	CL9326Contig1,contig_28961,contig_26514,CL3577Contig1,CL549Contig1,contig_5578
GO:0010468	regulation of gene expression	BP	0.00060807	0.0151622	51	701	884	19412	Over	5	CL9326Contig1,contig_108918,CL7963Contig1,contig_49525,contig_58927,contig_76920,CL7661Contig1,contig_68508,contig_14188,contig_77236,contig_28961,contig_74465,contig_31212,contig_84349,contig_76011,CL4581Contig1,CL13001Contig1,CL2298Contig1,contig_70986,contig_13209,contig_26514,contig_63061,contig_40335,contig_5419,CL3577Contig1,CL840Contig1,CL12375Contig1,contig_26510,contig_55042,CL549Contig1…
GO:0006355	regulation of transcription, DNA-templated	BP	0.000613177	0.0151622	49	667	884	19412	Over	6	CL9326Contig1,contig_108918,CL7963Contig1,contig_49525,contig_58927,contig_76920,CL7661Contig1,contig_68508,contig_14188,contig_77236,contig_28961,contig_31212,contig_84349,contig_76011,CL4581Contig1,CL13001Contig1,CL2298Contig1,contig_70986,contig_13209,contig_26514,contig_63061,contig_40335,CL3577Contig1,CL840Contig1,CL12375Contig1,contig_26510,contig_55042,CL549Contig1,contig_63981,CL11390Cont…
GO:1901293	nucleoside phosphate biosynthetic process	BP	0.000800723	0.0190584	13	103	884	19412	Over	5	contig_16661,contig_49128,contig_38186,CL1865Contig1,CL71Contig3,contig_35669,CL14236Contig1,contig_20059,contig_58781,contig_19610,contig_35667,contig_38187,contig_34720
GO:0019438	aromatic compound biosynthetic process	BP	0.00080578	0.0190584	69	1026	884	19412	Over	5	CL9326Contig1,contig_108918,CL7963Contig1,contig_49525,contig_58927,contig_76920,CL7661Contig1,contig_68508,contig_14188,contig_77236,contig_28961,contig_31212,CL2278Contig2,contig_84349,CL2278Contig1,contig_76011,CL4581Contig1,contig_16661,contig_49128,CL13001Contig1,CL2298Contig1,contig_70986,contig_13209,contig_38186,CL87Contig1,contig_26514,contig_63061,contig_40335,contig_8715,CL3577Contig1,…
GO:0009538	photosystem I reaction center	CC	0.000878392	0.0199102	3	5	884	19412	Over	3	contig_52429,CL3Contig1,CL5855Contig1
GO:0034062	RNA polymerase activity	MF	0.00194689	0.0399663	11	87	884	19412	Over	6	CL10266Contig1,CL7788Contig1,contig_8715,CL2538Contig1,CL9966Contig1,CL9867Contig1,contig_14420,contig_47502,contig_36647,CL12Contig4,CL8586Contig1
GO:0033925	mannosyl-glycoprotein endo-beta-N-acetylglucosaminidase activity	MF	0.00207155	0.0401693	2	2	884	19412	Over	6	CL6438Contig1,CL1701Contig1
GO:0003937	IMP cyclohydrolase activity	MF	0.00207155	0.0401693	2	2	884	19412	Over	7	CL1865Contig1,contig_19610
GO:0004643	phosphoribosylaminoimidazolecarboxamide formyltransferase activity	MF	0.00207155	0.0401693	2	2	884	19412	Over	6	CL1865Contig1,contig_19610
GO:0046961	proton-transporting ATPase activity, rotational mechanism	MF	0.00214138	0.0401693	5	21	884	19412	Over	8	contig_16661,CL11199Contig1,CL71Contig3,contig_35669,contig_35667
GO:0009522	photosystem I	CC	0.00219541	0.0404848	4	13	884	19412	Over	4	contig_52429,CL3Contig1,contig_13044,CL5855Contig1
GO:0042401	cellular biogenic amine biosynthetic process	BP	0.00266851	0.0460848	5	22	884	19412	Over	7	contig_36844,contig_551,contig_16579,contig_84093,contig_16437
GO:0016798	hydrolase activity, acting on glycosyl bonds	MF	0.00279421	0.0475016	34	449	884	19412	Over	4	contig_72236,contig_74465,contig_51742,CL2247Contig1,contig_76165,contig_5061,contig_51743,contig_31698,contig_21628,CL5771Contig1,contig_5419,CL6438Contig1,contig_19278,CL1404Contig1,CL150Contig1,contig_20190,contig_79190,CL4513Contig1,CL1593Contig1,CL4407Contig1,CL1701Contig1,contig_22164,CL1756Contig1,CL8101Contig1,CL8524Contig1,CL2515Contig1,CL6936Contig1,contig_57556,contig_2262,CL12907Conti…
GO:0072330	monocarboxylic acid biosynthetic process	BP	0.00290352	0.0486005	8	54	884	19412	Over	7	contig_36844,contig_58760,contig_14592,contig_551,CL2468Contig1,CL6633Contig1,CL9516Contig1,contig_84093

## Sheet: C24h-VS-C12h.up
GO_ID	GO_Term	GO_Class	Pvalue	AdjustedPv	x1	x2	n	N	EnrichDirect	GOlevl	GeneID
GO:0016705	oxidoreductase activity, acting on paired donors, with incorporation or reduction of molecular oxygen	MF	1.85007e-17	2.33479e-14	72	446	1230	19412	Over	4	contig_56483,CL10637Contig1,contig_79657,CL9946Contig1,contig_51667,CL3053Contig1,CL8160Contig1,contig_51655,contig_58038,CL11898Contig1,CL4990Contig1,CL9839Contig1,contig_45051,CL260Contig1,CL767Contig1,contig_14821,contig_4695,contig_90423,CL5319Contig1,contig_41574,contig_59060,CL11428Contig1,contig_9523,CL9209Contig1,contig_88957,CL31Contig2,contig_66232,CL3291Contig1,CL13332Contig1,contig_41…
GO:0005506	iron ion binding	MF	1.09117e-14	6.88525e-12	63	399	1230	19412	Over	7	contig_48132,CL10637Contig1,contig_79657,contig_10831,contig_51667,CL3053Contig1,CL8160Contig1,contig_51655,contig_58038,CL11898Contig1,CL9839Contig1,contig_45051,CL767Contig1,contig_14821,contig_4695,contig_90423,CL5319Contig1,contig_41574,contig_59060,CL11428Contig1,contig_9523,CL9209Contig1,contig_88957,CL31Contig2,CL3291Contig1,CL13332Contig1,contig_41712,contig_22524,CL6159Contig1,CL6611Cont…
GO:0020037	heme binding	MF	2.56568e-13	1.0793e-10	67	456	1230	19412	Over	5	contig_48132,CL10637Contig1,contig_79657,contig_26276,contig_51667,CL3053Contig1,CL8160Contig1,contig_51655,contig_58038,CL11898Contig1,CL9839Contig1,contig_45051,CL767Contig1,CL14654Contig1,contig_14821,contig_4695,contig_90423,CL5319Contig1,contig_41574,contig_59060,CL11428Contig1,contig_9523,CL9209Contig1,contig_88957,CL31Contig2,CL3291Contig1,CL13332Contig1,contig_41712,contig_22524,CL6159Con…
GO:0009055	electron carrier activity	MF	5.59035e-12	1.411e-09	64	448	1230	19412	Over	2	CL10637Contig1,contig_79657,contig_51667,CL3053Contig1,CL8160Contig1,contig_51655,contig_58038,CL11898Contig1,contig_26206,CL9839Contig1,contig_45051,CL767Contig1,contig_14821,contig_4695,contig_90423,CL5319Contig1,contig_41574,contig_59060,CL11428Contig1,contig_9523,CL9209Contig1,contig_88957,CL31Contig2,CL3291Contig1,CL13332Contig1,contig_41712,contig_22524,CL6159Contig1,CL6611Contig1,contig_41…
GO:0016491	oxidoreductase activity	MF	1.6341e-08	1.47947e-06	176	1876	1230	19412	Over	3	CL4608Contig1,contig_56483,contig_49675,CL10637Contig1,contig_49676,contig_61972,contig_79657,contig_62002,CL9936Contig1,contig_10831,CL9946Contig1,CL22Contig4,contig_26276,CL2982Contig1,CL9810Contig1,contig_51667,contig_33013,CL12998Contig1,contig_7962,CL3053Contig1,CL8160Contig1,contig_51655,CL8898Contig1,contig_58038,CL11898Contig1,CL4990Contig1,CL1012Contig2,contig_80123,contig_26206,contig_2…
GO:0055114	oxidation-reduction process	BP	1.64125e-08	1.47947e-06	162	1695	1230	19412	Over	4	contig_56483,contig_49675,CL10637Contig1,contig_49676,contig_61972,contig_79657,contig_62002,CL9936Contig1,contig_10831,CL9946Contig1,CL22Contig4,contig_26276,CL2982Contig1,CL9810Contig1,contig_51667,contig_33013,CL12998Contig1,contig_7962,CL3053Contig1,CL8160Contig1,contig_51655,CL8898Contig1,contig_58038,CL11898Contig1,CL4990Contig1,CL1012Contig2,contig_80123,contig_26474,CL9839Contig1,contig_4…
GO:0046914	transition metal ion binding	MF	1.09857e-06	4.78067e-05	153	1674	1230	19412	Over	6	contig_49675,contig_48132,CL10637Contig1,CL946Contig2,contig_49676,contig_109782,contig_79657,CL9936Contig1,contig_12053,contig_10831,CL9810Contig1,contig_51667,CL3053Contig1,contig_5277,CL8160Contig1,contig_51655,contig_58038,contig_76233,CL7427Contig1,contig_48857,CL11898Contig1,CL1012Contig2,contig_80123,CL246Contig1,CL9839Contig1,contig_45051,CL767Contig1,contig_56267,contig_25269,contig_1482…
GO:0008131	primary amine oxidase activity	MF	2.067e-06	8.69519e-05	8	16	1230	19412	Over	6	contig_49675,contig_49676,CL9936Contig1,CL9810Contig1,CL1012Contig2,contig_80123,contig_62287,CL13562Contig1
GO:0016638	oxidoreductase activity, acting on the CH-NH2 group of donors	MF	4.6053e-06	0.00018748	10	28	1230	19412	Over	4	contig_49675,contig_49676,CL9936Contig1,CL9810Contig1,CL1012Contig2,contig_80123,contig_62287,CL13562Contig1,CL2100Contig1,CL11441Contig1
GO:0009308	amine metabolic process	BP	1.25643e-05	0.000453034	12	44	1230	19412	Over	5	contig_49675,contig_49676,CL9936Contig1,CL9810Contig1,CL1012Contig2,contig_80123,contig_26474,contig_37976,CL2035Contig1,CL3873Contig1,contig_62287,CL13562Contig1
GO:0009045	xylose isomerase activity	MF	1.60455e-05	0.000534494	4	4	1230	19412	Over	6	CL5337Contig1,contig_428,contig_33584,CL11291Contig1
GO:0046872	metal ion binding	MF	1.76351e-05	0.000570653	185	2185	1230	19412	Over	5	contig_49675,contig_48132,CL10637Contig1,CL946Contig2,contig_49676,contig_109782,contig_79657,CL9936Contig1,contig_12053,contig_10831,CL9810Contig1,contig_51667,CL3053Contig1,contig_5277,CL8160Contig1,contig_51655,contig_58038,contig_76233,CL7427Contig1,contig_48857,CL11898Contig1,CL1012Contig2,contig_80123,CL246Contig1,CL9839Contig1,contig_45051,CL767Contig1,contig_63073,contig_56267,contig_2526…
GO:0043169	cation binding	MF	2.1924e-05	0.000675014	186	2206	1230	19412	Over	4	contig_49675,contig_48132,CL10637Contig1,CL946Contig2,contig_49676,contig_109782,contig_79657,CL9936Contig1,contig_12053,contig_10831,CL9810Contig1,contig_51667,CL3053Contig1,contig_5277,CL8160Contig1,contig_51655,contig_58038,contig_76233,CL7427Contig1,contig_48857,CL11898Contig1,CL1012Contig2,contig_80123,CL246Contig1,CL9839Contig1,contig_45051,CL767Contig1,contig_63073,contig_56267,contig_2526…
GO:0008061	chitin binding	MF	7.61731e-05	0.00196185	4	5	1230	19412	Over	4	contig_93255,contig_85820,contig_62823,contig_97181
GO:0004185	serine-type carboxypeptidase activity	MF	0.000197902	0.00419251	14	74	1230	19412	Over	7	contig_61906,CL11304Contig1,contig_43027,CL2994Contig1,contig_84683,contig_13029,contig_66744,contig_80178,contig_41125,contig_86872,CL1876Contig1,contig_45991,CL13953Contig1,contig_5591
GO:0006570	tyrosine metabolic process	BP	0.000216996	0.00441692	4	6	1230	19412	Over	6	contig_32504,contig_87858,CL14402Contig1,contig_60684
GO:0009405	pathogenesis	BP	0.000253812	0.00508429	3	3	1230	19412	Over	3	contig_36573,contig_36520,CL379Contig2
GO:0044262	cellular carbohydrate metabolic process	BP	0.000349168	0.00657687	22	164	1230	19412	Over	4	contig_10831,contig_92450,contig_74093,CL5785Contig1,CL368Contig1,contig_32007,CL5351Contig1,CL5753Contig1,CL2459Contig1,contig_84190,CL12262Contig1,contig_50941,CL7190Contig1,CL1311Contig1,contig_42460,CL11880Contig1,contig_52990,contig_3218,CL10002Contig1,CL65Contig1,CL5145Contig1,CL3044Contig1
GO:0048038	quinone binding	MF	0.000423444	0.00774473	8	30	1230	19412	Over	4	contig_49675,contig_49676,CL9936Contig1,CL9810Contig1,CL1012Contig2,contig_80123,contig_62287,CL13562Contig1
GO:0044699	single-organism process	BP	0.000659573	0.0113748	368	5002	1230	19412	Over	2	contig_56483,CL11667Contig1,contig_49675,CL1800Contig1,CL10637Contig1,contig_49676,contig_61972,contig_25238,contig_79657,contig_62002,CL9936Contig1,contig_10831,CL9946Contig1,contig_23441,CL22Contig4,contig_26276,CL2982Contig1,CL9810Contig1,contig_51667,contig_33013,CL8036Contig1,CL12998Contig1,CL11210Contig1,contig_7962,CL3053Contig1,CL8160Contig1,contig_51655,CL8898Contig1,contig_58038,contig_…
GO:0016798	hydrolase activity, acting on glycosyl bonds	MF	0.000832344	0.0135582	46	449	1230	19412	Over	4	contig_42138,CL12445Contig1,CL872Contig1,contig_47717,contig_43086,contig_51454,contig_93255,contig_51453,CL63Contig2,CL6459Contig1,CL63Contig1,contig_51917,contig_95348,contig_49903,contig_45905,contig_92603,contig_21982,CL680Contig1,contig_55862,contig_2148,CL13331Contig1,contig_75971,contig_63556,CL6215Contig1,CL214Contig1,contig_57796,CL1750Contig1,CL3650Contig1,CL6575Contig1,CL5448Contig1,CL…
GO:0008171	O-methyltransferase activity	MF	0.000847758	0.0135582	8	33	1230	19412	Over	6	CL600Contig3,contig_99193,contig_30165,CL600Contig1,contig_81195,contig_67695,contig_67694,CL3978Contig1
GO:0008146	sulfotransferase activity	MF	0.000848729	0.0135582	5	13	1230	19412	Over	5	contig_64899,contig_48945,contig_7540,contig_86929,contig_60911
GO:0005315	inorganic phosphate transmembrane transporter activity	MF	0.00096711	0.0146577	3	4	1230	19412	Over	5	contig_88156,contig_39444,CL1535Contig2
GO:0006817	phosphate ion transport	BP	0.00096711	0.0146577	3	4	1230	19412	Over	7	contig_88156,contig_39444,CL1535Contig2
GO:0004857	enzyme inhibitor activity	MF	0.00106361	0.0156079	9	42	1230	19412	Over	3	contig_82326,contig_62963,CL3160Contig1,contig_43329,contig_19528,CL2453Contig1,CL2050Contig1,contig_76113,contig_53213
GO:0003824	catalytic activity	MF	0.00119149	0.0162043	646	9320	1230	19412	Over	2	contig_61906,contig_42138,contig_25241,CL4608Contig1,contig_56483,CL11667Contig1,contig_49675,CL1800Contig1,CL11304Contig1,CL10637Contig1,CL12445Contig1,CL872Contig1,contig_49676,contig_61972,contig_43027,contig_48684,contig_47717,contig_43086,contig_79657,contig_62002,contig_7303,CL9936Contig1,CL2994Contig1,contig_51454,contig_10831,contig_14505,CL9946Contig1,contig_23441,CL22Contig4,contig_9325…
GO:0048037	cofactor binding	MF	0.00125433	0.0168401	48	481	1230	19412	Over	3	contig_49675,contig_49676,CL9936Contig1,CL22Contig4,CL9810Contig1,CL12998Contig1,contig_7962,CL4990Contig1,contig_56044,CL1012Contig2,contig_80123,contig_26474,contig_56078,contig_35677,contig_37988,CL12722Contig1,contig_88960,contig_37914,contig_84648,CL10581Contig1,contig_66232,CL14066Contig1,contig_37520,contig_31171,contig_65553,contig_65556,contig_70442,contig_62287,CL11616Contig1,CL13562Con…
GO:0006066	alcohol metabolic process	BP	0.00151922	0.0197655	6	21	1230	19412	Over	5	contig_10831,contig_92450,contig_74093,CL5785Contig1,CL368Contig1,contig_19741
GO:0044282	small molecule catabolic process	BP	0.00156013	0.0200907	8	36	1230	19412	Over	5	contig_10831,CL2296Contig1,CL2100Contig1,contig_32504,contig_87858,CL11441Contig1,CL4859Contig1,contig_60684
GO:0055085	transmembrane transport	BP	0.00161268	0.0205164	73	807	1230	19412	Over	4	contig_4449,contig_42082,contig_53142,contig_8777,contig_49907,CL3157Contig1,CL1213Contig1,CL4166Contig1,CL7255Contig1,CL4308Contig1,CL12467Contig1,CL4160Contig1,contig_91455,contig_55177,contig_21985,contig_71407,CL13633Contig1,contig_23306,contig_28346,CL11695Contig1,CL59Contig2,CL11715Contig1,contig_56698,CL9807Contig1,CL5437Contig1,CL1914Contig2,CL935Contig2,CL11262Contig1,contig_31415,CL9350…
GO:0004553	hydrolase activity, hydrolyzing O-glycosyl compounds	MF	0.0016257	0.0205164	43	424	1230	19412	Over	5	contig_42138,CL12445Contig1,CL872Contig1,contig_47717,contig_43086,contig_51454,contig_93255,contig_51453,CL63Contig2,CL6459Contig1,CL63Contig1,contig_51917,contig_95348,contig_49903,contig_45905,contig_92603,contig_21982,CL680Contig1,contig_55862,contig_2148,CL13331Contig1,contig_75971,contig_63556,CL6215Contig1,CL214Contig1,contig_57796,CL1750Contig1,CL3650Contig1,CL6575Contig1,contig_35434,con…
GO:0004411	homogentisate 1,2-dioxygenase activity	MF	0.00230352	0.0266701	3	5	1230	19412	Over	6	contig_32504,contig_87858,contig_60684
GO:0006559	L-phenylalanine catabolic process	BP	0.00230352	0.0266701	3	5	1230	19412	Over	7	contig_32504,contig_87858,contig_60684
GO:0004866	endopeptidase inhibitor activity	MF	0.00247292	0.0276179	4	10	1230	19412	Over	5	contig_82326,contig_19528,CL2453Contig1,contig_76113
GO:0030001	metal ion transport	BP	0.00252183	0.0276743	20	161	1230	19412	Over	6	CL10344Contig1,CL7255Contig1,CL935Contig2,contig_31415,contig_35991,contig_73238,CL935Contig1,contig_27034,CL2521Contig1,contig_53523,contig_29240,contig_4961,contig_24730,contig_7725,contig_53453,CL11211Contig1,contig_59988,contig_36881,contig_48666,contig_41383
GO:0004497	monooxygenase activity	MF	0.00271494	0.0292842	11	66	1230	19412	Over	4	CL8898Contig1,CL4990Contig1,contig_14821,CL11428Contig1,contig_66232,contig_85030,contig_3890,contig_68019,CL1399Contig1,CL8482Contig1,contig_20109
GO:2000112	regulation of cellular macromolecule biosynthetic process	BP	0.00355023	0.0354048	63	696	1230	19412	Over	6	contig_12053,CL7851Contig1,contig_20671,contig_107991,contig_87336,CL367Contig2,contig_23975,contig_32922,CL14002Contig1,contig_69655,CL7676Contig1,CL14169Contig1,CL14725Contig1,contig_34850,contig_44923,CL1297Contig1,CL1165Contig1,CL2103Contig1,CL5448Contig1,contig_84059,CL791Contig1,contig_54415,contig_2188,CL6991Contig1,CL12313Contig1,CL8471Contig1,contig_22201,CL14146Contig1,contig_21965,CL46…
GO:0005576	extracellular region	CC	0.00379293	0.0354048	9	50	1230	19412	Over	2	contig_109782,contig_5277,contig_36573,contig_36520,CL379Contig2,CL10776Contig1,contig_42460,contig_63170,contig_54352
GO:0005975	carbohydrate metabolic process	BP	0.00380158	0.0354048	81	938	1230	19412	Over	4	contig_42138,CL12445Contig1,CL872Contig1,contig_47717,contig_43086,contig_51454,contig_10831,contig_51453,CL63Contig2,CL6459Contig1,CL63Contig1,contig_51917,contig_92450,contig_49903,contig_45905,CL5337Contig1,contig_92603,contig_21982,CL680Contig1,contig_428,contig_55862,contig_33584,CL3119Contig1,CL11291Contig1,contig_16909,contig_2148,contig_109222,CL13331Contig1,contig_74093,contig_63556,cont…
GO:0042742	defense response to bacterium	BP	0.0040118	0.0354048	2	2	1230	19412	Over	5	contig_62823,contig_62822
GO:0050832	defense response to fungus	BP	0.0040118	0.0354048	2	2	1230	19412	Over	5	contig_62823,contig_62822
GO:0004334	fumarylacetoacetase activity	MF	0.0040118	0.0354048	2	2	1230	19412	Over	6	CL2003Contig1,contig_55
GO:0004788	thiamine diphosphokinase activity	MF	0.0040118	0.0354048	2	2	1230	19412	Over	6	CL8825Contig1,CL317Contig3
GO:0009229	thiamine diphosphate biosynthetic process	BP	0.0040118	0.0354048	2	2	1230	19412	Over	6	CL8825Contig1,CL317Contig3
GO:0060255	regulation of macromolecule metabolic process	BP	0.00410681	0.0359917	64	713	1230	19412	Over	4	contig_12053,CL7851Contig1,contig_20671,contig_107991,contig_87336,CL367Contig2,contig_23975,contig_32922,CL14002Contig1,contig_69655,CL7676Contig1,CL14169Contig1,CL14725Contig1,contig_34850,CL9774Contig1,contig_44923,CL1297Contig1,CL1165Contig1,CL2103Contig1,CL5448Contig1,contig_84059,CL791Contig1,contig_54415,contig_2188,CL6991Contig1,CL12313Contig1,CL8471Contig1,contig_22201,CL14146Contig1,con…
GO:0010468	regulation of gene expression	BP	0.00429656	0.0371249	63	701	1230	19412	Over	5	contig_12053,CL7851Contig1,contig_20671,contig_107991,contig_87336,CL367Contig2,contig_23975,contig_32922,CL14002Contig1,contig_69655,CL7676Contig1,CL14169Contig1,CL14725Contig1,contig_34850,contig_44923,CL1297Contig1,CL1165Contig1,CL2103Contig1,CL5448Contig1,contig_84059,CL791Contig1,contig_54415,contig_2188,CL6991Contig1,CL12313Contig1,CL8471Contig1,contig_22201,CL14146Contig1,contig_21965,CL46…
GO:0008898	homocysteine S-methyltransferase activity	MF	0.00439004	0.0371827	3	6	1230	19412	Over	7	CL8881Contig1,contig_59619,CL5093Contig1
GO:0080090	regulation of primary metabolic process	BP	0.00446025	0.0375256	67	755	1230	19412	Over	4	contig_12053,CL7851Contig1,contig_20671,contig_107991,contig_87336,CL367Contig2,contig_23975,contig_32922,CL14002Contig1,contig_69655,CL7676Contig1,CL14169Contig1,CL14725Contig1,contig_34850,CL9774Contig1,contig_44923,CL1297Contig1,CL1165Contig1,CL2103Contig1,CL5448Contig1,contig_84059,CL791Contig1,contig_54415,contig_2188,CL6991Contig1,CL12313Contig1,CL8471Contig1,contig_22201,CL14146Contig1,con…
GO:0046395	carboxylic acid catabolic process	BP	0.00478685	0.0397434	7	34	1230	19412	Over	6	CL2296Contig1,CL2100Contig1,contig_32504,contig_87858,CL11441Contig1,CL4859Contig1,contig_60684
GO:1901606	alpha-amino acid catabolic process	BP	0.00491164	0.040513	6	26	1230	19412	Over	6	CL2296Contig1,CL2100Contig1,contig_32504,contig_87858,CL11441Contig1,contig_60684
GO:0006355	regulation of transcription, DNA-templated	BP	0.00530403	0.0429083	60	667	1230	19412	Over	6	contig_12053,CL7851Contig1,contig_20671,contig_107991,contig_87336,CL367Contig2,contig_23975,contig_32922,CL14002Contig1,contig_69655,CL7676Contig1,CL14169Contig1,CL14725Contig1,contig_34850,contig_44923,CL1297Contig1,CL1165Contig1,CL2103Contig1,contig_84059,CL791Contig1,contig_54415,contig_2188,CL6991Contig1,CL12313Contig1,contig_22201,CL14146Contig1,contig_21965,CL4638Contig1,contig_11791,conti…
GO:0019751	polyol metabolic process	BP	0.0055766	0.0444866	5	19	1230	19412	Over	6	contig_10831,contig_92450,contig_74093,CL5785Contig1,CL368Contig1
GO:0042221	response to chemical	BP	0.00621974	0.0490582	13	95	1230	19412	Over	3	contig_8777,CL4160Contig1,contig_71407,CL59Contig2,CL1914Contig2,CL6441Contig1,CL13527Contig1,contig_22201,contig_105,contig_7627,contig_45986,contig_30823,contig_30987
GO:0031323	regulation of cellular metabolic process	BP	0.00633737	0.0496755	67	765	1230	19412	Over	4	contig_12053,CL7851Contig1,contig_20671,contig_107991,contig_87336,CL367Contig2,contig_23975,contig_32922,CL14002Contig1,contig_69655,CL7676Contig1,CL14169Contig1,CL14725Contig1,contig_34850,CL9774Contig1,contig_44923,CL1297Contig1,CL1165Contig1,CL2103Contig1,CL5448Contig1,contig_84059,CL791Contig1,contig_54415,contig_2188,CL6991Contig1,CL12313Contig1,CL8471Contig1,contig_22201,CL14146Contig1,con…

## Sheet: C36h-VS-C24h.down
GO_ID	GO_Term	GO_Class	Pvalue	AdjustedPv	x1	x2	n	N	EnrichDirect	GOlevl	GeneID
GO:0048037	cofactor binding	MF	7.40361e-09	1.28727e-06	56	481	1081	19412	Over	3	CL9936Contig1,CL12998Contig1,contig_49676,contig_41855,contig_88960,contig_7962,CL22Contig4,contig_49675,contig_80123,CL9810Contig1,CL1012Contig2,CL7724Contig1,contig_66232,contig_70442,contig_70441,contig_22671,CL14323Contig1,contig_35677,contig_56078,contig_65553,contig_17344,contig_37520,CL1496Contig2,contig_65556,contig_53503,contig_62223,CL14066Contig1,contig_26474,CL10581Contig1,contig_1734…
GO:0016705	oxidoreductase activity, acting on paired donors, with incorporation or reduction of molecular oxygen	MF	7.51534e-09	1.28727e-06	53	446	1081	19412	Over	4	CL8160Contig1,CL9946Contig1,contig_56483,contig_4694,CL10637Contig1,contig_45051,contig_89825,contig_88957,contig_51655,CL2955Contig1,contig_4695,contig_58038,contig_79657,contig_89232,contig_66232,CL11898Contig1,CL6611Contig1,contig_28886,CL6976Contig1,contig_59060,contig_9523,CL836Contig1,contig_41574,contig_41712,contig_90423,CL2430Contig1,CL260Contig1,contig_61157,CL13332Contig1,contig_41715,…
GO:0003824	catalytic activity	MF	1.68815e-07	1.68674e-05	603	9320	1081	19412	Over	2	contig_42138,CL12445Contig1,CL4608Contig1,CL11667Contig1,contig_43027,contig_93255,contig_43086,contig_61972,contig_14505,contig_92450,CL872Contig1,CL9936Contig1,CL6459Contig1,CL1800Contig1,CL8160Contig1,CL6023Contig1,CL9946Contig1,CL1594Contig2,contig_74809,CL12998Contig1,contig_61906,contig_56483,contig_47717,CL597Contig1,contig_49676,contig_4694,CL1318Contig2,contig_70640,contig_41855,CL10637C…
GO:0020037	heme binding	MF	2.12125e-07	1.95645e-05	51	456	1081	19412	Over	5	contig_48132,CL8160Contig1,contig_4694,CL10637Contig1,contig_45051,contig_26276,contig_89825,contig_88957,contig_51655,contig_4695,contig_58038,contig_79657,CL216Contig1,CL11898Contig1,CL6611Contig1,contig_28886,CL6976Contig1,contig_59060,contig_9523,CL836Contig1,contig_41574,contig_41712,CL4548Contig1,contig_90423,contig_68466,CL2430Contig1,CL14654Contig1,contig_61157,CL12146Contig1,CL13332Conti…
GO:0008131	primary amine oxidase activity	MF	7.76676e-07	4.58027e-05	8	16	1081	19412	Over	6	CL9936Contig1,contig_49676,contig_49675,contig_80123,CL9810Contig1,CL1012Contig2,CL13562Contig1,contig_62287
GO:0009055	electron carrier activity	MF	2.58988e-06	0.000107078	48	448	1081	19412	Over	2	CL8160Contig1,contig_4694,CL10637Contig1,contig_45051,contig_89825,contig_26206,contig_88957,contig_51655,contig_4695,contig_58038,contig_79657,CL11898Contig1,CL6611Contig1,contig_28886,contig_89093,contig_52107,CL6976Contig1,contig_59060,contig_9523,CL836Contig1,contig_41574,contig_41712,contig_7701,contig_90423,CL2430Contig1,contig_61157,CL13332Contig1,contig_41715,CL3443Contig1,contig_14821,CL…
GO:0016798	hydrolase activity, acting on glycosyl bonds	MF	2.81037e-06	0.000112321	48	449	1081	19412	Over	4	contig_42138,CL12445Contig1,contig_93255,contig_43086,CL872Contig1,CL6459Contig1,contig_47717,contig_51454,contig_49903,contig_51453,contig_48303,CL13331Contig1,contig_95348,contig_51917,contig_41879,CL3650Contig1,CL63Contig2,CL63Contig1,contig_45905,contig_40400,contig_6325,contig_55862,CL680Contig1,CL6215Contig1,contig_2148,contig_88734,contig_63242,contig_21982,contig_92603,CL3431Contig1,CL175…
GO:0055114	oxidation-reduction process	BP	3.02941e-06	0.00011717	137	1695	1081	19412	Over	4	contig_61972,CL9936Contig1,CL8160Contig1,CL9946Contig1,CL12998Contig1,contig_56483,contig_49676,contig_4694,contig_41855,CL10637Contig1,contig_10831,contig_88960,contig_7962,contig_45051,CL22Contig4,contig_49675,contig_26276,contig_89825,contig_62002,contig_88957,contig_51655,CL2982Contig1,CL8898Contig1,contig_85030,CL2955Contig1,CL2296Contig1,contig_4695,contig_80123,contig_58038,CL9810Contig1,C…
GO:0009308	amine metabolic process	BP	3.35679e-06	0.000125775	12	44	1081	19412	Over	5	CL9936Contig1,contig_49676,contig_49675,contig_80123,CL9810Contig1,CL1012Contig2,CL3873Contig1,contig_37976,CL2035Contig1,contig_26474,CL13562Contig1,contig_62287
GO:0005506	iron ion binding	MF	7.68551e-06	0.00025597	43	399	1081	19412	Over	7	contig_48132,CL8160Contig1,contig_4694,CL10637Contig1,contig_10831,contig_45051,contig_89825,contig_88957,contig_51655,contig_4695,contig_58038,contig_79657,CL11898Contig1,CL6611Contig1,contig_28886,CL6976Contig1,contig_59060,contig_9523,CL836Contig1,contig_41574,contig_41712,contig_90423,CL2430Contig1,contig_61157,CL13332Contig1,contig_41715,contig_14821,CL6159Contig1,contig_3890,CL767Contig1,co…
GO:0009045	xylose isomerase activity	MF	9.56627e-06	0.000309999	4	4	1081	19412	Over	6	CL5337Contig1,contig_33584,CL11291Contig1,contig_428
GO:0016638	oxidoreductase activity, acting on the CH-NH2 group of donors	MF	1.31371e-05	0.000414509	9	28	1081	19412	Over	4	CL9936Contig1,contig_49676,contig_49675,contig_80123,CL9810Contig1,CL1012Contig2,CL2100Contig1,CL13562Contig1,contig_62287
GO:0016491	oxidoreductase activity	MF	1.38402e-05	0.000425496	146	1876	1081	19412	Over	3	CL4608Contig1,contig_61972,CL9936Contig1,CL8160Contig1,CL9946Contig1,CL12998Contig1,contig_56483,contig_49676,contig_4694,contig_41855,CL10637Contig1,contig_10831,contig_88960,contig_7962,contig_45051,CL22Contig4,contig_49675,contig_26276,contig_89825,contig_26206,contig_62002,contig_88957,contig_51655,CL2982Contig1,CL8898Contig1,contig_85030,CL2955Contig1,CL2296Contig1,contig_4695,contig_80123,c…
GO:0005975	carbohydrate metabolic process	BP	1.94234e-05	0.000582215	82	938	1081	19412	Over	4	contig_42138,CL12445Contig1,contig_43086,contig_92450,CL872Contig1,CL6459Contig1,contig_47717,contig_10831,contig_51454,CL5785Contig1,contig_49903,CL368Contig1,contig_51453,contig_55952,contig_48303,CL13331Contig1,contig_51917,contig_74093,contig_41879,CL3650Contig1,CL5351Contig1,CL63Contig2,CL3119Contig1,CL63Contig1,contig_45905,CL10315Contig1,contig_40400,contig_6325,contig_55862,CL5337Contig1,…
GO:0004553	hydrolase activity, hydrolyzing O-glycosyl compounds	MF	2.05577e-05	0.000595913	44	424	1081	19412	Over	5	contig_42138,CL12445Contig1,contig_93255,contig_43086,CL872Contig1,CL6459Contig1,contig_47717,contig_51454,contig_49903,contig_51453,contig_48303,CL13331Contig1,contig_95348,contig_51917,contig_41879,CL3650Contig1,CL63Contig2,CL63Contig1,contig_45905,contig_40400,contig_6325,contig_55862,CL680Contig1,CL6215Contig1,contig_2148,contig_88734,contig_63242,contig_21982,contig_92603,CL3431Contig1,CL175…
GO:0004411	homogentisate 1,2-dioxygenase activity	MF	4.57079e-05	0.00116859	4	5	1081	19412	Over	6	contig_87858,contig_32504,contig_60684,CL2622Contig1
GO:0006559	L-phenylalanine catabolic process	BP	4.57079e-05	0.00116859	4	5	1081	19412	Over	7	contig_87858,contig_32504,contig_60684,CL2622Contig1
GO:0016830	carbon-carbon lyase activity	MF	0.000112784	0.00255148	15	101	1081	19412	Over	4	CL11667Contig1,CL3873Contig1,contig_37976,CL2035Contig1,contig_6447,contig_37371,CL12283Contig1,CL9267Contig1,CL312Contig1,CL1052Contig1,contig_29665,contig_45073,contig_37213,contig_109845,CL3784Contig1
GO:0044282	small molecule catabolic process	BP	0.000119666	0.00265703	9	36	1081	19412	Over	5	contig_10831,CL2296Contig1,contig_87858,CL4859Contig1,CL2100Contig1,contig_32504,contig_60684,CL6855Contig1,CL2622Contig1
GO:0006570	tyrosine metabolic process	BP	0.000131048	0.00280583	4	6	1081	19412	Over	6	contig_87858,contig_32504,contig_60684,CL2622Contig1
GO:0005507	copper ion binding	MF	0.00016209	0.00321791	14	93	1081	19412	Over	7	CL9936Contig1,contig_49676,contig_49675,contig_80123,CL9810Contig1,CL1012Contig2,contig_89093,CL792Contig2,contig_86660,contig_72979,contig_7701,contig_48666,CL13562Contig1,contig_62287
GO:0009405	pathogenesis	BP	0.000172237	0.00328959	3	3	1081	19412	Over	3	contig_36573,contig_36520,CL379Contig2
GO:0048038	quinone binding	MF	0.000175591	0.00328959	8	30	1081	19412	Over	4	CL9936Contig1,contig_49676,contig_49675,contig_80123,CL9810Contig1,CL1012Contig2,CL13562Contig1,contig_62287
GO:0042221	response to chemical	BP	0.000231318	0.00407867	14	95	1081	19412	Over	3	contig_71407,CL13527Contig1,CL59Contig2,CL1914Contig2,contig_45986,contig_79743,contig_8777,contig_30823,contig_7627,CL6441Contig1,CL4160Contig1,contig_20604,contig_26969,CL2148Contig1
GO:0006855	drug transmembrane transport	BP	0.000337172	0.00539025	12	68	1081	19412	Over	5	contig_71407,CL13527Contig1,CL59Contig2,CL1914Contig2,contig_79743,contig_8777,contig_30823,contig_7627,CL6441Contig1,CL4160Contig1,contig_26969,CL2148Contig1
GO:0015238	drug transmembrane transporter activity	MF	0.000337172	0.00539025	12	68	1081	19412	Over	4	contig_71407,CL13527Contig1,CL59Contig2,CL1914Contig2,contig_79743,contig_8777,contig_30823,contig_7627,CL6441Contig1,CL4160Contig1,contig_26969,CL2148Contig1
GO:1901606	alpha-amino acid catabolic process	BP	0.000420559	0.00638292	7	26	1081	19412	Over	6	CL2296Contig1,contig_87858,CL2100Contig1,contig_32504,contig_60684,CL6855Contig1,CL2622Contig1
GO:0046395	carboxylic acid catabolic process	BP	0.000446684	0.00661202	8	34	1081	19412	Over	6	CL2296Contig1,contig_87858,CL4859Contig1,CL2100Contig1,contig_32504,contig_60684,CL6855Contig1,CL2622Contig1
GO:0030170	pyridoxal phosphate binding	MF	0.000506351	0.00731464	13	81	1081	19412	Over	4	contig_35677,contig_56078,contig_65553,contig_65556,contig_53503,CL14066Contig1,CL11616Contig1,CL12433Contig1,CL12947Contig1,contig_9573,contig_61277,contig_56044,contig_37672
GO:0015291	secondary active transmembrane transporter activity	MF	0.000638546	0.00880019	15	112	1081	19412	Over	5	contig_71407,contig_88156,contig_39444,CL13527Contig1,CL59Contig2,CL1914Contig2,contig_79743,contig_8777,contig_30823,contig_7627,contig_44461,CL6441Contig1,CL4160Contig1,contig_26969,CL2148Contig1
GO:0004097	catechol oxidase activity	MF	0.00066025	0.00893437	3	4	1081	19412	Over	6	CL2982Contig1,CL12972Contig1,contig_36122
GO:0004185	serine-type carboxypeptidase activity	MF	0.000747651	0.00941247	12	74	1081	19412	Over	7	contig_43027,contig_61906,CL2994Contig1,contig_5053,CL1876Contig1,contig_84683,CL11304Contig1,contig_13029,contig_80178,contig_5591,contig_41125,contig_45991
GO:0006066	alcohol metabolic process	BP	0.000774106	0.00941247	6	21	1081	19412	Over	5	contig_92450,contig_10831,CL5785Contig1,CL368Contig1,contig_74093,contig_19741
GO:0008236	serine-type peptidase activity	MF	0.000807831	0.00958999	24	219	1081	19412	Over	5	contig_43027,contig_61906,CL2994Contig1,contig_5053,CL1876Contig1,contig_84683,CL1330Contig1,CL11304Contig1,CL2886Contig1,contig_13029,contig_80178,contig_5591,CL1803Contig1,contig_41125,contig_45991,contig_17262,contig_20708,CL4582Contig1,CL12933Contig1,contig_17346,contig_18198,CL8414Contig1,CL1330Contig2,CL10880Contig1
GO:0009231	riboflavin biosynthetic process	BP	0.000961376	0.0108744	4	9	1081	19412	Over	5	CL11667Contig1,CL1800Contig1,contig_13394,CL9267Contig1
GO:0015297	antiporter activity	MF	0.00105372	0.0116983	13	94	1081	19412	Over	6	contig_71407,CL13527Contig1,CL59Contig2,CL1914Contig2,contig_79743,contig_8777,contig_30823,contig_7627,contig_44461,CL6441Contig1,CL4160Contig1,contig_26969,CL2148Contig1
GO:1901615	organic hydroxy compound metabolic process	BP	0.0010709	0.0117799	7	30	1081	19412	Over	4	contig_92450,contig_10831,CL5785Contig1,CL368Contig1,contig_74093,contig_19741,CL1957Contig1
GO:0004866	endopeptidase inhibitor activity	MF	0.00153185	0.0147425	4	10	1081	19412	Over	5	contig_19528,contig_82326,contig_76113,CL3093Contig1
GO:0017148	negative regulation of translation	BP	0.00153185	0.0147425	4	10	1081	19412	Over	6	CL13417Contig1,contig_104255,CL5448Contig1,CL8471Contig1
GO:0030598	rRNA N-glycosylase activity	MF	0.00153185	0.0147425	4	10	1081	19412	Over	7	CL13417Contig1,contig_104255,CL5448Contig1,CL8471Contig1
GO:0016682	oxidoreductase activity, acting on diphenols and related substances as donors, oxygen as acceptor	MF	0.00153185	0.0147425	4	10	1081	19412	Over	5	CL2982Contig1,contig_29202,CL12972Contig1,contig_36122
GO:0008061	chitin binding	MF	0.00158206	0.0148818	3	5	1081	19412	Over	4	contig_93255,contig_85820,contig_62823
GO:0046914	transition metal ion binding	MF	0.00161525	0.0150131	122	1674	1081	19412	Over	6	CL946Contig2,contig_12053,contig_48132,contig_109782,contig_56267,CL9936Contig1,CL8160Contig1,contig_49676,contig_4694,CL10637Contig1,contig_10831,contig_45051,contig_5277,contig_49675,contig_77800,contig_89825,contig_88957,contig_51655,contig_16423,contig_4695,contig_80123,contig_58038,CL9810Contig1,CL1012Contig2,contig_79657,contig_76233,contig_48857,contig_78683,contig_3353,CL7427Contig1,CL118…
GO:0008152	metabolic process	BP	0.00209629	0.0191866	569	9327	1081	19412	Over	2	contig_42138,CL12445Contig1,CL4608Contig1,contig_12053,CL11667Contig1,contig_43027,contig_93255,contig_43086,contig_61972,contig_92450,CL872Contig1,CL9936Contig1,CL6459Contig1,CL1800Contig1,CL8160Contig1,CL6023Contig1,CL9946Contig1,CL1594Contig2,CL12998Contig1,contig_61906,CL7851Contig1,contig_56483,contig_47717,contig_49676,contig_4694,CL1318Contig2,contig_41855,CL10637Contig1,CL2994Contig1,cont…
GO:0008238	exopeptidase activity	MF	0.00244234	0.0215321	13	100	1081	19412	Over	6	contig_43027,contig_61906,CL2994Contig1,contig_5053,CL1876Contig1,contig_84683,CL11304Contig1,contig_13029,contig_80178,contig_16910,contig_5591,contig_41125,contig_45991
GO:0005992	trehalose biosynthetic process	BP	0.002587	0.0223152	6	26	1081	19412	Over	6	CL5351Contig1,contig_32007,CL88Contig1,contig_20407,contig_68676,contig_21527
GO:0008686	3,4-dihydroxy-2-butanone-4-phosphate synthase activity	MF	0.00309836	0.0235148	2	2	1081	19412	Over	5	CL11667Contig1,CL9267Contig1
GO:0042742	defense response to bacterium	BP	0.00309836	0.0235148	2	2	1081	19412	Over	5	contig_62823,contig_62822
GO:0050832	defense response to fungus	BP	0.00309836	0.0235148	2	2	1081	19412	Over	5	contig_62823,contig_62822
GO:0004334	fumarylacetoacetase activity	MF	0.00309836	0.0235148	2	2	1081	19412	Over	6	contig_55,CL2003Contig1
GO:0042364	water-soluble vitamin biosynthetic process	BP	0.00320284	0.0235148	5	19	1081	19412	Over	5	CL11667Contig1,CL1800Contig1,contig_13394,CL9267Contig1,CL2380Contig1
GO:0019751	polyol metabolic process	BP	0.00320284	0.0235148	5	19	1081	19412	Over	6	contig_92450,contig_10831,CL5785Contig1,CL368Contig1,contig_74093
GO:0009072	aromatic amino acid family metabolic process	BP	0.00328192	0.0235148	7	36	1081	19412	Over	5	contig_55,CL2003Contig1,contig_87858,contig_20658,contig_32504,contig_60684,CL2622Contig1
GO:0005984	disaccharide metabolic process	BP	0.00328192	0.0235148	7	36	1081	19412	Over	4	CL5351Contig1,contig_32007,CL88Contig1,contig_20407,contig_28982,contig_68676,contig_21527
GO:0004497	monooxygenase activity	MF	0.00337904	0.0235551	10	66	1081	19412	Over	4	CL8898Contig1,contig_85030,contig_66232,contig_61157,contig_14821,contig_3890,contig_13978,CL1399Contig1,CL11428Contig1,contig_68019
GO:0004806	triglyceride lipase activity	MF	0.0038494	0.0257845	6	28	1081	19412	Over	6	CL11281Contig1,CL5543Contig1,contig_50332,CL3348Contig1,contig_23441,contig_51697
GO:0050662	coenzyme binding	MF	0.00407743	0.0268618	33	361	1081	19412	Over	4	CL12998Contig1,contig_41855,contig_88960,contig_7962,CL22Contig4,CL7724Contig1,contig_66232,contig_70442,contig_70441,contig_22671,CL14323Contig1,contig_17344,contig_37520,CL1496Contig2,contig_62223,contig_26474,CL10581Contig1,contig_17342,CL13565Contig1,contig_37914,contig_84648,CL2802Contig1,contig_54215,CL1399Contig1,contig_15979,contig_31171,CL12377Contig1,contig_26003,contig_26345,CL463Conti…
GO:0016860	intramolecular oxidoreductase activity	MF	0.00450456	0.0290046	7	38	1081	19412	Over	4	CL5337Contig1,contig_33584,CL11291Contig1,contig_19741,contig_428,CL12772Contig1,contig_91404
GO:0009607	response to biotic stimulus	BP	0.00456001	0.0290046	4	13	1081	19412	Over	3	contig_22079,contig_62823,contig_67663,contig_62822
GO:2000112	regulation of cellular macromolecule biosynthetic process	BP	0.00482778	0.0294284	56	696	1081	19412	Over	6	contig_12053,CL7851Contig1,contig_20671,contig_35792,contig_18643,contig_27875,CL7676Contig1,CL6991Contig1,contig_107991,contig_55121,CL5393Contig1,contig_69655,CL1165Contig1,contig_23975,CL1631Contig1,CL14808Contig1,contig_32922,CL14169Contig1,contig_64270,CL14725Contig1,CL10300Contig1,CL1375Contig1,contig_34850,CL14002Contig1,CL10774Contig1,contig_12717,CL7329Contig1,CL2781Contig1,CL12600Contig…
GO:0008883	glutamyl-tRNA reductase activity	MF	0.0050887	0.03066	3	7	1081	19412	Over	6	contig_15979,contig_31171,CL4770Contig1
GO:0060255	regulation of macromolecule metabolic process	BP	0.00519572	0.0311484	57	713	1081	19412	Over	4	contig_12053,CL7851Contig1,contig_20671,contig_35792,contig_18643,contig_27875,CL7676Contig1,CL6991Contig1,contig_107991,contig_55121,CL5393Contig1,contig_69655,CL1165Contig1,contig_23975,CL1631Contig1,CL14808Contig1,contig_32922,CL14169Contig1,contig_64270,CL14725Contig1,CL10300Contig1,CL1375Contig1,contig_34850,CL14002Contig1,CL10774Contig1,contig_12717,CL7329Contig1,CL2781Contig1,CL12600Contig…
GO:0016620	oxidoreductase activity, acting on the aldehyde or oxo group of donors, NAD or NADP as acceptor	MF	0.00551818	0.0329169	6	30	1081	19412	Over	5	CL1454Contig1,contig_15979,contig_31171,contig_46816,CL4750Contig1,CL4770Contig1
GO:0050660	flavin adenine dinucleotide binding	MF	0.00603683	0.0358325	12	96	1081	19412	Over	5	CL12998Contig1,contig_41855,contig_88960,contig_7962,CL22Contig4,contig_66232,contig_22671,contig_17344,contig_62223,contig_26474,contig_17342,CL1399Contig1
GO:0016701	oxidoreductase activity, acting on single donors with incorporation of molecular oxygen	MF	0.0076435	0.0451456	8	52	1081	19412	Over	4	contig_10831,CL8898Contig1,contig_85030,contig_87858,contig_32504,contig_13978,contig_60684,CL2622Contig1
GO:0004014	adenosylmethionine decarboxylase activity	MF	0.00780669	0.045438	3	8	1081	19412	Over	6	CL3873Contig1,contig_37976,CL2035Contig1
GO:0006597	spermine biosynthetic process	BP	0.00780669	0.045438	3	8	1081	19412	Over	9	CL3873Contig1,contig_37976,CL2035Contig1

## Sheet: C36h-VS-C24h.up
GO_ID	GO_Term	GO_Class	Pvalue	AdjustedPv	x1	x2	n	N	EnrichDirect	GOlevl	GeneID
GO:0051258	protein polymerization	BP	1.01213e-06	0.000570456	13	62	791	19412	Over	7	contig_40658,contig_28833,contig_27532,contig_67355,contig_28728,contig_28727,contig_28726,CL9278Contig1,contig_23618,CL10584Contig1,contig_27533,contig_37327,CL14525Contig1
GO:0016798	hydrolase activity, acting on glycosyl bonds	MF	1.06329e-06	0.000570456	39	449	791	19412	Over	4	contig_72236,contig_74465,contig_51742,contig_21628,CL2247Contig1,contig_51743,contig_79190,contig_31698,CL8524Contig1,contig_53606,contig_5419,contig_4710,CL2160Contig1,contig_5061,contig_55120,contig_87561,CL1593Contig1,CL4513Contig1,CL1404Contig1,CL1756Contig1,contig_55141,contig_72021,contig_20190,CL150Contig1,CL8003Contig1,contig_63523,contig_14605,CL4407Contig1,CL6936Contig1,contig_35239,CL…
GO:0005874	microtubule	CC	2.58779e-06	0.000925565	10	39	791	19412	Over	4	contig_40658,contig_28833,contig_67355,contig_28728,contig_28727,contig_28726,CL9278Contig1,contig_23618,CL10584Contig1,contig_37327
GO:0005200	structural constituent of cytoskeleton	MF	4.72739e-06	0.00126812	9	33	791	19412	Over	3	contig_40658,contig_28833,contig_28728,contig_28727,contig_28726,CL9278Contig1,contig_23618,CL10584Contig1,contig_37327
GO:0004553	hydrolase activity, hydrolyzing O-glycosyl compounds	MF	6.01256e-06	0.00129029	36	424	791	19412	Over	5	contig_72236,contig_51742,contig_21628,CL2247Contig1,contig_51743,contig_79190,contig_31698,CL8524Contig1,contig_53606,contig_4710,CL2160Contig1,contig_5061,contig_55120,contig_87561,CL1593Contig1,CL4513Contig1,CL1404Contig1,CL1756Contig1,contig_55141,contig_72021,contig_20190,CL150Contig1,CL8003Contig1,contig_63523,contig_14605,CL4407Contig1,contig_35239,CL8100Contig1,CL8101Contig1,CL12907Contig…
GO:2000028	regulation of photoperiodism, flowering	BP	6.74119e-05	0.00425488	3	3	791	19412	Over	4	contig_3095,contig_55451,contig_33035
GO:0016787	hydrolase activity	MF	0.000142923	0.00834509	152	2813	791	19412	Over	3	contig_72236,contig_17384,CL5645Contig1,contig_76036,contig_15228,contig_74465,contig_51742,contig_21628,contig_8466,CL2247Contig1,contig_51743,CL3457Contig1,contig_79190,contig_45184,contig_49613,contig_31698,contig_2384,CL8524Contig1,contig_94876,contig_60697,contig_25811,contig_53606,contig_5419,contig_40658,contig_54867,contig_14225,contig_2381,contig_4710,CL2160Contig1,contig_51584,contig_50…
GO:0007275	multicellular organismal development	BP	0.000163324	0.00834509	5	14	791	19412	Over	4	contig_3095,contig_55451,contig_33035,contig_54256,contig_79949
GO:0003700	sequence-specific DNA binding transcription factor activity	MF	0.000238969	0.0111484	29	363	791	19412	Over	3	contig_108918,contig_14188,contig_58927,contig_49525,CL7091Contig1,CL7963Contig1,CL7661Contig1,contig_68508,contig_77236,contig_63293,contig_76011,contig_84349,CL13001Contig1,contig_13209,contig_55042,contig_60860,CL4249Contig1,contig_28909,CL6455Contig1,contig_31212,CL4581Contig1,contig_28910,contig_35085,contig_16433,contig_43631,contig_70986,CL2298Contig1,contig_60431,contig_79724
GO:0008184	glycogen phosphorylase activity	MF	0.000292562	0.0125076	4	9	791	19412	Over	7	CL9840Contig1,CL4980Contig1,contig_13492,CL3723Contig1
GO:0016810	hydrolase activity, acting on carbon-nitrogen (but not peptide) bonds	MF	0.000303074	0.0125076	9	54	791	19412	Over	4	CL10005Contig1,contig_5182,contig_5423,CL7014Contig1,contig_40190,contig_19610,CL1865Contig1,CL8545Contig1,contig_2400
GO:0000156	phosphorelay response regulator activity	MF	0.000321839	0.0127901	6	24	791	19412	Over	4	CL9326Contig1,contig_28961,contig_26514,contig_5578,CL3577Contig1,contig_70914
GO:2000112	regulation of cellular macromolecule biosynthetic process	BP	0.000397365	0.0136389	47	696	791	19412	Over	6	CL9326Contig1,contig_108918,contig_14188,contig_58927,contig_49525,CL7091Contig1,CL7963Contig1,contig_28961,CL7661Contig1,contig_74465,contig_68508,contig_77236,contig_63293,contig_26514,contig_76011,contig_84349,contig_5578,CL13001Contig1,contig_5419,contig_13209,contig_19690,contig_36272,contig_55042,contig_63061,contig_60860,CL12375Contig1,CL4249Contig1,contig_28909,CL6455Contig1,contig_31212,…
GO:0044430	cytoskeletal part	CC	0.000454874	0.0136389	15	149	791	19412	Over	4	CL4095Contig1,contig_40658,contig_51584,contig_28833,contig_67355,contig_28728,contig_28727,contig_28726,CL9278Contig1,contig_23618,contig_31398,CL10584Contig1,contig_31324,contig_37327,contig_55507
GO:0016070	RNA metabolic process	BP	0.000469408	0.0136389	68	1108	791	19412	Over	5	CL9326Contig1,contig_108918,contig_14188,contig_58927,contig_49525,CL7091Contig1,CL7963Contig1,contig_28961,CL7661Contig1,contig_68508,contig_77236,contig_63293,contig_26514,contig_76011,contig_84349,contig_5578,CL13001Contig1,contig_13209,contig_8715,contig_19690,CL9809Contig1,contig_47502,contig_36272,contig_55042,contig_63061,contig_60860,contig_32097,CL9966Contig1,CL12375Contig1,CL4249Contig1…
GO:0065003	macromolecular complex assembly	BP	0.000471287	0.0136389	17	179	791	19412	Over	5	contig_40658,contig_28833,contig_27532,contig_67355,contig_28728,contig_28727,contig_28726,CL9278Contig1,contig_23618,CL10584Contig1,contig_27533,contig_37327,contig_36205,contig_16005,CL14525Contig1,contig_22843,CL4857Contig1
GO:0004871	signal transducer activity	MF	0.000472936	0.0136389	12	95	791	19412	Over	3	CL9326Contig1,contig_28961,CL12100Contig1,CL184Contig2,contig_26514,contig_25811,CL3619Contig1,contig_5578,CL2387Contig1,CL3577Contig1,contig_16698,contig_70914
GO:0010468	regulation of gene expression	BP	0.00048302	0.0136389	47	701	791	19412	Over	5	CL9326Contig1,contig_108918,contig_14188,contig_58927,contig_49525,CL7091Contig1,CL7963Contig1,contig_28961,CL7661Contig1,contig_74465,contig_68508,contig_77236,contig_63293,contig_26514,contig_76011,contig_84349,contig_5578,CL13001Contig1,contig_5419,contig_13209,contig_19690,contig_36272,contig_55042,contig_63061,contig_60860,CL12375Contig1,CL4249Contig1,contig_28909,CL6455Contig1,contig_31212,…
GO:0006355	regulation of transcription, DNA-templated	BP	0.00055621	0.0145564	45	667	791	19412	Over	6	CL9326Contig1,contig_108918,contig_14188,contig_58927,contig_49525,CL7091Contig1,CL7963Contig1,contig_28961,CL7661Contig1,contig_68508,contig_77236,contig_63293,contig_26514,contig_76011,contig_84349,contig_5578,CL13001Contig1,contig_13209,contig_19690,contig_36272,contig_55042,contig_63061,contig_60860,CL12375Contig1,CL4249Contig1,contig_28909,CL6455Contig1,contig_31212,CL3577Contig1,contig_3931…
GO:0009538	photosystem I reaction center	CC	0.000633732	0.0161903	3	5	791	19412	Over	3	contig_52429,CL3Contig1,CL5855Contig1
GO:0015630	microtubule cytoskeleton	CC	0.000755087	0.0181621	13	114	791	19412	Over	6	CL4095Contig1,contig_40658,contig_51584,contig_28833,contig_67355,contig_28728,contig_28727,contig_28726,CL9278Contig1,contig_23618,CL10584Contig1,contig_37327,contig_55507
GO:0034622	cellular macromolecular complex assembly	BP	0.000836753	0.0188164	16	170	791	19412	Over	6	contig_40658,contig_28833,contig_27532,contig_67355,contig_28728,contig_28727,contig_28726,CL9278Contig1,contig_23618,CL10584Contig1,contig_27533,contig_37327,contig_36205,contig_16005,CL14525Contig1,CL4857Contig1
GO:0043933	macromolecular complex subunit organization	BP	0.000841742	0.0188164	18	201	791	19412	Over	4	contig_40658,contig_28833,contig_27532,contig_67355,contig_28728,contig_28727,contig_28726,CL9278Contig1,contig_23618,CL10584Contig1,contig_27533,contig_37327,contig_36205,contig_56885,contig_16005,CL14525Contig1,contig_22843,CL4857Contig1
GO:0008219	cell death	BP	0.000954702	0.0200862	6	29	791	19412	Over	4	contig_27275,contig_57091,contig_49779,contig_93438,contig_19758,CL11489Contig1
GO:0016701	oxidoreductase activity, acting on single donors with incorporation of molecular oxygen	MF	0.00112623	0.0230701	8	52	791	19412	Over	4	contig_10832,CL10710Contig1,contig_6386,CL10277Contig1,contig_6385,CL5675Contig1,CL5720Contig1,contig_93903
GO:0022607	cellular component assembly	BP	0.0011605	0.0230701	18	205	791	19412	Over	4	contig_40658,contig_28833,contig_27532,contig_67355,contig_28728,contig_28727,contig_28726,CL9278Contig1,contig_23618,CL10584Contig1,contig_27533,contig_37327,contig_36205,CL9279Contig1,contig_16005,CL14525Contig1,contig_22843,CL4857Contig1
GO:0034654	nucleobase-containing compound biosynthetic process	BP	0.00116103	0.0230701	57	920	791	19412	Over	5	CL9326Contig1,contig_108918,contig_14188,contig_58927,contig_49525,CL7091Contig1,CL7963Contig1,contig_28961,CL7661Contig1,contig_68508,contig_77236,contig_63293,contig_26514,contig_76011,contig_84349,contig_5578,CL13001Contig1,contig_13209,contig_8715,contig_49128,contig_19690,CL71Contig3,contig_47502,contig_36272,contig_55042,contig_63061,contig_60860,CL9966Contig1,CL12375Contig1,CL4249Contig1,c…
GO:0016702	oxidoreductase activity, acting on single donors with incorporation of molecular oxygen, incorporation of two atoms of oxygen	MF	0.00121673	0.0237374	7	41	791	19412	Over	5	CL10710Contig1,contig_6386,CL10277Contig1,contig_6385,CL5675Contig1,CL5720Contig1,contig_93903
GO:0000160	phosphorelay signal transduction system	BP	0.00138073	0.0259916	6	31	791	19412	Over	5	CL9326Contig1,contig_28961,contig_26514,contig_5578,CL3577Contig1,contig_70914
GO:0006461	protein complex assembly	BP	0.0014238	0.0263402	16	176	791	19412	Over	5	contig_40658,contig_28833,contig_27532,contig_67355,contig_28728,contig_28727,contig_28726,CL9278Contig1,contig_23618,CL10584Contig1,contig_27533,contig_37327,contig_16005,CL14525Contig1,contig_22843,CL4857Contig1
GO:0009522	photosystem I	CC	0.00145676	0.0264933	4	13	791	19412	Over	4	contig_52429,CL3Contig1,contig_13044,CL5855Contig1
GO:0044085	cellular component biogenesis	BP	0.0016491	0.0287008	21	259	791	19412	Over	3	contig_40658,contig_28833,contig_27532,contig_67355,contig_28728,contig_28727,contig_28726,CL9278Contig1,contig_23618,CL10584Contig1,contig_27533,contig_37327,contig_36205,CL9279Contig1,contig_51498,contig_16005,CL14525Contig1,contig_22843,CL9066Contig1,CL4857Contig1,CL3523Contig1
GO:0003937	IMP cyclohydrolase activity	MF	0.00165839	0.0287008	2	2	791	19412	Over	7	contig_19610,CL1865Contig1
GO:0004643	phosphoribosylaminoimidazolecarboxamide formyltransferase activity	MF	0.00165839	0.0287008	2	2	791	19412	Over	6	contig_19610,CL1865Contig1
GO:0006351	transcription, DNA-templated	BP	0.00172822	0.0294346	50	795	791	19412	Over	6	CL9326Contig1,contig_108918,contig_14188,contig_58927,contig_49525,CL7091Contig1,CL7963Contig1,contig_28961,CL7661Contig1,contig_68508,contig_77236,contig_63293,contig_26514,contig_76011,contig_84349,contig_5578,CL13001Contig1,contig_13209,contig_8715,contig_19690,contig_47502,contig_36272,contig_55042,contig_63061,contig_60860,CL9966Contig1,CL12375Contig1,CL4249Contig1,contig_28909,CL6455Contig1…
GO:0019222	regulation of metabolic process	BP	0.00178406	0.0295702	50	796	791	19412	Over	3	CL9326Contig1,contig_108918,contig_14188,contig_58927,contig_49525,CL7091Contig1,CL7963Contig1,contig_28961,CL7661Contig1,contig_74465,contig_68508,contig_77236,contig_63293,contig_26514,contig_76011,contig_84349,contig_5578,CL13001Contig1,contig_5419,contig_13209,contig_19690,contig_36272,contig_55042,contig_63061,contig_60860,CL12375Contig1,CL4249Contig1,contig_28909,CL6455Contig1,contig_31212,…
GO:0044271	cellular nitrogen compound biosynthetic process	BP	0.0017913	0.0295702	62	1035	791	19412	Over	5	CL9326Contig1,contig_108918,contig_14188,contig_58927,contig_49525,CL7091Contig1,CL7963Contig1,contig_28961,CL7661Contig1,contig_68508,contig_77236,contig_63293,CL2278Contig2,contig_26514,CL2278Contig1,contig_76011,contig_84349,contig_5578,CL13001Contig1,contig_13209,CL87Contig1,contig_8715,contig_49128,contig_19690,CL71Contig3,contig_47502,contig_36272,contig_55042,contig_63061,contig_60860,CL99…
GO:0016165	linoleate 13S-lipoxygenase activity	MF	0.00197414	0.0311507	4	14	791	19412	Over	6	contig_6386,CL10277Contig1,CL5675Contig1,contig_93903
GO:0071822	protein complex subunit organization	BP	0.00231531	0.0355989	17	198	791	19412	Over	5	contig_40658,contig_28833,contig_27532,contig_67355,contig_28728,contig_28727,contig_28726,CL9278Contig1,contig_23618,CL10584Contig1,contig_27533,contig_37327,contig_56885,contig_16005,CL14525Contig1,contig_22843,CL4857Contig1
GO:1901362	organic cyclic compound biosynthetic process	BP	0.00232239	0.0355989	63	1065	791	19412	Over	5	CL9326Contig1,contig_108918,contig_14188,contig_58927,contig_49525,CL7091Contig1,CL7963Contig1,contig_28961,CL7661Contig1,contig_68508,contig_77236,contig_63293,CL2278Contig2,contig_26514,CL2278Contig1,contig_76011,contig_84349,contig_5578,CL13001Contig1,contig_13209,CL87Contig1,contig_8715,contig_49128,contig_19690,CL71Contig3,contig_47502,contig_36272,contig_55042,contig_63061,contig_60860,CL99…
GO:0019438	aromatic compound biosynthetic process	BP	0.00242165	0.0365976	61	1026	791	19412	Over	5	CL9326Contig1,contig_108918,contig_14188,contig_58927,contig_49525,CL7091Contig1,CL7963Contig1,contig_28961,CL7661Contig1,contig_68508,contig_77236,contig_63293,CL2278Contig2,contig_26514,CL2278Contig1,contig_76011,contig_84349,contig_5578,CL13001Contig1,contig_13209,CL87Contig1,contig_8715,contig_49128,contig_19690,CL71Contig3,contig_47502,contig_36272,contig_55042,contig_63061,contig_60860,CL99…
GO:0016811	hydrolase activity, acting on carbon-nitrogen (but not peptide) bonds, in linear amides	MF	0.0024715	0.0368322	5	24	791	19412	Over	5	CL10005Contig1,contig_5182,contig_5423,CL7014Contig1,CL8545Contig1
GO:0080090	regulation of primary metabolic process	BP	0.00313097	0.0440086	47	755	791	19412	Over	4	CL9326Contig1,contig_108918,contig_14188,contig_58927,contig_49525,CL7091Contig1,CL7963Contig1,contig_28961,CL7661Contig1,contig_74465,contig_68508,contig_77236,contig_63293,contig_26514,contig_76011,contig_84349,contig_5578,CL13001Contig1,contig_5419,contig_13209,contig_19690,contig_36272,contig_55042,contig_63061,contig_60860,CL12375Contig1,CL4249Contig1,contig_28909,CL6455Contig1,contig_31212,…
GO:0008236	serine-type peptidase activity	MF	0.00319914	0.0440086	18	219	791	19412	Over	5	contig_17384,CL5645Contig1,contig_76036,contig_15228,contig_45184,contig_60697,contig_61610,CL3429Contig1,contig_9753,CL6683Contig1,contig_18609,contig_40731,contig_40404,contig_36700,contig_12704,CL1065Contig1,contig_40220,CL3337Contig1
GO:0018130	heterocycle biosynthetic process	BP	0.00334163	0.045387	60	1018	791	19412	Over	5	CL9326Contig1,contig_108918,contig_14188,contig_58927,contig_49525,CL7091Contig1,CL7963Contig1,contig_28961,CL7661Contig1,contig_68508,contig_77236,contig_63293,CL2278Contig2,contig_26514,CL2278Contig1,contig_76011,contig_84349,contig_5578,CL13001Contig1,contig_13209,CL87Contig1,contig_8715,contig_49128,contig_19690,CL71Contig3,contig_47502,contig_36272,contig_55042,contig_63061,contig_60860,CL99…

## Sheet: G0h-VS-C0h.down
GO_ID	GO_Term	GO_Class	Pvalue	AdjustedPv	x1	x2	n	N	EnrichDirect	GOlevl	GeneID
GO:0004813	alanine-tRNA ligase activity	MF	4.0076e-05	0.00538701	5	10	883	19412	Over	7	contig_45519,contig_33902,contig_33903,contig_5398,CL5231Contig1
GO:0006419	alanyl-tRNA aminoacylation	BP	4.0076e-05	0.00538701	5	10	883	19412	Over	8	contig_45519,contig_33902,contig_33903,contig_5398,CL5231Contig1
GO:0003824	catalytic activity	MF	5.40731e-05	0.00633857	483	9320	883	19412	Over	2	contig_44625,contig_33500,CL11966Contig1,contig_4694,CL1355Contig1,contig_36898,contig_48505,contig_4695,contig_59845,contig_4595,contig_18609,contig_64293,contig_6337,CL12572Contig1,CL13101Contig1,contig_24277,contig_42417,contig_89383,contig_21322,contig_86107,contig_39609,contig_43790,CL13093Contig1,contig_56963,contig_33182,contig_551,contig_9776,CL7170Contig1,contig_68231,contig_40404,CL1185…
GO:0008171	O-methyltransferase activity	MF	8.93388e-05	0.00659816	8	33	883	19412	Over	6	contig_6518,contig_78622,CL600Contig3,contig_11258,contig_105471,CL600Contig1,contig_99193,CL4574Contig1
GO:0030410	nicotianamine synthase activity	MF	9.38127e-05	0.00659816	3	3	883	19412	Over	5	contig_551,contig_84093,contig_36844
GO:0030418	nicotianamine biosynthetic process	BP	9.38127e-05	0.00659816	3	3	883	19412	Over	6	contig_551,contig_84093,contig_36844
GO:0004553	hydrolase activity, hydrolyzing O-glycosyl compounds	MF	0.00013304	0.00779764	36	424	883	19412	Over	5	CL11966Contig1,contig_64293,contig_68231,CL8235Contig1,contig_72021,CL11959Contig1,CL12782Contig1,CL4513Contig1,contig_51742,contig_79190,CL14353Contig1,contig_51743,contig_65730,contig_76165,contig_14605,contig_68501,CL7995Contig1,contig_10800,contig_47717,contig_29067,CL13896Contig1,CL12991Contig1,contig_19293,contig_25005,CL150Contig1,CL150Contig3,contig_40400,contig_2148,contig_86548,contig_1…
GO:0043531	ADP binding	MF	0.000184137	0.00972203	22	220	883	19412	Over	5	contig_16357,CL5754Contig1,contig_50766,CL4787Contig1,contig_34797,contig_26352,contig_18902,contig_26395,CL504Contig2,contig_25751,CL458Contig1,CL9791Contig1,contig_24181,contig_2543,CL1448Contig1,contig_7827,contig_11748,CL8061Contig1,CL5915Contig1,contig_12579,contig_18389,contig_67833
GO:0004523	RNA-DNA hybrid ribonuclease activity	MF	0.000193278	0.00972203	9	46	883	19412	Over	9	contig_21322,contig_38000,contig_52267,contig_66562,contig_42405,contig_49205,contig_69503,contig_42404,contig_941
GO:0016705	oxidoreductase activity, acting on paired donors, with incorporation or reduction of molecular oxygen	MF	0.000193519	0.00972203	37	446	883	19412	Over	4	contig_4694,contig_36898,contig_4695,contig_56963,CL10499Contig1,contig_39640,contig_14796,contig_61157,contig_51655,CL5800Contig1,contig_26364,contig_18792,CL4990Contig1,CL2Contig7,contig_18858,contig_89825,contig_20109,contig_57109,contig_45331,contig_37334,contig_43603,CL5818Contig1,contig_8370,contig_45173,contig_22813,CL11189Contig1,CL516Contig1,contig_8780,CL5052Contig1,contig_22815,CL12530…
GO:0016798	hydrolase activity, acting on glycosyl bonds	MF	0.00022971	0.0110156	37	449	883	19412	Over	4	CL11966Contig1,contig_64293,contig_68231,CL8235Contig1,contig_72021,CL11959Contig1,CL12782Contig1,CL4513Contig1,contig_51742,contig_79190,CL14353Contig1,contig_51743,contig_65730,contig_76165,contig_14605,contig_68501,CL7995Contig1,contig_10800,contig_47717,contig_29067,CL13896Contig1,CL12991Contig1,contig_19293,contig_25005,CL150Contig1,CL150Contig3,contig_40400,contig_2148,contig_86548,contig_1…
GO:0020037	heme binding	MF	0.00033869	0.0142927	37	456	883	19412	Over	5	contig_4694,contig_4695,contig_77857,contig_56963,CL10499Contig1,contig_25629,contig_14796,CL167Contig2,contig_61157,contig_51655,CL5800Contig1,contig_26364,contig_18792,CL2305Contig1,contig_18858,contig_89825,contig_83794,CL7175Contig1,CL9853Contig1,contig_57109,contig_66083,contig_77856,contig_45331,contig_4585,contig_43603,CL9021Contig1,CL5818Contig1,contig_25628,contig_8370,contig_45173,CL111…
GO:0005200	structural constituent of cytoskeleton	MF	0.000595207	0.0224266	7	33	883	19412	Over	3	contig_70755,contig_33217,contig_28833,contig_28728,contig_28727,CL5454Contig1,contig_23617
GO:0005856	cytoskeleton	CC	0.00066852	0.0235096	17	164	883	19412	Over	5	contig_9776,CL8062Contig1,contig_70755,contig_33217,contig_51584,contig_39864,contig_12565,contig_28833,CL5588Contig1,contig_28728,contig_57354,contig_28727,CL5454Contig1,CL11803Contig1,contig_80282,contig_31398,contig_23617
GO:0016709	oxidoreductase activity, acting on paired donors, with incorporation or reduction of molecular oxygen, NAD(P)H as one donor, and incorporation of one atom of oxygen	MF	0.000732829	0.0249398	6	25	883	19412	Over	5	CL4990Contig1,CL2Contig7,contig_20109,contig_22813,contig_22815,CL3434Contig1
GO:0005976	polysaccharide metabolic process	BP	0.000757391	0.0249702	13	112	883	19412	Over	5	contig_89383,CL8235Contig1,contig_79190,contig_52746,contig_63013,CL3044Contig1,contig_38808,CL670Contig2,contig_44618,contig_40400,contig_44193,contig_17147,contig_52745
GO:0005975	carbohydrate metabolic process	BP	0.000818937	0.0261812	64	938	883	19412	Over	4	CL11966Contig1,contig_64293,contig_89383,CL13093Contig1,contig_68231,CL8235Contig1,contig_72021,CL11959Contig1,CL4513Contig1,contig_51742,contig_79190,CL14353Contig1,contig_51743,contig_65730,contig_76165,contig_14605,contig_68501,CL7995Contig1,contig_28982,contig_57022,contig_40119,contig_52746,contig_10800,contig_47717,contig_29067,CL13896Contig1,contig_74093,contig_37353,contig_49882,contig_57…
GO:0005506	iron ion binding	MF	0.00119087	0.0354996	32	399	883	19412	Over	7	contig_4694,contig_4695,contig_77857,contig_6337,contig_56963,CL10499Contig1,contig_58759,contig_14796,contig_6163,contig_61157,contig_51655,CL5800Contig1,contig_26364,contig_18792,contig_18858,contig_89825,contig_57109,contig_66083,contig_77856,contig_45331,contig_43603,CL5818Contig1,contig_10832,contig_8370,contig_45173,CL11189Contig1,contig_8780,CL5052Contig1,CL6633Contig1,contig_57077,contig_…
GO:0004252	serine-type endopeptidase activity	MF	0.00124501	0.0354996	13	116	883	19412	Over	6	contig_18609,contig_40404,contig_18198,contig_12704,CL7912Contig1,CL6656Contig1,contig_61610,contig_35478,contig_92511,CL3203Contig1,CL12891Contig1,CL8744Contig1,contig_11208
GO:0005874	microtubule	CC	0.0016907	0.0445921	7	39	883	19412	Over	4	contig_70755,contig_33217,contig_28833,contig_28728,contig_28727,CL5454Contig1,contig_23617
GO:0016746	transferase activity, transferring acyl groups	MF	0.00192149	0.0482661	25	296	883	19412	Over	4	CL12572Contig1,contig_17547,CL10902Contig1,contig_25097,CL9448Contig1,CL13947Contig1,CL12066Contig1,contig_17546,contig_56256,CL137Contig2,contig_76077,contig_3412,contig_56934,contig_96947,contig_51111,contig_477,CL3183Contig1,CL8296Contig1,contig_37427,contig_77275,contig_59701,contig_18270,contig_74831,CL12114Contig1,contig_108962

## Sheet: G0h-VS-C0h.up
GO_ID	GO_Term	GO_Class	Pvalue	AdjustedPv	x1	x2	n	N	EnrichDirect	GOlevl	GeneID
GO:0004672	protein kinase activity	MF	1.06215e-27	9.72483e-25	182	1285	1310	19412	Over	6	contig_88999,contig_95606,contig_3710,contig_86324,CL499Contig1,contig_46233,CL10559Contig1,contig_36240,contig_67032,contig_89589,contig_22419,contig_89985,contig_50327,contig_94430,contig_96691,CL163Contig4,CL5347Contig1,contig_98088,CL2889Contig1,CL499Contig2,contig_88670,contig_25305,CL10291Contig1,contig_25101,contig_96118,contig_6421,CL5829Contig1,CL305Contig1,contig_78921,CL13216Contig1,CL…
GO:0016773	phosphotransferase activity, alcohol group as acceptor	MF	1.48357e-27	9.72483e-25	198	1447	1310	19412	Over	5	contig_88999,contig_95606,contig_3710,contig_63909,contig_86324,CL499Contig1,contig_46233,CL10559Contig1,contig_36240,contig_67032,contig_89589,contig_22419,contig_89985,contig_50327,contig_94430,contig_96691,CL163Contig4,CL5347Contig1,contig_98088,CL2889Contig1,CL499Contig2,contig_88670,contig_25305,CL10291Contig1,contig_25101,contig_96118,CL2383Contig1,contig_6421,CL5829Contig1,CL305Contig1,con…
GO:0016301	kinase activity	MF	1.33233e-26	5.82228e-24	199	1476	1310	19412	Over	5	contig_88999,contig_95606,contig_3710,contig_63909,contig_86324,CL499Contig1,contig_46233,CL10559Contig1,contig_36240,contig_67032,contig_89589,contig_22419,contig_89985,contig_50327,contig_94430,contig_96691,CL163Contig4,CL5347Contig1,contig_98088,CL2889Contig1,CL499Contig2,contig_88670,contig_25305,CL10291Contig1,contig_25101,contig_96118,CL2383Contig1,contig_6421,CL5829Contig1,CL305Contig1,con…
GO:0006468	protein phosphorylation	BP	2.60594e-26	8.54096e-24	176	1251	1310	19412	Over	7	contig_88999,contig_95606,contig_3710,contig_86324,CL499Contig1,contig_46233,CL10559Contig1,contig_36240,contig_67032,contig_89589,contig_22419,contig_89985,contig_94430,contig_96691,CL163Contig4,CL5347Contig1,contig_98088,CL2889Contig1,CL499Contig2,contig_88670,contig_25305,CL10291Contig1,contig_25101,contig_96118,contig_6421,CL5829Contig1,CL305Contig1,contig_78921,CL13216Contig1,CL4920Contig1,C…
GO:0016310	phosphorylation	BP	4.66449e-24	1.22303e-21	178	1314	1310	19412	Over	6	contig_88999,contig_95606,contig_3710,contig_86324,CL499Contig1,contig_46233,CL10559Contig1,contig_36240,contig_67032,contig_89589,contig_22419,contig_89985,contig_94430,contig_96691,CL163Contig4,CL5347Contig1,contig_98088,CL2889Contig1,CL499Contig2,contig_88670,contig_25305,CL10291Contig1,contig_25101,contig_96118,contig_6421,CL5829Contig1,CL305Contig1,contig_78921,CL13216Contig1,CL4920Contig1,C…
GO:0006464	cellular protein modification process	BP	1.49587e-21	2.80155e-19	191	1503	1310	19412	Over	6	contig_88999,contig_95606,contig_3710,contig_86324,CL499Contig1,contig_46233,CL10559Contig1,contig_36240,contig_67032,contig_89589,contig_81504,contig_22419,contig_89985,contig_94430,contig_96691,CL163Contig4,CL5347Contig1,contig_98088,CL2889Contig1,CL499Contig2,contig_88670,contig_25305,CL10291Contig1,contig_25101,contig_96118,contig_6421,CL5829Contig1,CL305Contig1,contig_78921,CL13216Contig1,CL…
GO:0043412	macromolecule modification	BP	5.65978e-20	9.27496e-18	193	1563	1310	19412	Over	5	contig_88999,contig_95606,contig_3710,contig_86324,CL499Contig1,contig_46233,CL10559Contig1,contig_36240,contig_67032,contig_89589,contig_81504,contig_22419,contig_89985,contig_94430,contig_96691,CL163Contig4,CL5347Contig1,contig_98088,CL2889Contig1,CL499Contig2,contig_88670,contig_25305,CL10291Contig1,contig_25101,contig_96118,contig_6421,CL5829Contig1,CL305Contig1,contig_78921,CL13216Contig1,CL…
GO:0006796	phosphate-containing compound metabolic process	BP	2.0511e-17	2.68899e-15	206	1777	1310	19412	Over	5	contig_88999,contig_95606,contig_3710,contig_86324,CL499Contig1,contig_46233,CL10559Contig1,contig_36240,contig_67032,contig_89589,contig_22419,contig_89985,contig_94430,contig_74124,contig_96691,CL163Contig4,CL5347Contig1,contig_98088,CL2889Contig1,CL499Contig2,contig_88670,contig_25305,CL10291Contig1,contig_25101,contig_96118,contig_6421,CL5829Contig1,CL305Contig1,contig_78921,CL13216Contig1,CL…
GO:0016772	transferase activity, transferring phosphorus-containing groups	MF	2.37536e-15	2.83099e-13	227	2086	1310	19412	Over	4	contig_88999,contig_95606,contig_104459,contig_3710,contig_63909,contig_86324,CL499Contig1,contig_46233,CL10559Contig1,contig_36240,contig_67032,contig_89589,contig_10920,contig_22419,contig_89985,contig_50327,contig_94430,contig_96691,CL163Contig4,CL5347Contig1,contig_98088,CL2889Contig1,CL499Contig2,contig_88670,CL11270Contig1,contig_25305,CL10291Contig1,contig_25101,contig_96118,CL2383Contig1,…
GO:0032559	adenyl ribonucleotide binding	MF	1.67306e-11	1.82782e-09	261	2661	1310	19412	Over	6	contig_17254,contig_88999,contig_95606,contig_62093,contig_3710,contig_86324,CL499Contig1,contig_46233,contig_43667,CL10559Contig1,contig_36240,contig_67032,CL13911Contig1,contig_89589,CL3193Contig1,CL13571Contig1,contig_22419,CL2107Contig1,contig_89985,contig_94430,contig_96691,CL163Contig4,CL5347Contig1,contig_98088,CL2889Contig1,CL499Contig2,contig_88670,CL520Contig1,contig_25305,CL10291Contig…
GO:0016740	transferase activity	MF	2.30325e-11	2.01304e-09	308	3262	1310	19412	Over	3	CL2958Contig1,contig_88999,contig_95606,contig_17086,contig_72358,contig_104459,contig_3710,contig_88101,contig_63909,CL9352Contig1,contig_86324,CL499Contig1,CL13506Contig1,contig_46233,CL10559Contig1,contig_36240,contig_67032,contig_97122,contig_89589,contig_41519,contig_10920,contig_22419,contig_89985,contig_50327,contig_94430,contig_96691,CL163Contig4,CL5347Contig1,contig_98088,CL2889Contig1,C…
GO:0005524	ATP binding	MF	8.32103e-09	4.36355e-07	232	2441	1310	19412	Over	6	contig_88999,contig_95606,contig_62093,contig_3710,contig_86324,CL499Contig1,contig_46233,CL10559Contig1,contig_36240,contig_67032,contig_89589,CL3193Contig1,CL13571Contig1,contig_22419,contig_89985,contig_94430,contig_96691,CL163Contig4,CL5347Contig1,contig_98088,CL2889Contig1,CL499Contig2,contig_88670,CL520Contig1,contig_25305,CL10291Contig1,CL739Contig1,contig_25101,contig_96118,contig_6421,CL…
GO:0004713	protein tyrosine kinase activity	MF	4.73054e-08	2.24602e-06	71	568	1310	19412	Over	7	CL499Contig1,CL10559Contig1,contig_67032,contig_22419,CL163Contig4,CL5347Contig1,CL2889Contig1,CL499Contig2,contig_25101,contig_96118,contig_6421,CL305Contig1,CL14115Contig1,contig_73527,contig_42502,CL5990Contig1,CL4742Contig1,CL14127Contig1,CL894Contig1,contig_8518,CL1100Contig1,CL14437Contig1,CL1762Contig1,CL11908Contig1,contig_25302,CL5778Contig1,CL609Contig1,CL3722Contig2,contig_19665,contig…
GO:0032550	purine ribonucleoside binding	MF	5.48228e-08	2.24602e-06	272	3005	1310	19412	Over	6	contig_17254,contig_88999,contig_95606,contig_62093,contig_3710,contig_86324,CL499Contig1,contig_46233,contig_43667,CL10559Contig1,contig_36240,contig_67032,CL13911Contig1,contig_89589,CL3193Contig1,CL13571Contig1,contig_22419,CL2107Contig1,contig_89985,contig_94430,contig_96691,CL163Contig4,CL5347Contig1,contig_98088,CL2889Contig1,CL499Contig2,contig_88670,CL520Contig1,contig_25305,CL10291Contig…
GO:0032555	purine ribonucleotide binding	MF	5.48228e-08	2.24602e-06	272	3005	1310	19412	Over	5	contig_17254,contig_88999,contig_95606,contig_62093,contig_3710,contig_86324,CL499Contig1,contig_46233,contig_43667,CL10559Contig1,contig_36240,contig_67032,CL13911Contig1,contig_89589,CL3193Contig1,CL13571Contig1,contig_22419,CL2107Contig1,contig_89985,contig_94430,contig_96691,CL163Contig4,CL5347Contig1,contig_98088,CL2889Contig1,CL499Contig2,contig_88670,CL520Contig1,contig_25305,CL10291Contig…
GO:0097367	carbohydrate derivative binding	MF	1.06369e-07	3.98429e-06	276	3077	1310	19412	Over	3	contig_17254,contig_88999,contig_95606,contig_62093,contig_3710,contig_86324,CL499Contig1,contig_46233,contig_43667,CL10559Contig1,contig_36240,contig_67032,CL13911Contig1,contig_89589,CL3193Contig1,CL13571Contig1,contig_22419,CL2107Contig1,contig_89985,contig_94430,contig_96691,CL163Contig4,CL5347Contig1,contig_98088,CL2889Contig1,CL499Contig2,contig_88670,CL520Contig1,contig_25305,CL10291Contig…
GO:0032553	ribonucleotide binding	MF	1.21635e-07	4.42955e-06	275	3068	1310	19412	Over	4	contig_17254,contig_88999,contig_95606,contig_62093,contig_3710,contig_86324,CL499Contig1,contig_46233,contig_43667,CL10559Contig1,contig_36240,contig_67032,CL13911Contig1,contig_89589,CL3193Contig1,CL13571Contig1,contig_22419,CL2107Contig1,contig_89985,contig_94430,contig_96691,CL163Contig4,CL5347Contig1,contig_98088,CL2889Contig1,CL499Contig2,contig_88670,CL520Contig1,contig_25305,CL10291Contig…
GO:0016705	oxidoreductase activity, acting on paired donors, with incorporation or reduction of molecular oxygen	MF	1.66948e-07	5.75969e-06	58	446	1310	19412	Over	4	contig_85428,contig_66412,contig_77923,CL1367Contig1,contig_39672,CL907Contig2,contig_44089,contig_24589,CL14161Contig1,CL6611Contig1,contig_67661,CL74Contig2,contig_91513,contig_14821,CL3022Contig1,contig_23064,contig_58768,CL836Contig2,contig_66414,CL7706Contig1,contig_5358,contig_3631,contig_6443,CL2481Contig1,contig_49193,contig_52829,CL836Contig1,contig_49176,contig_30388,contig_9523,contig_…
GO:0004185	serine-type carboxypeptidase activity	MF	3.00667e-07	9.61402e-06	19	74	1310	19412	Over	7	contig_94126,contig_39001,contig_39002,contig_83686,contig_40732,contig_41125,contig_93286,contig_80178,contig_58036,contig_4765,CL9036Contig1,contig_61758,contig_13030,contig_58776,CL1876Contig1,contig_66744,contig_5591,contig_40731,contig_16906
GO:0008238	exopeptidase activity	MF	3.46303e-07	1.08096e-05	20	100	1310	19412	Over	6	contig_94126,contig_39001,contig_39002,contig_83686,contig_40732,contig_41125,contig_93286,contig_80178,contig_58036,contig_4765,CL9036Contig1,contig_61758,contig_16910,contig_13030,contig_58776,CL1876Contig1,contig_66744,contig_5591,contig_40731,contig_16906
GO:0019538	protein metabolic process	BP	9.62104e-07	2.80293e-05	265	3002	1310	19412	Over	4	contig_88999,contig_95606,contig_62093,contig_3710,contig_86324,CL499Contig1,contig_46233,contig_94126,CL10559Contig1,contig_36240,contig_67032,contig_39001,contig_89589,contig_81504,CL13571Contig1,contig_22419,contig_39002,contig_89985,contig_104255,contig_94430,contig_83686,contig_85790,contig_96691,CL163Contig4,CL5347Contig1,contig_98088,CL2889Contig1,CL499Contig2,contig_88670,contig_25305,CL1…
GO:0043168	anion binding	MF	2.03516e-06	5.8002e-05	292	3386	1310	19412	Over	4	contig_17254,contig_88999,contig_95606,contig_62093,contig_3710,contig_86324,CL499Contig1,contig_46233,contig_43667,CL10559Contig1,contig_36240,contig_67032,CL13911Contig1,contig_89589,CL3193Contig1,CL13571Contig1,contig_22419,CL2107Contig1,contig_89985,contig_94430,contig_96691,CL163Contig4,CL5347Contig1,contig_98088,CL2889Contig1,CL499Contig2,contig_88670,CL520Contig1,contig_25305,CL10291Contig…
GO:0000166	nucleotide binding	MF	2.17386e-06	5.93735e-05	291	3375	1310	19412	Over	4	contig_17254,contig_88999,contig_95606,contig_62093,contig_3710,contig_86324,CL499Contig1,contig_46233,contig_43667,CL10559Contig1,contig_36240,contig_67032,CL13911Contig1,contig_89589,CL3193Contig1,CL13571Contig1,contig_22419,CL2107Contig1,contig_89985,contig_94430,contig_96691,CL163Contig4,CL5347Contig1,contig_98088,CL2889Contig1,contig_26674,CL499Contig2,contig_88670,CL520Contig1,contig_25305,…
GO:0051704	multi-organism process	BP	2.73051e-06	7.29865e-05	16	77	1310	19412	Over	2	CL1657Contig2,CL12303Contig1,contig_52283,contig_38548,contig_3733,contig_1516,contig_84777,contig_25238,CL4939Contig1,contig_62823,CL10863Contig1,contig_29966,contig_29794,CL3341Contig1,contig_5489,CL1657Contig1
GO:0043167	ion binding	MF	3.01035e-06	7.58956e-05	445	5497	1310	19412	Over	3	contig_103580,contig_17254,contig_85428,contig_88999,contig_95606,contig_62093,contig_3710,contig_86324,CL499Contig1,contig_46233,contig_43667,contig_33290,CL10559Contig1,contig_36240,contig_67032,CL13911Contig1,contig_47257,contig_89589,CL3193Contig1,CL13571Contig1,contig_22419,CL2107Contig1,contig_89985,contig_94430,contig_5347,contig_96691,CL163Contig4,CL5347Contig1,contig_98088,contig_66412,C…
GO:0030247	polysaccharide binding	MF	4.42708e-06	0.000105526	12	38	1310	19412	Over	4	contig_92892,contig_18780,CL8804Contig1,CL12965Contig1,contig_48943,contig_21444,contig_73221,contig_11759,contig_11544,CL484Contig2,contig_29341,CL4780Contig1
GO:0035639	purine ribonucleoside triphosphate binding	MF	8.47413e-06	0.000191545	243	2785	1310	19412	Over	5	contig_88999,contig_95606,contig_62093,contig_3710,contig_86324,CL499Contig1,contig_46233,CL10559Contig1,contig_36240,contig_67032,contig_89589,CL3193Contig1,CL13571Contig1,contig_22419,contig_89985,contig_94430,contig_96691,CL163Contig4,CL5347Contig1,contig_98088,CL2889Contig1,CL499Contig2,contig_88670,CL520Contig1,contig_25305,CL10291Contig1,CL739Contig1,contig_25101,contig_96118,contig_6421,CL…
GO:0036094	small molecule binding	MF	1.04103e-05	0.00023132	292	3447	1310	19412	Over	3	contig_17254,contig_88999,contig_95606,contig_62093,contig_3710,contig_86324,CL499Contig1,contig_46233,contig_43667,CL10559Contig1,contig_36240,contig_67032,CL13911Contig1,contig_89589,CL3193Contig1,CL13571Contig1,contig_22419,CL2107Contig1,contig_89985,contig_94430,contig_96691,CL163Contig4,CL5347Contig1,contig_98088,CL2889Contig1,contig_26674,CL499Contig2,contig_88670,CL520Contig1,contig_25305,…
GO:0048544	recognition of pollen	BP	2.12534e-05	0.000428665	15	65	1310	19412	Over	4	CL1657Contig2,CL12303Contig1,contig_52283,contig_38548,contig_3733,contig_1516,contig_84777,contig_25238,CL4939Contig1,CL10863Contig1,contig_29966,contig_29794,CL3341Contig1,contig_5489,CL1657Contig1
GO:0044267	cellular protein metabolic process	BP	4.1173e-05	0.000771111	221	2550	1310	19412	Over	5	contig_88999,contig_95606,contig_62093,contig_3710,contig_86324,CL499Contig1,contig_46233,CL10559Contig1,contig_36240,contig_67032,contig_89589,contig_81504,CL13571Contig1,contig_22419,contig_89985,contig_104255,contig_94430,contig_85790,contig_96691,CL163Contig4,CL5347Contig1,contig_98088,CL2889Contig1,CL499Contig2,contig_88670,contig_25305,CL10291Contig1,contig_25101,contig_96118,contig_6421,CL…
GO:0003824	catalytic activity	MF	5.34122e-05	0.000939981	700	9320	1310	19412	Over	2	CL2958Contig1,contig_59375,CL2982Contig1,contig_100743,contig_85428,contig_88999,contig_95606,contig_17086,contig_72358,contig_104459,contig_73488,CL3924Contig1,contig_70035,contig_3710,CL6955Contig1,contig_88101,contig_63909,CL9352Contig1,contig_59360,contig_86324,CL499Contig1,contig_81436,CL13506Contig1,contig_46233,contig_94126,contig_68466,CL10559Contig1,CL2996Contig1,contig_36240,contig_1179…
GO:0008236	serine-type peptidase activity	MF	6.66453e-05	0.0011347	30	219	1310	19412	Over	5	contig_94126,contig_39001,contig_39002,contig_83686,contig_40732,contig_41125,contig_93286,contig_52805,CL1803Contig1,contig_80178,contig_64968,contig_58036,contig_4765,CL9036Contig1,CL2886Contig1,CL10880Contig1,contig_61758,contig_13030,contig_35920,contig_58776,contig_37924,CL1876Contig1,contig_320,contig_66744,contig_61815,contig_5591,contig_57441,contig_40731,contig_33674,contig_16906
GO:0009055	electron carrier activity	MF	0.000112532	0.00184412	51	448	1310	19412	Over	2	contig_85428,contig_66412,contig_77923,contig_61308,contig_39672,contig_107114,contig_44089,CL14161Contig1,CL6611Contig1,contig_91513,contig_59533,contig_14821,CL3022Contig1,contig_58768,CL836Contig2,contig_66414,CL7706Contig1,contig_5358,contig_6443,CL2481Contig1,contig_49193,contig_52829,CL836Contig1,contig_49176,contig_30388,contig_9523,contig_23334,contig_12999,contig_45051,CL7762Contig1,cont…
GO:0005506	iron ion binding	MF	0.000180113	0.00287961	46	399	1310	19412	Over	7	contig_85428,contig_66412,contig_77923,contig_43391,contig_39672,contig_44089,CL14161Contig1,CL6611Contig1,contig_91513,contig_14821,CL3022Contig1,contig_58768,CL836Contig2,contig_66414,CL7706Contig1,contig_5358,contig_6443,CL2481Contig1,contig_49193,contig_52829,CL836Contig1,contig_49176,contig_30388,contig_9523,contig_23334,contig_12999,contig_45051,CL7762Contig1,contig_94108,CL2430Contig1,cont…
GO:0020037	heme binding	MF	0.000194046	0.00306499	51	456	1310	19412	Over	5	contig_85428,contig_68466,contig_66412,contig_77923,contig_39672,contig_44089,contig_24411,CL14161Contig1,CL6611Contig1,CL216Contig1,contig_91513,contig_14821,CL3022Contig1,contig_58768,CL836Contig2,contig_66414,CL7706Contig1,contig_5358,contig_6443,CL2481Contig1,contig_49193,contig_52829,CL836Contig1,contig_49176,contig_30388,contig_9523,contig_23334,contig_94325,contig_12999,contig_45051,CL7762…
GO:0043531	ADP binding	MF	0.000223857	0.00349376	29	220	1310	19412	Over	5	contig_17254,contig_43667,CL13911Contig1,CL2107Contig1,contig_9650,CL2535Contig1,CL9179Contig1,contig_31680,contig_62898,contig_62881,contig_110295,CL4884Contig1,CL14091Contig1,contig_73955,contig_35288,CL12851Contig1,contig_67585,CL14679Contig1,contig_9348,contig_9729,CL11051Contig1,CL2718Contig1,contig_48267,contig_7377,contig_40752,CL179Contig4,CL567Contig1,contig_6258,contig_67587
GO:0006952	defense response	BP	0.000265963	0.00410208	15	88	1310	19412	Over	4	contig_43667,CL13911Contig1,CL2107Contig1,contig_82543,contig_9650,contig_22079,CL972Contig1,contig_62823,CL14679Contig1,CL2718Contig1,contig_7377,CL179Contig4,CL567Contig1,contig_6258,contig_77854
GO:0004970	ionotropic glutamate receptor activity	MF	0.000604793	0.0080296	6	17	1310	19412	Over	6	CL12551Contig1,contig_7800,CL2759Contig1,CL13913Contig1,CL12100Contig1,CL673Contig1
GO:0005234	extracellular-glutamate-gated ion channel activity	MF	0.000604793	0.0080296	6	17	1310	19412	Over	10	CL12551Contig1,contig_7800,CL2759Contig1,CL13913Contig1,CL12100Contig1,CL673Contig1
GO:0006787	porphyrin-containing compound catabolic process	BP	0.000612479	0.0080296	4	7	1310	19412	Over	6	contig_100743,contig_81436,contig_1179,contig_21292
GO:0009607	response to biotic stimulus	BP	0.00113071	0.0143919	5	13	1310	19412	Over	3	contig_82543,contig_22079,CL972Contig1,contig_62823,contig_77854
GO:0004888	transmembrane signaling receptor activity	MF	0.00132139	0.0163428	7	26	1310	19412	Over	4	CL12551Contig1,contig_7800,CL2759Contig1,CL13913Contig1,CL12100Contig1,contig_51405,CL673Contig1
GO:0030288	outer membrane-bounded periplasmic space	CC	0.00158992	0.0194802	6	20	1310	19412	Over	4	CL12551Contig1,contig_7800,CL2759Contig1,CL13913Contig1,CL12100Contig1,CL673Contig1
GO:0005509	calcium ion binding	MF	0.0021003	0.0248063	24	191	1310	19412	Over	6	contig_103580,contig_47257,contig_19616,contig_67750,CL7083Contig1,contig_96905,CL9569Contig1,contig_100085,contig_5967,contig_30925,contig_34141,CL5573Contig1,contig_55859,CL4243Contig1,contig_3260,contig_38132,contig_93937,contig_8490,contig_3021,contig_24012,contig_51412,contig_31602,contig_3261,CL10598Contig1
GO:0042440	pigment metabolic process	BP	0.0027246	0.0307229	6	22	1310	19412	Over	4	contig_100743,contig_81436,contig_1179,contig_71655,CL6520Contig1,contig_21292
GO:0004674	protein serine/threonine kinase activity	MF	0.0027413	0.0307229	9	45	1310	19412	Over	7	contig_50327,contig_41413,CL11555Contig1,contig_25241,contig_34544,contig_74562,contig_82796,CL484Contig2,CL14092Contig1
GO:0015996	chlorophyll catabolic process	BP	0.00276529	0.0307229	3	5	1310	19412	Over	4	contig_100743,contig_81436,contig_1179
GO:0047746	chlorophyllase activity	MF	0.00276529	0.0307229	3	5	1310	19412	Over	6	contig_100743,contig_81436,contig_1179
GO:0006778	porphyrin-containing compound metabolic process	BP	0.00437697	0.0455414	6	24	1310	19412	Over	5	contig_100743,contig_81436,contig_1179,contig_71655,CL6520Contig1,contig_21292
GO:0004788	thiamine diphosphokinase activity	MF	0.00455085	0.0462494	2	2	1310	19412	Over	6	CL317Contig3,CL8825Contig1
GO:0009229	thiamine diphosphate biosynthetic process	BP	0.00455085	0.0462494	2	2	1310	19412	Over	6	CL317Contig3,CL8825Contig1

## Sheet: G12h-VS-C12h.down
GO_ID	GO_Term	GO_Class	Pvalue	AdjustedPv	x1	x2	n	N	EnrichDirect	GOlevl	GeneID
GO:0044436	thylakoid part	CC	9.45948e-07	0.000405925	18	64	1493	19412	Over	4	contig_97486,CL8457Contig1,CL6158Contig1,CL3Contig1,contig_96747,contig_63404,contig_55887,contig_35554,CL5674Contig1,contig_104581,contig_98977,CL2723Contig1,contig_110368,contig_74757,CL9828Contig1,contig_42916,contig_78990,CL9869Contig1
GO:0009523	photosystem II	CC	1.34821e-06	0.000405925	13	36	1493	19412	Over	4	contig_97486,CL8457Contig1,CL6158Contig1,contig_96747,contig_55887,contig_35554,CL5674Contig1,contig_104581,contig_98977,CL2723Contig1,contig_74757,contig_42916,contig_78990
GO:0004813	alanine-tRNA ligase activity	MF	1.53179e-06	0.000405925	7	10	1493	19412	Over	7	contig_45519,contig_33902,CL5231Contig1,contig_5398,contig_33903,CL12102Contig1,contig_14064
GO:0006419	alanyl-tRNA aminoacylation	BP	1.53179e-06	0.000405925	7	10	1493	19412	Over	8	contig_45519,contig_33902,CL5231Contig1,contig_5398,contig_33903,CL12102Contig1,contig_14064
GO:0034357	photosynthetic membrane	CC	3.53468e-06	0.000780575	17	63	1493	19412	Over	3	contig_97486,CL8457Contig1,CL6158Contig1,CL3Contig1,contig_96747,contig_55887,contig_35554,CL5674Contig1,contig_104581,contig_98977,CL2723Contig1,contig_110368,contig_74757,CL9828Contig1,contig_42916,contig_78990,CL9869Contig1
GO:0042651	thylakoid membrane	CC	5.07191e-06	0.000960041	11	29	1493	19412	Over	4	contig_97486,CL8457Contig1,CL6158Contig1,contig_96747,contig_35554,contig_104581,contig_98977,CL2723Contig1,contig_110368,CL9828Contig1,CL9869Contig1
GO:0005506	iron ion binding	MF	6.16203e-06	0.00102059	55	399	1493	19412	Over	7	contig_76054,contig_34914,contig_41283,contig_26364,contig_11579,contig_79314,CL5023Contig1,contig_41183,contig_46536,contig_77857,CL5800Contig1,CL10499Contig1,contig_6337,contig_58760,contig_64118,CL9407Contig1,contig_45173,contig_61157,contig_77856,contig_8780,CL5818Contig1,contig_6163,CL8474Contig1,CL4506Contig1,contig_37608,contig_6781,CL13583Contig1,contig_39529,contig_24452,contig_57383,CL3…
GO:0015979	photosynthesis	BP	1.26858e-05	0.00186763	16	62	1493	19412	Over	4	contig_97486,CL8457Contig1,CL6158Contig1,CL3Contig1,contig_96747,contig_7913,contig_55887,contig_35554,CL5674Contig1,contig_104581,contig_98977,CL2723Contig1,contig_74757,contig_42916,contig_78990,CL9869Contig1
GO:0009521	photosystem	CC	2.28973e-05	0.00303389	15	58	1493	19412	Over	3	contig_97486,CL8457Contig1,CL6158Contig1,CL3Contig1,contig_96747,contig_55887,contig_35554,CL5674Contig1,contig_104581,contig_98977,CL2723Contig1,contig_74757,contig_42916,contig_78990,CL9869Contig1
GO:0044710	single-organism metabolic process	BP	8.32314e-05	0.00787726	305	3250	1493	19412	Over	3	contig_76054,contig_84093,contig_34914,contig_45849,CL12572Contig1,contig_41283,contig_58843,contig_551,contig_26364,contig_40096,CL1355Contig1,contig_36844,CL12530Contig1,CL3044Contig1,contig_11579,contig_79314,CL10521Contig1,CL5023Contig1,contig_41183,contig_46536,contig_72421,CL5800Contig1,contig_38808,contig_32071,contig_54025,contig_44193,contig_51586,contig_15299,CL1865Contig1,CL10499Contig…
GO:0034660	ncRNA metabolic process	BP	0.000127769	0.00995849	29	189	1493	19412	Over	6	contig_32097,contig_57635,contig_45519,CL9809Contig1,CL8720Contig1,CL13541Contig1,contig_33902,CL5231Contig1,CL12547Contig1,contig_5398,contig_33903,CL12102Contig1,contig_57756,CL5946Contig1,CL1060Contig1,CL4493Contig1,contig_12254,CL5943Contig1,contig_14064,contig_1365,contig_30205,contig_94840,CL1285Contig1,CL4371Contig1,CL2293Contig1,CL2860Contig2,contig_57755,CL6636Contig1,contig_11753
GO:0009654	photosystem II oxygen evolving complex	CC	0.000206514	0.0152018	8	23	1493	19412	Over	3	contig_97486,CL8457Contig1,CL6158Contig1,contig_96747,contig_35554,contig_104581,contig_98977,CL2723Contig1
GO:0009507	chloroplast	CC	0.000298146	0.0182434	9	30	1493	19412	Over	6	CL14605Contig1,contig_30431,contig_55887,CL5674Contig1,CL1284Contig1,contig_60538,contig_74757,contig_78990,contig_27696
GO:0000226	microtubule cytoskeleton organization	BP	0.000346342	0.0182434	7	19	1493	19412	Over	5	CL14325Contig1,contig_20362,CL8975Contig1,contig_6813,contig_36064,contig_55507,CL1361Contig1
GO:0030410	nicotianamine synthase activity	MF	0.000454112	0.0182434	3	3	1493	19412	Over	5	contig_84093,contig_551,contig_36844
GO:0030418	nicotianamine biosynthetic process	BP	0.000454112	0.0182434	3	3	1493	19412	Over	6	contig_84093,contig_551,contig_36844
GO:0043039	tRNA aminoacylation	BP	0.00053793	0.0182434	18	105	1493	19412	Over	6	contig_57635,contig_45519,CL9809Contig1,CL8720Contig1,contig_33902,CL5231Contig1,contig_5398,contig_33903,CL12102Contig1,contig_57756,CL5943Contig1,contig_14064,contig_30205,CL1285Contig1,CL4371Contig1,CL2860Contig2,contig_57755,CL6636Contig1
GO:0016876	ligase activity, forming aminoacyl-tRNA and related compounds	MF	0.00053793	0.0182434	18	105	1493	19412	Over	5	contig_57635,contig_45519,CL9809Contig1,CL8720Contig1,contig_33902,CL5231Contig1,contig_5398,contig_33903,CL12102Contig1,contig_57756,CL5943Contig1,contig_14064,contig_30205,CL1285Contig1,CL4371Contig1,CL2860Contig2,contig_57755,CL6636Contig1
GO:0020037	heme binding	MF	0.000549416	0.0182434	55	456	1493	19412	Over	5	contig_76054,contig_41283,contig_26364,contig_11579,contig_79314,CL5023Contig1,contig_41183,contig_46536,contig_77857,contig_72421,CL5800Contig1,CL10499Contig1,CL167Contig2,contig_64118,CL9096Contig1,CL9407Contig1,contig_45173,contig_61157,contig_77856,contig_8780,contig_4585,CL9853Contig1,CL5818Contig1,CL8474Contig1,CL4506Contig1,contig_48077,CL13583Contig1,contig_83794,contig_24452,contig_24411…
GO:0000105	histidine biosynthetic process	BP	0.000558962	0.0182434	6	15	1493	19412	Over	6	contig_72883,CL6763Contig1,contig_3988,contig_26535,contig_26594,contig_35922
GO:0016760	cellulose synthase (UDP-forming) activity	MF	0.000564513	0.0182434	12	53	1493	19412	Over	7	CL3044Contig1,contig_38808,contig_44193,contig_63013,CL670Contig2,contig_44618,CL7895Contig1,contig_8046,contig_22477,CL3561Contig1,contig_39485,CL5145Contig1
GO:0016491	oxidoreductase activity	MF	0.000691976	0.0209676	182	1876	1493	19412	Over	3	contig_76054,contig_44625,contig_34914,contig_41283,contig_58843,contig_26364,contig_40096,CL1355Contig1,CL12530Contig1,contig_11579,contig_79314,CL10521Contig1,CL5023Contig1,contig_41183,contig_46536,contig_72421,CL5800Contig1,contig_15299,CL10499Contig1,contig_6337,contig_58760,contig_80027,contig_8866,contig_64118,contig_51375,contig_13860,contig_65609,CL12018Contig1,CL14771Contig1,CL9096Conti…
GO:0006399	tRNA metabolic process	BP	0.000755754	0.0209676	24	159	1493	19412	Over	7	contig_32097,contig_57635,contig_45519,CL9809Contig1,CL8720Contig1,CL13541Contig1,contig_33902,CL5231Contig1,CL12547Contig1,contig_5398,contig_33903,CL12102Contig1,contig_57756,CL1060Contig1,CL4493Contig1,CL5943Contig1,contig_14064,contig_30205,CL1285Contig1,CL4371Contig1,CL2293Contig1,CL2860Contig2,contig_57755,CL6636Contig1
GO:0004812	aminoacyl-tRNA ligase activity	MF	0.000778704	0.0209676	17	99	1493	19412	Over	6	contig_57635,contig_45519,CL9809Contig1,contig_33902,CL5231Contig1,contig_5398,contig_33903,CL12102Contig1,contig_57756,CL5943Contig1,contig_14064,contig_30205,CL1285Contig1,CL4371Contig1,CL2860Contig2,contig_57755,CL6636Contig1
GO:0044699	single-organism process	BP	0.00114844	0.0292632	438	5002	1493	19412	Over	2	contig_50973,contig_60107,contig_76054,contig_84093,contig_34914,contig_45849,CL12572Contig1,contig_41283,contig_58843,contig_551,contig_26364,contig_40096,CL1355Contig1,contig_36844,CL12530Contig1,contig_41795,CL7938Contig1,CL14783Contig1,CL3044Contig1,contig_11579,CL4702Contig1,contig_2384,contig_79314,CL10521Contig1,CL5023Contig1,contig_41183,contig_46536,contig_72421,CL10651Contig1,CL5800Cont…
GO:0000922	spindle pole	CC	0.00133805	0.0316593	5	12	1493	19412	Over	4	CL8975Contig1,contig_6813,contig_36064,contig_55507,CL1361Contig1
GO:0005815	microtubule organizing center	CC	0.00133805	0.0316593	5	12	1493	19412	Over	5	CL8975Contig1,contig_6813,contig_36064,contig_55507,CL1361Contig1
GO:0016620	oxidoreductase activity, acting on the aldehyde or oxo group of donors, NAD or NADP as acceptor	MF	0.00151889	0.0334238	8	30	1493	19412	Over	5	contig_15299,contig_23791,contig_101848,contig_23753,contig_77866,contig_1884,contig_42498,CL9712Contig1
GO:0030244	cellulose biosynthetic process	BP	0.00154351	0.0334238	12	59	1493	19412	Over	8	CL3044Contig1,contig_38808,contig_44193,contig_63013,CL670Contig2,contig_44618,CL7895Contig1,contig_8046,contig_22477,CL3561Contig1,contig_39485,CL5145Contig1
GO:0006418	tRNA aminoacylation for protein translation	BP	0.00156332	0.0334238	16	95	1493	19412	Over	7	contig_45519,CL9809Contig1,contig_33902,CL5231Contig1,contig_5398,contig_33903,CL12102Contig1,contig_57756,CL5943Contig1,contig_14064,contig_30205,CL1285Contig1,CL4371Contig1,CL2860Contig2,contig_57755,CL6636Contig1
GO:0055114	oxidation-reduction process	BP	0.00156804	0.0334238	164	1695	1493	19412	Over	4	contig_76054,contig_34914,contig_41283,contig_58843,contig_26364,contig_40096,CL1355Contig1,CL12530Contig1,contig_11579,contig_79314,CL10521Contig1,CL5023Contig1,contig_41183,contig_46536,contig_72421,CL5800Contig1,contig_15299,CL10499Contig1,contig_6337,contig_58760,contig_80027,contig_64118,contig_51375,contig_13860,contig_65609,CL12018Contig1,CL14771Contig1,CL9096Contig1,CL9407Contig1,contig_4…
GO:0016811	hydrolase activity, acting on carbon-nitrogen (but not peptide) bonds, in linear amides	MF	0.00169193	0.0343669	7	24	1493	19412	Over	5	contig_6781,contig_39529,contig_5423,CL10005Contig1,contig_5182,CL7014Contig1,CL8545Contig1
GO:0003864	3-methyl-2-oxobutanoate hydroxymethyltransferase activity	MF	0.00171186	0.0343669	3	4	1493	19412	Over	6	CL4477Contig1,contig_33116,contig_33117
GO:0004399	histidinol dehydrogenase activity	MF	0.00171186	0.0343669	3	4	1493	19412	Over	6	CL6763Contig1,contig_26535,contig_26594
GO:0016741	transferase activity, transferring one-carbon groups	MF	0.00174928	0.034594	37	291	1493	19412	Over	4	CL9731Contig1,contig_78622,contig_54025,contig_58327,CL1865Contig1,contig_46729,contig_45605,contig_19610,CL6564Contig1,CL4477Contig1,contig_45367,contig_44699,contig_10765,contig_28048,contig_16246,CL2606Contig1,contig_108677,contig_6518,contig_6996,contig_10764,CL10384Contig1,CL5946Contig1,contig_63373,contig_12588,CL6042Contig1,contig_98132,contig_38017,contig_14370,contig_33116,CL3880Contig1,…
GO:0016043	cellular component organization	BP	0.00193616	0.0374927	48	404	1493	19412	Over	3	contig_6737,CL4934Contig1,contig_49883,contig_54025,contig_51586,contig_59625,contig_17192,CL14325Contig1,contig_68971,contig_4688,contig_31286,contig_75595,CL6680Contig1,contig_20362,contig_50496,CL8975Contig1,CL5606Contig1,contig_54125,contig_96430,contig_6813,contig_28728,contig_28833,contig_53804,contig_2362,CL4857Contig1,CL1148Contig1,contig_36064,contig_28727,CL9279Contig1,CL6992Contig1,con…
GO:0044711	single-organism biosynthetic process	BP	0.0019861	0.0374927	68	616	1493	19412	Over	4	contig_84093,CL12572Contig1,contig_551,contig_36844,CL3044Contig1,contig_38808,contig_44193,CL1865Contig1,CL2307Contig1,contig_58760,contig_80027,CL8372Contig1,CL12066Contig1,contig_19610,contig_63013,contig_43682,contig_13926,CL4477Contig1,CL670Contig2,contig_49128,CL5949Contig1,contig_51111,contig_30515,CL2278Contig2,contig_66672,CL2278Contig1,contig_193,CL3104Contig1,contig_194,CL904Contig1,co…
GO:0042132	fructose 1,6-bisphosphate 1-phosphatase activity	MF	0.00203734	0.0374927	5	13	1493	19412	Over	9	contig_20488,CL11642Contig1,contig_51672,contig_51671,contig_63635
GO:0042364	water-soluble vitamin biosynthetic process	BP	0.00231945	0.0399127	6	19	1493	19412	Over	5	CL4477Contig1,CL2278Contig2,CL2278Contig1,contig_11849,contig_33116,contig_33117
GO:0016810	hydrolase activity, acting on carbon-nitrogen (but not peptide) bonds	MF	0.00236023	0.0400937	11	54	1493	19412	Over	4	CL1865Contig1,contig_19610,contig_6781,contig_39529,contig_18569,contig_5423,CL10005Contig1,contig_5182,CL7014Contig1,contig_40190,CL8545Contig1
GO:0008152	metabolic process	BP	0.00246755	0.0413862	774	9327	1493	19412	Over	2	contig_72236,contig_74501,contig_92311,contig_76054,contig_44625,contig_84093,contig_34914,contig_45849,contig_36445,CL7963Contig1,contig_30263,CL12572Contig1,contig_6737,contig_41283,contig_58843,contig_551,contig_57556,CL9731Contig1,contig_26364,contig_40096,contig_40404,contig_18609,CL1355Contig1,contig_49613,contig_36844,CL12530Contig1,CL3044Contig1,CL2022Contig1,contig_24377,contig_11579,con…
GO:0034622	cellular macromolecular complex assembly	BP	0.00257793	0.0426969	24	170	1493	19412	Over	6	contig_6737,CL4934Contig1,contig_51586,contig_17192,contig_68971,contig_31286,contig_75595,contig_50496,CL5606Contig1,contig_96430,contig_28728,contig_28833,CL4857Contig1,CL1148Contig1,contig_28727,CL6992Contig1,contig_67355,contig_51851,contig_36205,contig_27533,CL10584Contig1,contig_87386,contig_55239,contig_28832
GO:1990204	oxidoreductase complex	CC	0.00283573	0.0463869	9	40	1493	19412	Over	3	contig_97486,CL8457Contig1,CL6158Contig1,contig_96747,contig_35554,contig_104581,contig_98977,CL2723Contig1,contig_70379
GO:0016165	linoleate 13S-lipoxygenase activity	MF	0.00296994	0.0475681	5	14	1493	19412	Over	6	contig_6337,contig_6163,contig_6386,CL5675Contig1,CL10277Contig1
GO:0016758	transferase activity, transferring hexosyl groups	MF	0.00297973	0.0475681	45	380	1493	19412	Over	5	contig_36445,contig_30263,CL3044Contig1,contig_38808,contig_44193,contig_13666,contig_79190,CL4870Contig1,CL8500Contig1,contig_89383,contig_52081,CL9840Contig1,contig_44496,contig_63013,CL670Contig2,contig_13679,contig_55509,CL4980Contig1,contig_5139,contig_22708,CL8283Contig1,contig_44618,CL1461Contig2,contig_21699,CL5713Contig1,CL7895Contig1,contig_12576,contig_8046,CL490Contig1,contig_22477,co…
GO:0019898	extrinsic component of membrane	CC	0.00310023	0.0488249	6	20	1493	19412	Over	3	CL8457Contig1,CL6158Contig1,contig_96747,contig_35554,contig_98977,CL2723Contig1
GO:0008184	glycogen phosphorylase activity	MF	0.00320586	0.0488249	4	9	1493	19412	Over	7	CL9840Contig1,CL4980Contig1,contig_13492,CL3723Contig1

## Sheet: G12h-VS-C12h.up
GO_ID	GO_Term	GO_Class	Pvalue	AdjustedPv	x1	x2	n	N	EnrichDirect	GOlevl	GeneID
GO:0016798	hydrolase activity, acting on glycosyl bonds	MF	5.36176e-13	3.24639e-10	93	449	2009	19412	Over	4	contig_59375,contig_65960,contig_1727,CL6955Contig1,contig_59360,contig_51917,contig_95348,contig_51454,CL462Contig1,contig_97954,CL11579Contig1,contig_51453,contig_42009,CL5787Contig1,contig_4178,contig_92603,CL14756Contig1,contig_97181,CL872Contig1,contig_45905,CL6459Contig1,contig_21982,contig_57796,contig_48303,CL6215Contig1,CL5448Contig1,contig_6890,contig_40400,contig_93255,CL209Contig1,con…
GO:0004553	hydrolase activity, hydrolyzing O-glycosyl compounds	MF	6.34475e-13	3.24639e-10	89	424	2009	19412	Over	5	contig_59375,contig_65960,contig_1727,CL6955Contig1,contig_59360,contig_51917,contig_95348,contig_51454,CL462Contig1,contig_97954,CL11579Contig1,contig_51453,contig_42009,CL5787Contig1,contig_4178,contig_92603,CL14756Contig1,contig_97181,CL872Contig1,contig_45905,CL6459Contig1,contig_21982,contig_57796,contig_48303,CL6215Contig1,contig_6890,contig_40400,contig_93255,CL209Contig1,contig_55862,CL63…
GO:0016310	phosphorylation	BP	1.44019e-09	1.49496e-07	201	1314	2009	19412	Over	6	contig_30486,contig_85865,contig_101657,contig_93646,contig_25305,contig_95606,contig_15910,contig_88337,CL10559Contig1,CL499Contig1,contig_89589,contig_12595,contig_73650,CL14558Contig1,CL4920Contig1,contig_54166,CL499Contig2,contig_104910,CL1260Contig1,CL8624Contig1,CL5758Contig1,contig_24750,contig_47099,contig_34539,contig_46235,contig_69171,CL163Contig4,CL2109Contig1,contig_46233,CL1063Conti…
GO:0006468	protein phosphorylation	BP	1.46087e-09	1.49496e-07	193	1251	2009	19412	Over	7	contig_30486,contig_85865,contig_101657,contig_93646,contig_25305,contig_95606,contig_15910,CL10559Contig1,CL499Contig1,contig_89589,contig_12595,CL14558Contig1,CL4920Contig1,contig_54166,CL499Contig2,contig_104910,CL1260Contig1,CL8624Contig1,CL5758Contig1,contig_24750,contig_47099,contig_34539,contig_46235,contig_69171,CL163Contig4,CL2109Contig1,contig_46233,CL1063Contig1,CL11780Contig1,CL12011C…
GO:0004672	protein kinase activity	MF	3.13253e-09	2.82849e-07	196	1285	2009	19412	Over	6	contig_30486,contig_85865,contig_101657,contig_93646,contig_25305,contig_95606,CL10559Contig1,CL499Contig1,contig_89589,contig_41413,contig_12595,CL14558Contig1,CL4920Contig1,contig_54166,CL499Contig2,contig_104910,CL1260Contig1,CL8624Contig1,CL5758Contig1,contig_24750,contig_47099,contig_34539,contig_46235,contig_69171,CL163Contig4,CL2109Contig1,contig_74562,contig_46233,CL1063Contig1,CL11780Con…
GO:0005509	calcium ion binding	MF	3.53993e-09	3.01877e-07	45	191	2009	19412	Over	6	contig_67967,contig_103580,contig_93937,contig_100085,CL7083Contig1,CL11437Contig1,CL8139Contig1,contig_67750,contig_65535,contig_92161,contig_55859,CL10598Contig1,contig_101585,CL5573Contig1,CL6748Contig1,contig_68929,contig_90734,contig_55862,contig_13689,contig_33561,contig_3260,CL9569Contig1,contig_90751,contig_3944,CL5694Contig1,contig_34141,CL4600Contig1,contig_51412,contig_40138,contig_401…
GO:0016773	phosphotransferase activity, alcohol group as acceptor	MF	1.07245e-08	6.85919e-07	214	1447	2009	19412	Over	5	contig_30486,contig_85865,contig_101657,contig_93646,contig_25305,contig_95606,CL10559Contig1,CL499Contig1,contig_89589,contig_41413,contig_12595,CL14558Contig1,CL4920Contig1,contig_54166,CL499Contig2,contig_104910,CL1260Contig1,CL8624Contig1,CL5758Contig1,contig_24750,contig_47099,contig_34539,contig_46235,contig_69171,CL163Contig4,CL2109Contig1,contig_74562,contig_63909,contig_46233,CL1063Conti…
GO:0016301	kinase activity	MF	2.4336e-08	1.42774e-06	216	1476	2009	19412	Over	5	contig_30486,contig_85865,contig_101657,contig_93646,contig_25305,contig_95606,contig_88337,CL10559Contig1,CL499Contig1,contig_89589,contig_41413,contig_12595,contig_73650,CL14558Contig1,CL4920Contig1,contig_54166,CL499Contig2,contig_104910,CL1260Contig1,contig_76546,CL8624Contig1,CL5758Contig1,contig_24750,contig_47099,contig_34539,contig_46235,contig_69171,CL163Contig4,CL2109Contig1,contig_7456…
GO:0006464	cellular protein modification process	BP	2.85787e-08	1.5127e-06	219	1503	2009	19412	Over	6	contig_30486,contig_85865,CL4761Contig1,contig_101657,contig_93646,contig_25305,contig_95606,contig_15910,CL401Contig2,CL10559Contig1,CL499Contig1,contig_89589,contig_12595,contig_60974,CL14558Contig1,CL4920Contig1,contig_54166,CL499Contig2,contig_104910,CL1260Contig1,CL8624Contig1,CL5758Contig1,contig_24750,contig_47099,contig_34539,contig_46235,contig_69171,CL163Contig4,CL2109Contig1,contig_811…
GO:0006796	phosphate-containing compound metabolic process	BP	2.03419e-07	8.92138e-06	248	1777	2009	19412	Over	5	contig_30486,contig_85865,contig_101657,contig_93646,contig_25305,contig_95606,contig_15910,contig_88337,CL401Contig2,CL10559Contig1,CL499Contig1,contig_89589,contig_12595,contig_73650,CL14558Contig1,CL4920Contig1,contig_54166,CL499Contig2,contig_104910,CL1260Contig1,CL8624Contig1,CL5758Contig1,contig_24750,contig_47099,contig_34539,contig_46235,contig_69171,CL163Contig4,CL317Contig3,CL2109Contig…
GO:0043412	macromolecule modification	BP	5.72251e-07	2.09144e-05	220	1563	2009	19412	Over	5	contig_30486,contig_85865,CL4761Contig1,contig_101657,contig_93646,contig_25305,contig_95606,contig_15910,CL401Contig2,CL10559Contig1,CL499Contig1,contig_89589,contig_12595,contig_60974,CL14558Contig1,CL4920Contig1,contig_54166,CL499Contig2,contig_104910,CL1260Contig1,CL8624Contig1,CL5758Contig1,contig_24750,contig_47099,contig_34539,contig_46235,contig_69171,CL163Contig4,CL2109Contig1,contig_811…
GO:0005975	carbohydrate metabolic process	BP	3.13815e-06	9.63411e-05	140	938	2009	19412	Over	4	contig_65960,contig_1727,CL6955Contig1,contig_1724,contig_98390,contig_51917,contig_51454,CL462Contig1,contig_97954,CL11579Contig1,contig_51453,contig_42009,contig_92450,CL11880Contig1,CL5787Contig1,contig_4178,contig_92603,CL14756Contig1,CL872Contig1,contig_63909,contig_103072,contig_45905,CL11291Contig1,CL6459Contig1,contig_37063,contig_32007,CL5337Contig1,contig_33584,contig_21982,CL5351Contig…
GO:0016160	amylase activity	MF	7.7731e-06	0.000229456	9	16	2009	19412	Over	6	contig_42009,contig_40400,contig_55862,CL7501Contig1,contig_41879,contig_42538,contig_58832,contig_18301,CL4925Contig1
GO:0016161	beta-amylase activity	MF	2.1963e-05	0.000624319	8	14	2009	19412	Over	7	contig_42009,contig_40400,CL7501Contig1,contig_41879,contig_42538,contig_58832,contig_18301,CL4925Contig1
GO:0004185	serine-type carboxypeptidase activity	MF	3.39131e-05	0.000929583	19	74	2009	19412	Over	7	contig_61906,contig_73946,CL11304Contig1,contig_97568,contig_80178,CL2994Contig1,contig_41125,contig_93286,contig_13029,contig_61758,contig_66744,contig_83686,contig_5591,CL1876Contig1,contig_37793,contig_16906,contig_66267,contig_40732,contig_25291
GO:0003824	catalytic activity	MF	4.11746e-05	0.00110882	1052	9320	2009	19412	Over	2	contig_59375,contig_1179,contig_100743,CL836Contig3,contig_61906,contig_65960,contig_30486,contig_1727,contig_85865,CL4761Contig1,contig_101657,contig_93646,contig_96748,contig_25305,CL13322Contig1,CL2982Contig1,contig_68466,contig_81436,contig_36569,contig_61972,contig_5358,contig_101272,contig_62002,contig_73946,contig_50693,contig_39672,contig_95606,CL6955Contig1,contig_48684,contig_59360,cont…
GO:0009045	xylose isomerase activity	MF	0.000114413	0.00292706	4	4	2009	19412	Over	6	CL11291Contig1,CL5337Contig1,contig_33584,contig_428
GO:0008375	acetylglucosaminyltransferase activity	MF	0.000123161	0.00304923	13	40	2009	19412	Over	6	CL4244Contig1,CL9200Contig1,contig_108679,contig_108055,contig_107508,CL3826Contig1,contig_1026,CL7231Contig1,contig_19314,contig_30742,contig_3029,contig_23673,CL7616Contig1
GO:0000272	polysaccharide catabolic process	BP	0.000133609	0.0032554	8	17	2009	19412	Over	6	contig_42009,contig_40400,CL7501Contig1,contig_41879,contig_42538,contig_58832,contig_18301,CL4925Contig1
GO:0043167	ion binding	MF	0.000180614	0.00433192	641	5497	2009	19412	Over	3	CL836Contig3,contig_67967,contig_30486,contig_85865,contig_103580,contig_101657,contig_93646,contig_97228,contig_96748,contig_25305,contig_43667,contig_5358,contig_93937,contig_39672,contig_95606,contig_5347,CL7427Contig1,contig_41884,contig_5277,contig_88337,contig_106236,CL10559Contig1,contig_26674,contig_100085,contig_48132,CL499Contig1,contig_70717,contig_25406,contig_94271,CL7083Contig1,cont…
GO:0033926	glycopeptide alpha-N-acetylgalactosaminidase activity	MF	0.00021871	0.00508666	8	18	2009	19412	Over	6	contig_63523,contig_43480,CL4496Contig1,CL3652Contig1,CL14166Contig1,contig_53628,contig_43479,contig_52254
GO:0016705	oxidoreductase activity, acting on paired donors, with incorporation or reduction of molecular oxygen	MF	0.00024155	0.00545264	70	446	2009	19412	Over	4	CL836Contig3,contig_5358,contig_39672,contig_58038,CL836Contig2,CL8160Contig1,CL3022Contig1,CL836Contig1,contig_45051,contig_78157,contig_679,contig_14821,CL74Contig2,CL9415Contig1,contig_51667,contig_63551,contig_45053,contig_13342,contig_90423,contig_23064,contig_67661,contig_41574,CL3318Contig2,CL260Contig1,CL3318Contig1,CL11428Contig1,CL6611Contig1,CL11117Contig1,contig_12999,contig_9523,CL24…
GO:0016021	integral component of membrane	CC	0.000487442	0.0105384	128	927	2009	19412	Over	3	contig_41413,contig_63653,CL3507Contig1,contig_95921,contig_22930,contig_89939,contig_42082,CL13633Contig1,contig_71942,contig_93204,CL617Contig1,CL4307Contig1,contig_49907,contig_80873,CL5763Contig1,contig_61363,contig_28346,contig_21985,contig_48040,CL673Contig1,contig_27672,contig_95823,contig_37568,contig_13601,CL6535Contig1,contig_81517,CL12467Contig1,contig_13015,CL5538Contig1,contig_78508,…
GO:0031224	intrinsic component of membrane	CC	0.00050302	0.0107241	129	936	2009	19412	Over	3	contig_41413,contig_63653,CL3507Contig1,contig_95921,contig_22930,contig_89939,contig_42082,CL13633Contig1,contig_71942,contig_93204,CL617Contig1,CL4307Contig1,contig_49907,contig_80873,CL5763Contig1,contig_61363,contig_28346,contig_21985,contig_48040,CL673Contig1,contig_27672,contig_95823,contig_37568,contig_13601,CL6535Contig1,contig_81517,CL12467Contig1,contig_13015,CL5538Contig1,contig_78508,…
GO:0008061	chitin binding	MF	0.000524786	0.0110349	4	5	2009	19412	Over	4	contig_85820,contig_62823,contig_97181,contig_93255
GO:0046872	metal ion binding	MF	0.000546284	0.0112376	273	2185	2009	19412	Over	5	CL836Contig3,contig_67967,contig_103580,contig_97228,contig_5358,contig_93937,contig_39672,contig_5347,CL7427Contig1,contig_5277,contig_106236,contig_26674,contig_100085,contig_48132,contig_70717,contig_25406,contig_94271,CL7083Contig1,contig_58038,contig_49674,contig_3353,CL5483Contig1,contig_91162,CL836Contig2,CL11437Contig1,CL9810Contig1,CL8139Contig1,CL8160Contig1,contig_4874,CL1167Contig1,CL…
GO:0004713	protein tyrosine kinase activity	MF	0.000549067	0.0112376	84	568	2009	19412	Over	7	contig_30486,CL10559Contig1,CL499Contig1,CL499Contig2,CL5758Contig1,CL163Contig4,CL2109Contig1,CL1063Contig1,CL8212Contig1,contig_17524,contig_13668,CL7884Contig1,CL1087Contig2,contig_67032,CL5306Contig1,CL10292Contig1,CL7868Contig1,CL2815Contig1,CL14115Contig1,CL3722Contig2,CL23Contig1,CL823Contig2,CL4030Contig1,CL305Contig1,contig_15610,CL14736Contig1,contig_22786,CL2025Contig1,contig_54864,CL5…
GO:0043169	cation binding	MF	0.000604235	0.012204	275	2206	2009	19412	Over	4	CL836Contig3,contig_67967,contig_103580,contig_97228,contig_5358,contig_93937,contig_39672,contig_5347,CL7427Contig1,contig_5277,contig_106236,contig_26674,contig_100085,contig_48132,contig_70717,contig_25406,contig_94271,CL7083Contig1,contig_58038,contig_49674,contig_3353,CL5483Contig1,contig_91162,CL836Contig2,CL11437Contig1,CL9810Contig1,CL8139Contig1,CL8160Contig1,contig_4874,CL1167Contig1,CL…
GO:0009311	oligosaccharide metabolic process	BP	0.000660587	0.0131689	13	50	2009	19412	Over	5	contig_98390,contig_32007,CL5351Contig1,CL6637Contig1,CL88Contig1,contig_68676,contig_30742,CL65Contig1,CL8756Contig1,CL12674Contig1,contig_21525,contig_50941,contig_21527
GO:0030170	pyridoxal phosphate binding	MF	0.000860222	0.0167144	18	81	2009	19412	Over	4	CL12947Contig1,contig_61277,contig_31998,CL12252Contig1,CL7228Contig1,contig_65556,contig_53503,CL11616Contig1,contig_26928,contig_35677,CL12433Contig1,CL14066Contig1,contig_65553,CL12661Contig1,contig_9573,contig_55490,CL8512Contig1,CL5716Contig1
GO:0003756	protein disulfide isomerase activity	MF	0.001107	0.0204728	3	3	2009	19412	Over	6	contig_69556,contig_32371,contig_69592
GO:0006527	arginine catabolic process	BP	0.001107	0.0204728	3	3	2009	19412	Over	8	contig_16437,contig_16579,contig_986
GO:0008792	arginine decarboxylase activity	MF	0.001107	0.0204728	3	3	2009	19412	Over	6	contig_16437,contig_16579,contig_986
GO:0006810	transport	BP	0.0011999	0.0216688	217	1715	2009	19412	Over	3	CL12551Contig1,contig_87260,contig_71407,CL2759Contig1,contig_29240,CL3507Contig1,CL13527Contig1,CL1914Contig2,CL2652Contig1,contig_22930,contig_42082,CL13633Contig1,contig_71942,contig_98608,contig_93204,contig_78015,contig_24258,CL11638Contig1,CL617Contig1,CL4307Contig1,CL6415Contig1,contig_84775,contig_49907,contig_29511,CL5763Contig1,CL12594Contig1,contig_72674,contig_28346,contig_21985,CL205…
GO:0009308	amine metabolic process	BP	0.00131146	0.023139	12	44	2009	19412	Over	5	contig_49674,CL9810Contig1,contig_80123,contig_16437,contig_16579,CL1012Contig1,CL1486Contig1,contig_986,contig_62287,CL3873Contig1,CL13562Contig1,CL2035Contig1
GO:0006570	tyrosine metabolic process	BP	0.00144472	0.0247984	4	6	2009	19412	Over	6	contig_87858,contig_32504,contig_60684,CL14402Contig1
GO:0009065	glutamine family amino acid catabolic process	BP	0.00144472	0.0247984	4	6	2009	19412	Over	7	CL2296Contig1,contig_16437,contig_16579,contig_986
GO:0051179	localization	BP	0.00147014	0.0247984	218	1730	2009	19412	Over	2	CL12551Contig1,contig_87260,contig_71407,CL2759Contig1,contig_29240,CL3507Contig1,CL13527Contig1,CL1914Contig2,CL2652Contig1,contig_22930,contig_42082,CL13633Contig1,contig_71942,contig_98608,contig_93204,contig_78015,contig_24258,CL11638Contig1,CL617Contig1,CL4307Contig1,CL6415Contig1,contig_84775,contig_49907,contig_29511,CL5763Contig1,CL12594Contig1,contig_72674,contig_28346,contig_21985,CL205…
GO:0046395	carboxylic acid catabolic process	BP	0.00175513	0.0283885	10	34	2009	19412	Over	6	CL2296Contig1,CL6855Contig1,CL4859Contig1,contig_87858,contig_16437,contig_16579,contig_32504,CL278Contig2,contig_60684,contig_986
GO:0016020	membrane	CC	0.00175694	0.0283885	282	2305	2009	19412	Over	2	CL12551Contig1,contig_87260,CL3285Contig1,contig_71407,CL2759Contig1,contig_41413,contig_29240,contig_63653,CL3507Contig1,CL13527Contig1,contig_95921,CL1914Contig2,CL2652Contig1,contig_22930,contig_89939,contig_42082,CL13633Contig1,contig_71942,contig_103072,CL3635Contig1,contig_93204,contig_78015,contig_24258,CL11638Contig1,CL617Contig1,CL4307Contig1,CL6415Contig1,contig_84775,contig_49907,conti…
GO:0009312	oligosaccharide biosynthetic process	BP	0.00223242	0.0353274	10	35	2009	19412	Over	6	contig_98390,contig_32007,CL5351Contig1,CL88Contig1,contig_68676,contig_30742,CL8756Contig1,CL12674Contig1,contig_21525,contig_21527
GO:1901565	organonitrogen compound catabolic process	BP	0.00243759	0.03809	35	206	2009	19412	Over	5	contig_59375,contig_1179,contig_100743,contig_81436,contig_59360,contig_95348,CL2296Contig1,contig_97181,contig_93255,CL2053Contig1,CL6855Contig1,contig_87858,contig_16437,contig_16579,contig_2151,contig_32504,contig_37499,contig_65452,contig_60684,contig_83299,CL3385Contig1,contig_36797,contig_16730,contig_986,CL2187Contig1,contig_10337,contig_40657,CL239Contig1,CL5312Contig1,contig_84998,contig…
GO:0005507	copper ion binding	MF	0.00245662	0.03809	19	93	2009	19412	Over	7	contig_94271,contig_49674,CL9810Contig1,contig_89093,contig_86660,CL11296Contig1,contig_80123,contig_107114,contig_81332,contig_48666,CL1012Contig1,contig_72979,CL792Contig2,contig_62287,contig_73479,contig_14377,CL13562Contig1,CL3721Contig1,contig_7701
GO:0016998	cell wall macromolecule catabolic process	BP	0.00279232	0.0410597	8	25	2009	19412	Over	5	contig_59375,contig_59360,contig_95348,contig_97181,contig_93255,contig_81353,contig_20901,contig_54667
GO:0005984	disaccharide metabolic process	BP	0.00280864	0.0410597	10	36	2009	19412	Over	4	contig_98390,contig_32007,CL5351Contig1,CL6637Contig1,CL88Contig1,contig_68676,CL65Contig1,contig_21525,contig_50941,contig_21527
GO:0003830	beta-1,4-mannosylglycoprotein 4-beta-N-acetylglucosaminyltransferase activity	MF	0.00309451	0.044812	4	7	2009	19412	Over	7	contig_108055,contig_107508,CL7231Contig1,CL7616Contig1
GO:0008295	spermidine biosynthetic process	BP	0.00319481	0.0454077	5	11	2009	19412	Over	9	contig_16437,contig_16579,contig_986,CL3873Contig1,CL2035Contig1

[truncated: 10 more sheets: G12h-VS-G0h.down, G12h-VS-G0h.up, G24h-VS-C24h.down, G24h-VS-C24h.up, G24h-VS-G12h.down, G24h-VS-G12h.up, G36h-VS-C36h.down, G36h-VS-C36h.up, G36h-VS-G24h.down, G36h-VS-G24h.up]
