# Supplementary material for: Transcriptome analysis of the tea oil camellia (Camellia oleifera) reveals candidate drought stress genes
Source: PLoS One. 2017 Jul 31;12(7):e0181835. doi: 10.1371/journal.pone.0181835 (PMC5536306; doi:10.1371/journal.pone.0181835)
Supplement: S3 Table — KEGG enrichment analyses of the DEGs. (XLSX) [file pone.0181835.s005.xlsx]

## Sheet: C12h-VS-C0h.down
MapID	MapTitle	Pvalue	AdjustedPv	x	y	n	N	EnrichDirect	GeneIDs
map00909	Sesquiterpenoid and triterpenoid biosynthesis	7.3272e-11	1.02581e-08	15	28	734	10403	Over	contig_88334 CL1662Contig1 CL2029Contig1 contig_18492 contig_19915 CL7471Contig1 CL10829Contig1 CL3428Contig1 contig_52345 contig_22815 contig_15860 contig_22813 CL1637Contig1 contig_97254 contig_49987
map00710	Carbon fixation in photosynthetic organisms	4.91684e-08	3.80664e-06	35	207	734	10403	Over	contig_6503 CL2944Contig1 contig_101848 contig_23753 contig_7351 CL2778Contig1 CL13940Contig1 contig_23791 CL8236Contig1 contig_45095 contig_50709 contig_15804 CL3834Contig1 CL11642Contig1 contig_54916 CL3815Contig1 contig_1884 CL1577Contig1 contig_41816 contig_11013 CL1869Contig1 contig_1079 contig_63635 contig_20490 contig_11142 CL6970Contig1 CL13120Contig1 contig_25224 contig_41815 contig_5167…
map04712	Circadian rhythm - plant	5.43806e-08	3.80664e-06	20	90	734	10403	Over	contig_47101 CL14052Contig1 contig_17237 CL10902Contig1 CL9448Contig1 CL13947Contig1 CL1052Contig1 contig_25097 contig_6447 contig_6872 CL12283Contig1 contig_6873 CL592Contig1 contig_69641 contig_8067 CL4505Contig1 contig_7937 contig_20907 contig_65199 contig_202
map01110	Biosynthesis of secondary metabolites	1.62195e-05	0.000908294	176	1874	734	10403	Over	CL9021Contig1 contig_86548 contig_79578 CL14353Contig1 contig_88334 contig_8370 CL1662Contig1 CL2029Contig1 contig_18492 CL9976Contig1 CL10902Contig1 contig_19915 CL7471Contig1 CL9448Contig1 CL10984Contig1 CL10829Contig1 CL13947Contig1 contig_5923 contig_92629 contig_25097 CL946Contig1 contig_6503 contig_85030 contig_31171 contig_52345 contig_37721 CL8169Contig1 CL9810Contig1 contig_16246 contig_…
map00941	Flavonoid biosynthesis	0.000224716	0.0104867	13	60	734	10403	Over	CL10902Contig1 CL9448Contig1 CL13947Contig1 contig_25097 CL600Contig3 CL6878Contig1 CL837Contig2 CL2810Contig1 CL344Contig2 CL556Contig1 CL13242Contig1 contig_47977 contig_81195
map00945	Stilbenoid, diarylheptanoid and gingerol biosynthesis	0.00066962	0.0238983	8	29	734	10403	Over	CL600Contig3 CL6878Contig1 CL837Contig2 CL2810Contig1 CL344Contig2 CL556Contig1 CL13242Contig1 contig_81195
map00982	Drug metabolism - cytochrome P450	0.000682808	0.0238983	17	107	734	10403	Over	CL4990Contig1 CL2Contig7 contig_16960 contig_20109 contig_103701 CL4323Contig1 contig_90602 contig_36191 contig_85969 contig_2299 contig_16961 contig_84745 CL5912Contig1 CL8798Contig1 contig_3235 contig_27136 contig_23153
map00195	Photosynthesis	0.000796111	0.0243684	17	108	734	10403	Over	contig_2347 contig_98977 contig_56848 contig_110130 contig_104581 CL2267Contig2 CL9869Contig1 contig_35318 CL167Contig2 contig_27171 CL556Contig2 CL9702Contig1 CL9476Contig1 CL71Contig1 CL19Contig3 contig_22602 contig_2935
map04115	p53 signaling pathway	0.0010739	0.0273355	13	70	734	10403	Over	contig_17237 contig_37178 contig_1464 contig_69641 CL2267Contig1 contig_16244 contig_53818 contig_48462 contig_45315 contig_72465 contig_58592 contig_65448 contig_54256
map00983	Drug metabolism - other enzymes	0.00186223	0.0361632	9	41	734	10403	Over	contig_9232 contig_68925 contig_9233 CL1004Contig1 contig_95288 contig_81558 contig_76545 contig_98998 CL6695Contig1
map00903	Limonene and pinene degradation	0.00270269	0.0472971	7	28	734	10403	Over	contig_73510 contig_2097 contig_32991 contig_12108 CL6782Contig1 contig_13860 contig_12550

## Sheet: C12h-VS-C0h.up
MapID	MapTitle	Pvalue	AdjustedPv	x	y	n	N	EnrichDirect	GeneIDs
map04712	Circadian rhythm - plant	1.53312e-09	4.36939e-07	28	90	1128	10403	Over	CL13059Contig1 contig_3095 CL9326Contig1 contig_79653 CL5036Contig1 contig_55451 contig_15242 contig_48755 contig_33035 CL3865Contig1 contig_11596 CL14520Contig1 contig_55523 contig_28961 contig_55521 CL1281Contig1 CL9426Contig1 contig_73770 contig_28171 CL184Contig2 CL3261Contig1 contig_77275 CL549Contig1 contig_5578 contig_18131 CL4964Contig1 contig_56934 contig_18130
map04075	Plant hormone signal transduction	1.387e-07	1.97647e-05	72	373	1128	10403	Over	contig_76920 CL7963Contig1 contig_78412 CL7556Contig1 contig_34001 contig_67793 contig_31212 CL5123Contig1 CL1950Contig1 contig_60541 contig_71998 contig_38108 contig_77815 contig_104858 CL4304Contig1 contig_14566 contig_70913 CL3619Contig1 CL7833Contig1 contig_46112 contig_18628 contig_36726 CL10152Contig1 CL13914Contig1 contig_59673 contig_26514 contig_82816 contig_36914 CL3577Contig1 contig_73…
map04141	Protein processing in endoplasmic reticulum	2.42922e-07	2.30776e-05	92	516	1128	10403	Over	contig_48349 contig_37568 contig_48040 CL5627Contig1 contig_89443 contig_82752 contig_41342 contig_2293 contig_93816 contig_95 CL8501Contig1 CL1475Contig1 CL8073Contig1 contig_56313 contig_69489 CL6909Contig1 contig_39452 contig_57250 contig_18082 CL5708Contig1 contig_38132 contig_42128 contig_1669 CL251Contig1 contig_46142 contig_39453 CL4719Contig1 contig_20860 contig_31917 contig_20099 contig_…
map04918	Thyroid hormone synthesis	1.00193e-05	0.000637904	16	45	1128	10403	Over	contig_69734 contig_93816 contig_17342 contig_58470 contig_57250 contig_1669 contig_31917 contig_33940 CL5650Contig1 CL4623Contig1 contig_43852 contig_17344 CL10842Contig1 CL5181Contig1 contig_16154 contig_31891
map04966	Collecting duct acid secretion	1.52461e-05	0.000724191	15	48	1128	10403	Over	CL11199Contig1 CL9754Contig1 contig_46414 CL7612Contig1 contig_70114 contig_42694 contig_22640 contig_23339 contig_43153 contig_44378 contig_42858 contig_73337 contig_43152 contig_44359 CL4950Contig1
map04721	Synaptic vesicle cycle	2.91233e-05	0.00118573	28	122	1128	10403	Over	CL11199Contig1 contig_35368 CL8766Contig1 CL4467Contig1 contig_20641 contig_35367 contig_46079 CL9754Contig1 contig_46414 CL7612Contig1 CL200Contig1 contig_70114 CL9777Contig1 contig_42694 contig_22640 contig_44703 contig_23339 contig_43153 contig_44378 contig_8558 contig_42858 contig_40718 contig_73337 contig_107487 contig_43152 contig_44359 CL4950Contig1 contig_48143
map04145	Phagosome	5.08298e-05	0.00181081	36	175	1128	10403	Over	contig_43481 contig_57250 CL11199Contig1 contig_43852 contig_32162 contig_11884 CL8763Contig1 contig_58196 CL9754Contig1 contig_13910 contig_28832 contig_46414 CL7612Contig1 contig_28727 contig_70114 contig_42694 contig_88385 contig_22640 CL5411Contig1 CL2224Contig1 contig_23339 contig_56134 contig_43153 CL8564Contig1 contig_44378 contig_42858 contig_73337 contig_68229 contig_43152 contig_37327 c…
map04961	Endocrine and other factor-regulated calcium reabsorption	7.76806e-05	0.00245988	14	47	1128	10403	Over	contig_60947 contig_35368 CL8766Contig1 contig_20641 contig_50532 contig_35367 contig_46079 CL200Contig1 CL8332Contig1 contig_44703 CL10468Contig1 CL584Contig1 contig_8558 contig_107487
map05323	Rheumatoid arthritis	0.000105794	0.00301514	15	53	1128	10403	Over	CL11199Contig1 CL9754Contig1 contig_46414 CL7612Contig1 contig_70114 contig_42694 contig_22640 contig_23339 contig_43153 contig_44378 contig_42858 contig_73337 contig_43152 contig_44359 CL4950Contig1
map01110	Biosynthesis of secondary metabolites	0.000201504	0.00452811	249	1874	1128	10403	Over	contig_86199 CL11626Contig1 CL11858Contig1 contig_71401 contig_71725 CL7607Contig1 contig_108893 contig_48364 CL6060Contig1 contig_32916 CL4548Contig1 contig_53503 CL12510Contig1 CL7715Contig1 contig_74124 contig_16252 contig_86563 contig_44579 contig_42668 CL5018Contig1 CL2383Contig1 CL2247Contig1 CL951Contig1 contig_69413 contig_28706 contig_28926 CL5403Contig1 CL12293Contig1 CL174Contig2 conti…
map00750	Vitamin B6 metabolism	0.000298287	0.00566745	7	14	1128	10403	Over	contig_79944 contig_43081 CL14143Contig1 contig_79943 contig_83944 contig_36268 CL170Contig1
map01230	Biosynthesis of amino acids	0.000545137	0.00960481	87	568	1128	10403	Over	CL7607Contig1 contig_53503 contig_74124 contig_86563 CL2383Contig1 CL11346Contig1 contig_43081 contig_5186 contig_64089 CL6549Contig1 CL10315Contig1 contig_43201 CL2885Contig1 contig_62083 contig_91275 contig_67809 CL1503Contig2 CL1503Contig1 CL9034Contig1 CL3763Contig1 contig_29559 CL1257Contig1 contig_87681 contig_20041 contig_53006 CL12069Contig1 CL8284Contig1 CL12433Contig1 contig_89485 conti…
map05110	Vibrio cholerae infection	0.000572919	0.00960481	22	100	1128	10403	Over	CL11199Contig1 contig_56099 contig_6377 CL9754Contig1 contig_13910 contig_46414 CL7612Contig1 contig_70114 contig_42694 contig_88385 contig_22640 CL2224Contig1 CL3077Contig1 contig_23339 contig_43153 contig_44378 contig_42858 contig_73337 contig_43152 contig_44359 CL4950Contig1 CL2224Contig2
map05120	Epithelial cell signaling in Helicobacter pylori infection	0.00182738	0.0248002	15	63	1128	10403	Over	CL11199Contig1 CL9754Contig1 contig_46414 CL7612Contig1 contig_70114 contig_42694 contig_22640 contig_23339 contig_43153 contig_44378 contig_42858 contig_73337 contig_43152 contig_44359 CL4950Contig1
map04144	Endocytosis	0.00304239	0.0373332	42	250	1128	10403	Over	contig_95 CL8501Contig1 CL8073Contig1 contig_69489 CL6909Contig1 CL8523Contig1 CL5708Contig1 contig_60947 CL3748Contig1 contig_46142 contig_35368 CL8766Contig1 CL2221Contig1 contig_20641 CL9261Contig1 contig_11884 CL738Contig1 contig_50532 contig_35367 contig_20249 contig_46079 contig_83056 contig_49932 CL10136Contig1 contig_96762 CL200Contig1 CL8332Contig1 contig_44703 contig_29686 CL10468Contig…
map00052	Galactose metabolism	0.00314385	0.0373332	25	130	1128	10403	Over	contig_10332 CL9726Contig1 CL487Contig1 contig_64003 contig_54047 CL10473Contig1 CL10315Contig1 contig_33576 contig_91275 CL1503Contig2 CL1503Contig1 CL1750Contig1 contig_87681 CL8284Contig1 contig_90695 contig_24244 contig_10331 CL168Contig1 CL3587Contig1 contig_51743 CL11329Contig1 contig_8573 contig_25941 CL1418Contig1 contig_30985
map04974	Protein digestion and absorption	0.00372255	0.0424371	8	25	1128	10403	Over	contig_13742 contig_13460 contig_47143 contig_8180 contig_40220 contig_13786 contig_13741 contig_45184
map04742	Taste transduction	0.0046745	0.0481479	3	4	1128	10403	Over	contig_49691 CL7187Contig1 contig_20857
map00920	Sulfur metabolism	0.00473032	0.0481479	17	80	1128	10403	Over	CL1942Contig1 CL5709Contig1 contig_64089 contig_3044 contig_62083 contig_6802 CL9034Contig1 CL1257Contig1 contig_3178 contig_12449 contig_94108 contig_86614 CL437Contig2 contig_62082 contig_30949 CL2125Contig1 contig_65606

## Sheet: C24h-VS-C12h.down
MapID	MapTitle	Pvalue	AdjustedPv	x	y	n	N	EnrichDirect	GeneIDs
map00196	Photosynthesis - antenna proteins	2.57643e-20	5.07556e-18	23	43	468	10403	Over	contig_69780 contig_92045 contig_69779 CL12143Contig1 contig_75331 contig_89656 contig_73359 CL3109Contig1 CL1742Contig1 contig_69177 contig_35109 contig_69690 CL10093Contig1 contig_107568 CL4575Contig1 CL5857Contig1 contig_12909 contig_40414 CL9210Contig1 contig_71778 contig_73382 contig_36037 CL7581Contig1
map04712	Circadian rhythm - plant	9.64512e-15	9.50044e-13	26	90	468	10403	Over	CL13059Contig1 contig_3095 CL5036Contig1 contig_79653 contig_55451 CL9326Contig1 contig_33035 CL9426Contig1 contig_15242 contig_55521 contig_28171 contig_55523 CL1281Contig1 CL3865Contig1 CL14520Contig1 contig_11596 contig_48755 contig_73770 contig_28961 CL3261Contig1 CL184Contig2 CL549Contig1 contig_5578 CL4964Contig1 contig_3518 CL549Contig2
map04075	Plant hormone signal transduction	2.10346e-05	0.00138127	34	373	468	10403	Over	CL7963Contig1 contig_76920 contig_41795 contig_27402 contig_41794 contig_31212 contig_36352 contig_14566 contig_52248 contig_7331 contig_36726 CL3619Contig1 contig_26514 contig_63061 contig_39013 CL7197Contig1 CL8336Contig1 contig_71998 CL3577Contig1 CL12375Contig1 contig_63060 contig_67793 contig_32462 contig_60541 contig_82816 contig_38109 contig_55506 contig_80312 contig_8553 contig_16432 cont…
map05130	Pathogenic Escherichia coli infection	2.97817e-05	0.00146675	13	76	468	10403	Over	contig_28728 contig_28727 contig_67355 contig_28833 contig_28726 contig_3245 CL10584Contig1 contig_75585 contig_37327 contig_3246 contig_23618 contig_3231 contig_33217
map00940	Phenylpropanoid biosynthesis	0.000690377	0.0226674	22	239	468	10403	Over	contig_34107 contig_24411 CL5018Contig1 contig_44579 contig_5061 CL9096Contig1 contig_70388 CL9853Contig1 contig_30185 CL1404Contig1 CL150Contig1 contig_48323 contig_78451 contig_54146 contig_30297 CL10944Contig1 contig_30298 CL8524Contig1 contig_101884 contig_2262 CL12907Contig1 CL11705Contig1
map00860	Porphyrin and chlorophyll metabolism	0.00119773	0.0337074	12	96	468	10403	Over	CL8002Contig1 contig_78325 contig_44654 CL2761Contig1 CL87Contig1 contig_43391 contig_35537 contig_87411 contig_21294 contig_1178 CL12306Contig1 contig_27463
map04612	Antigen processing and presentation	0.0015518	0.0343087	14	133	468	10403	Over	contig_69489 CL8073Contig1 CL5708Contig1 contig_95 contig_46142 CL6909Contig1 CL8501Contig1 CL2874Contig1 contig_69843 CL9688Contig1 CL2221Contig1 contig_57250 contig_43852 CL8158Contig1
map00906	Carotenoid biosynthesis	0.0015674	0.0343087	7	39	468	10403	Over	CL11858Contig1 contig_71401 contig_61981 CL13206Contig1 CL5023Contig1 contig_8780 contig_26178
map05162	Measles	0.00186654	0.0365551	16	163	468	10403	Over	contig_69489 contig_25875 CL8073Contig1 CL5708Contig1 contig_95 contig_46142 CL6909Contig1 CL8501Contig1 contig_24029 CL2874Contig1 contig_48882 contig_54233 CL8979Contig1 CL2221Contig1 CL8158Contig1 contig_3518
map04540	Gap junction	0.00204486	0.0365551	10	76	468	10403	Over	contig_28728 contig_28727 contig_67355 contig_28833 contig_28726 CL10584Contig1 contig_37327 contig_23618 contig_3231 contig_33217

## Sheet: C24h-VS-C12h.up
MapID	MapTitle	Pvalue	AdjustedPv	x	y	n	N	EnrichDirect	GeneIDs
map01110	Biosynthesis of secondary metabolites	3.26897e-11	8.49933e-09	155	1874	538	10403	Over	contig_42138 contig_49675 CL12445Contig1 contig_49676 contig_61972 contig_62002 CL9936Contig1 contig_93255 contig_26276 CL9810Contig1 CL1594Contig2 CL8881Contig1 CL8669Contig1 contig_89446 contig_59619 CL1012Contig2 contig_80123 CL4873Contig1 contig_85820 contig_95348 CL6060Contig1 contig_34639 contig_25976 contig_32916 CL600Contig3 CL14654Contig1 contig_49987 contig_5923 contig_92603 CL2296Conti…
map00260	Glycine, serine and threonine metabolism	1.45902e-09	1.89672e-07	26	164	538	10403	Over	contig_49675 contig_49676 CL9936Contig1 CL9810Contig1 CL1012Contig2 contig_80123 contig_37988 contig_16909 contig_37914 contig_37989 contig_13040 contig_87841 contig_62287 CL13562Contig1 CL8169Contig1 CL2100Contig1 contig_37721 contig_20342 CL11894Contig1 CL11441Contig1 contig_36885 contig_24087 contig_10703 CL14299Contig1 contig_85372 CL9338Contig1
map05033	Nicotine addiction	3.93219e-09	3.4079e-07	9	14	538	10403	Over	contig_60768 contig_1876 contig_50729 contig_1441 contig_1875 contig_43873 contig_62692 contig_43741 contig_40718
map00410	beta-Alanine metabolism	1.2146e-08	7.89492e-07	18	98	538	10403	Over	contig_49675 contig_49676 contig_61972 contig_62002 CL9936Contig1 CL9810Contig1 CL1012Contig2 contig_80123 contig_98277 contig_93416 contig_62287 CL13562Contig1 contig_32991 contig_12108 CL6782Contig1 CL2380Contig1 CL6323Contig1 contig_45073
map00643	Styrene degradation	4.97074e-08	2.58479e-06	8	13	538	10403	Over	CL2003Contig1 contig_770 contig_771 contig_772 contig_55 contig_32504 contig_87858 contig_60684
map00350	Tyrosine metabolism	1.76294e-07	6.54805e-06	19	92	538	10403	Over	contig_49675 contig_49676 CL9936Contig1 CL9810Contig1 CL1012Contig2 CL580Contig1 contig_80123 contig_13203 CL2003Contig1 contig_770 contig_771 contig_772 contig_55 contig_62287 CL13562Contig1 contig_32504 contig_55229 contig_87858 contig_60684
map01100	Metabolic pathways	5.40172e-07	1.75556e-05	244	3663	538	10403	Over	contig_42138 CL11667Contig1 contig_49675 CL1800Contig1 CL12445Contig1 contig_49676 contig_61972 contig_62002 CL9936Contig1 contig_26276 CL9810Contig1 CL8881Contig1 CL8669Contig1 contig_89446 contig_59619 CL1012Contig2 CL580Contig1 contig_80123 CL4873Contig1 CL6060Contig1 contig_34639 contig_13203 contig_25976 contig_37988 contig_32916 contig_98277 CL600Contig3 CL14654Contig1 contig_5923 CL5337Con…
map05032	Morphine addiction	7.80435e-07	2.25459e-05	8	17	538	10403	Over	contig_60768 contig_1876 contig_50729 contig_1875 contig_43873 contig_62692 contig_43741 contig_40718
map00909	Sesquiterpenoid and triterpenoid biosynthesis	7.05964e-06	0.000183551	9	28	538	10403	Over	contig_49987 CL1662Contig1 CL2029Contig1 contig_19915 contig_18492 contig_52345 CL7471Contig1 CL10829Contig1 contig_15860
map04146	Peroxisome	2.79212e-05	0.000659955	25	214	538	10403	Over	contig_6030 CL4827Contig1 contig_37520 contig_84756 contig_13040 contig_32762 CL1496Contig2 contig_65339 CL8169Contig1 contig_27089 contig_37721 contig_50365 contig_1631 CL4859Contig1 contig_36885 contig_57444 contig_11827 contig_80356 CL421Contig2 contig_89619 contig_57443 CL5048Contig1 contig_6653 CL7044Contig1 contig_45073
map04723	Retrograde endocannabinoid signaling	0.000115038	0.00230077	10	47	538	10403	Over	contig_60768 contig_1876 contig_50729 contig_1875 contig_43873 CL36Contig3 CL36Contig2 contig_62692 contig_43741 contig_40718
map00960	Tropane, piperidine and pyridine alkaloid biosynthesis	0.000115038	0.00230077	10	47	538	10403	Over	contig_49675 contig_49676 CL9936Contig1 CL9810Contig1 CL1012Contig2 contig_80123 CL946Contig1 contig_62287 CL13562Contig1 contig_52375
map04712	Circadian rhythm - plant	0.00019734	0.00366488	14	90	538	10403	Over	contig_47101 CL14052Contig1 contig_6447 CL1052Contig1 CL12283Contig1 CL10902Contig1 CL13947Contig1 CL9448Contig1 contig_25097 contig_6872 CL592Contig1 contig_6873 CL4505Contig1 contig_8067
map00941	Flavonoid biosynthesis	0.000217111	0.00376325	11	60	538	10403	Over	contig_34639 CL600Contig3 CL10902Contig1 CL13947Contig1 CL9448Contig1 contig_25097 contig_81195 CL13242Contig1 CL6878Contig1 contig_58788 contig_47977
map00740	Riboflavin metabolism	0.000330373	0.00510768	5	13	538	10403	Over	CL11667Contig1 CL1800Contig1 contig_13441 contig_13394 contig_48876
map00940	Phenylpropanoid biosynthesis	0.000333964	0.00510768	25	239	538	10403	Over	contig_42138 CL12445Contig1 contig_26276 CL600Contig3 CL14654Contig1 contig_92603 contig_21982 contig_2148 CL6215Contig1 CL214Contig1 CL3650Contig1 CL216Contig2 CL216Contig1 contig_21150 CL2139Contig1 contig_226 contig_81195 contig_68466 contig_42929 CL13242Contig1 CL6878Contig1 CL13565Contig1 contig_58788 CL12969Contig1 CL4548Contig1
map00052	Galactose metabolism	0.000468744	0.00654554	16	130	538	10403	Over	contig_84788 contig_109222 contig_63556 contig_45551 CL1750Contig1 contig_40773 CL13093Contig1 contig_8721 contig_10331 CL1418Contig1 contig_26345 CL4691Contig1 CL10315Contig1 CL676Contig2 contig_13324 contig_47570
map00051	Fructose and mannose metabolism	0.000665404	0.00823834	15	121	538	10403	Over	CL5337Contig1 contig_428 contig_33584 CL11291Contig1 contig_5727 CL8178Contig1 contig_8296 CL812Contig1 contig_6503 CL3784Contig1 CL11769Contig1 contig_29811 CL10315Contig1 CL1089Contig1 CL13928Contig1
map00360	Phenylalanine metabolism	0.000698608	0.00825628	19	170	538	10403	Over	contig_49675 contig_49676 CL9936Contig1 contig_26276 CL9810Contig1 CL1012Contig2 CL580Contig1 contig_80123 contig_13203 CL600Contig3 CL14654Contig1 CL216Contig2 contig_62287 CL216Contig1 CL13562Contig1 contig_81195 contig_68466 CL12969Contig1 CL4548Contig1
map00950	Isoquinoline alkaloid biosynthesis	0.0016527	0.0179043	8	44	538	10403	Over	contig_49675 contig_49676 CL9936Contig1 CL9810Contig1 CL1012Contig2 contig_80123 contig_62287 CL13562Contig1
map00903	Limonene and pinene degradation	0.00264257	0.0274827	6	28	538	10403	Over	contig_61972 contig_62002 contig_93416 contig_32991 contig_12108 CL6782Contig1
map04727	GABAergic synapse	0.0030743	0.030743	9	59	538	10403	Over	contig_60768 contig_1876 contig_50729 contig_1875 contig_43873 contig_62692 contig_43741 contig_40718 contig_99628
map04075	Plant hormone signal transduction	0.00364417	0.0350921	32	373	538	10403	Over	contig_5142 contig_16096 contig_57567 contig_3616 contig_9525 contig_48996 contig_24960 CL7640Contig1 CL14455Contig1 CL7386Contig1 CL1071Contig1 contig_53755 CL6991Contig1 CL12313Contig1 CL568Contig1 contig_35436 CL175Contig3 contig_3620 contig_36913 contig_43578 CL175Contig1 contig_27748 CL4294Contig1 CL10152Contig1 contig_90288 contig_36914 contig_3664 CL14588Contig1 contig_21649 contig_107450 …
map00680	Methane metabolism	0.00462978	0.0415084	18	178	538	10403	Over	CL4990Contig1 contig_37988 contig_16909 contig_37914 contig_66232 contig_37989 CL812Contig1 CL8169Contig1 contig_37721 CL11894Contig1 contig_55229 contig_6503 contig_36885 CL3784Contig1 contig_20109 contig_10703 CL10315Contig1 CL3834Contig1

## Sheet: C36h-VS-C24h.down
MapID	MapTitle	Pvalue	AdjustedPv	x	y	n	N	EnrichDirect	GeneIDs
map01110	Biosynthesis of secondary metabolites	4.11794e-16	1.0336e-13	160	1874	505	10403	Over	contig_42138 CL12445Contig1 contig_93255 contig_61972 CL9936Contig1 CL1594Contig2 contig_49676 contig_34639 contig_73420 contig_49675 CL368Contig1 contig_25976 contig_26276 contig_62002 contig_3486 contig_85030 contig_48303 contig_64701 CL2955Contig1 contig_85820 CL2296Contig1 CL8669Contig1 contig_80123 contig_95348 contig_33320 CL9810Contig1 CL3650Contig1 CL1012Contig2 CL2029Contig1 contig_89232…
map00350	Tyrosine metabolism	4.52292e-11	5.67626e-09	23	92	505	10403	Over	CL9936Contig1 contig_49676 contig_49675 contig_13203 CL580Contig1 contig_80123 CL9810Contig1 CL1012Contig2 contig_55 contig_772 contig_771 contig_770 CL2003Contig1 contig_87858 contig_53503 contig_32504 CL12433Contig1 contig_55229 CL12947Contig1 contig_60684 CL13562Contig1 CL2622Contig1 contig_62287
map00260	Glycine, serine and threonine metabolism	1.33218e-10	1.11459e-08	26	164	505	10403	Over	CL9936Contig1 contig_49676 contig_49675 contig_80123 CL9810Contig1 CL1012Contig2 contig_13040 contig_24087 contig_20342 contig_16909 CL14299Contig1 CL2100Contig1 contig_36885 contig_37914 contig_87841 CL13562Contig1 CL12397Contig1 contig_55485 CL11894Contig1 CL9338Contig1 contig_60295 contig_62287 CL8169Contig1 contig_22403 contig_37721 contig_37672
map00643	Styrene degradation	8.38794e-10	5.26343e-08	9	13	505	10403	Over	contig_55 contig_772 contig_771 contig_770 CL2003Contig1 contig_87858 contig_32504 contig_60684 CL2622Contig1
map01100	Metabolic pathways	1.19287e-08	5.98821e-07	238	3663	505	10403	Over	contig_42138 CL12445Contig1 CL11667Contig1 contig_61972 CL9936Contig1 CL1800Contig1 contig_49676 contig_34639 contig_73420 contig_49675 CL368Contig1 contig_25976 contig_26276 contig_62002 contig_3486 contig_13203 contig_85030 CL580Contig1 contig_55952 contig_64701 CL2955Contig1 CL2296Contig1 contig_76793 CL8669Contig1 contig_80123 contig_41879 CL5468Contig1 CL9810Contig1 CL3650Contig1 CL1012Conti…
map04723	Retrograde endocannabinoid signaling	2.19481e-07	7.86995e-06	13	47	505	10403	Over	contig_50729 contig_60768 contig_40718 contig_53794 CL36Contig2 CL14564Contig1 CL13868Contig1 contig_54933 contig_44165 contig_1876 contig_62692 contig_1875 CL36Contig3
map05033	Nicotine addiction	1.55343e-06	4.61705e-05	7	14	505	10403	Over	contig_50729 contig_60768 contig_1441 contig_40718 contig_1876 contig_62692 contig_1875
map00960	Tropane, piperidine and pyridine alkaloid biosynthesis	1.65551e-06	4.61705e-05	12	47	505	10403	Over	CL9936Contig1 contig_49676 contig_49675 contig_80123 CL9810Contig1 CL1012Contig2 CL946Contig1 contig_53503 CL12433Contig1 CL12947Contig1 CL13562Contig1 contig_62287
map00270	Cysteine and methionine metabolism	3.53632e-06	8.87615e-05	24	198	505	10403	Over	contig_3486 CL2955Contig1 CL5468Contig1 contig_89232 contig_101742 contig_65606 CL4096Contig1 CL3873Contig1 contig_37976 CL2035Contig1 contig_35677 contig_98277 contig_65553 CL8881Contig1 contig_65556 contig_53503 CL14066Contig1 CL11616Contig1 CL12433Contig1 CL12947Contig1 contig_48193 contig_3631 contig_59619 CL9034Contig1
map00950	Isoquinoline alkaloid biosynthesis	5.63635e-06	0.000128611	11	44	505	10403	Over	CL9936Contig1 contig_49676 contig_49675 contig_80123 CL9810Contig1 CL1012Contig2 contig_53503 CL12433Contig1 CL12947Contig1 CL13562Contig1 contig_62287
map00360	Phenylalanine metabolism	1.04815e-05	0.000219237	21	170	505	10403	Over	CL9936Contig1 contig_49676 contig_49675 contig_26276 contig_13203 CL580Contig1 contig_80123 CL9810Contig1 CL1012Contig2 CL216Contig1 CL4548Contig1 CL216Contig2 contig_68466 CL14654Contig1 contig_53503 CL12433Contig1 CL12947Contig1 CL13562Contig1 CL600Contig3 CL2303Contig1 contig_62287
map00410	beta-Alanine metabolism	1.76998e-05	0.000341743	16	98	505	10403	Over	contig_61972 CL9936Contig1 contig_49676 contig_49675 contig_62002 contig_80123 CL9810Contig1 CL1012Contig2 contig_98277 contig_13807 contig_93416 CL11742Contig1 CL13562Contig1 CL2380Contig1 contig_62287 contig_45073
map00909	Sesquiterpenoid and triterpenoid biosynthesis	3.82932e-05	0.000686543	8	28	505	10403	Over	CL2029Contig1 contig_49987 CL1662Contig1 contig_52345 contig_18492 CL7471Contig1 CL10829Contig1 contig_19915
map05032	Morphine addiction	9.93633e-05	0.00166268	6	17	505	10403	Over	contig_50729 contig_60768 contig_40718 contig_1876 contig_62692 contig_1875
map01120	Microbial metabolism in diverse environments	0.000145042	0.00227534	65	857	505	10403	Over	contig_61972 contig_73420 contig_62002 contig_64701 CL5468Contig1 CL13294Contig1 CL5406Contig1 contig_65606 contig_66232 contig_72967 contig_44255 CL4096Contig1 CL10315Contig1 contig_24087 CL812Contig1 contig_55 contig_6802 contig_772 contig_771 contig_45551 CL3614Contig1 contig_109222 contig_20342 contig_770 CL2003Contig1 contig_52990 CL12146Contig1 contig_87858 contig_13807 contig_16909 contig_…
map00982	Drug metabolism - cytochrome P450	0.000172952	0.00251005	14	107	505	10403	Over	contig_85969 contig_85169 contig_66232 contig_3235 contig_86131 CL11387Contig1 contig_27136 contig_81597 CL6813Contig1 contig_55229 contig_36253 CL7Contig2 contig_72223 contig_77088
map05204	Chemical carcinogenesis	0.00021237	0.00280552	13	85	505	10403	Over	contig_85969 contig_85169 contig_3235 contig_86131 CL11387Contig1 contig_27136 contig_81597 CL6813Contig1 contig_55229 contig_36253 CL7Contig2 contig_72223 contig_77088
map00051	Fructose and mannose metabolism	0.000242221	0.00293747	15	121	505	10403	Over	CL10315Contig1 CL5337Contig1 contig_33584 CL812Contig1 CL11291Contig1 contig_428 contig_6503 contig_91404 contig_54198 contig_30985 contig_109845 contig_29811 CL3784Contig1 CL8284Contig1 CL13928Contig1
map00740	Riboflavin metabolism	0.000245764	0.00293747	5	13	505	10403	Over	CL11667Contig1 CL1800Contig1 contig_13394 contig_13441 CL9267Contig1
map05221	Acute myeloid leukemia	0.000258066	0.0029443	9	45	505	10403	Over	CL10987Contig1 CL1286Contig1 contig_53794 CL36Contig2 CL14564Contig1 CL13868Contig1 contig_54933 contig_44165 CL36Contig3
map01230	Biosynthesis of amino acids	0.000318555	0.0034764	46	568	505	10403	Over	CL8669Contig1 CL5468Contig1 contig_101742 contig_65606 CL2885Contig1 CL4096Contig1 CL10315Contig1 contig_24087 contig_53006 contig_75441 contig_20342 contig_52990 contig_37371 contig_16909 contig_37200 contig_53503 CL14299Contig1 contig_20658 contig_42488 CL9619Contig1 CL12772Contig1 CL12433Contig1 CL12947Contig1 contig_6503 contig_37914 CL1311Contig1 contig_57022 contig_20659 contig_37246 CL1239…
map04380	Osteoclast differentiation	0.000365676	0.00380114	10	57	505	10403	Over	contig_23481 contig_53794 CL36Contig2 CL14564Contig1 CL13868Contig1 contig_101585 contig_54933 contig_44165 contig_90734 CL36Contig3
map04712	Circadian rhythm - plant	0.000378599	0.00380114	13	90	505	10403	Over	CL14052Contig1 contig_47101 CL9448Contig1 CL10902Contig1 CL13947Contig1 contig_6447 CL12283Contig1 contig_6873 contig_6872 CL592Contig1 CL1052Contig1 contig_25097 CL11123Contig1
map04724	Glutamatergic synapse	0.000419705	0.00405176	14	113	505	10403	Over	contig_1441 contig_23481 contig_53794 CL36Contig2 CL14564Contig1 CL10257Contig1 CL13868Contig1 contig_101585 contig_54933 contig_44165 contig_22856 contig_90734 contig_72080 CL36Contig3
map04650	Natural killer cell mediated cytotoxicity	0.000487703	0.00453383	10	59	505	10403	Over	contig_23481 contig_53794 CL36Contig2 CL14564Contig1 CL13868Contig1 contig_101585 contig_54933 contig_44165 contig_90734 CL36Contig3
map00941	Flavonoid biosynthesis	0.000560348	0.00502312	10	60	505	10403	Over	contig_34639 CL14450Contig1 CL9448Contig1 CL10902Contig1 CL13947Contig1 contig_25097 CL600Contig3 contig_38152 contig_21152 contig_26253
map04370	VEGF signaling pathway	0.000641723	0.00555422	10	61	505	10403	Over	contig_23481 contig_53794 CL36Contig2 CL14564Contig1 CL13868Contig1 contig_101585 contig_54933 contig_44165 contig_90734 CL36Contig3
map04713	Circadian entrainment	0.000940221	0.00751134	8	43	505	10403	Over	contig_1441 contig_53794 CL36Contig2 CL14564Contig1 CL13868Contig1 contig_54933 contig_44165 CL36Contig3
map00980	Metabolism of xenobiotics by cytochrome P450	0.000957621	0.00751134	13	99	505	10403	Over	contig_85969 contig_85169 contig_3235 contig_86131 CL11387Contig1 contig_27136 contig_81597 CL6813Contig1 contig_55229 contig_36253 CL7Contig2 contig_72223 contig_77088
map04013	MAPK signaling pathway - fly	0.00104402	0.00790567	7	34	505	10403	Over	contig_53794 CL36Contig2 CL14564Contig1 CL13868Contig1 contig_54933 contig_44165 CL36Contig3
map04660	T cell receptor signaling pathway	0.00107089	0.00790567	10	65	505	10403	Over	contig_23481 contig_53794 CL36Contig2 CL14564Contig1 CL13868Contig1 contig_101585 contig_54933 contig_44165 contig_90734 CL36Contig3
map04960	Aldosterone-regulated sodium reabsorption	0.00125134	0.0089739	7	35	505	10403	Over	contig_53794 CL36Contig2 CL14564Contig1 CL13868Contig1 contig_54933 contig_44165 CL36Contig3
map04012	ErbB signaling pathway	0.0013734	0.00957562	9	56	505	10403	Over	CL10987Contig1 CL1286Contig1 contig_53794 CL36Contig2 CL14564Contig1 CL13868Contig1 contig_54933 contig_44165 CL36Contig3
map04662	B cell receptor signaling pathway	0.00152732	0.010361	10	68	505	10403	Over	contig_23481 contig_53794 CL36Contig2 CL14564Contig1 CL13868Contig1 contig_101585 contig_54933 contig_44165 contig_90734 CL36Contig3
map00680	Methane metabolism	0.00182988	0.0120868	18	178	505	10403	Over	contig_66232 CL10315Contig1 CL812Contig1 contig_16909 contig_55229 contig_36885 contig_6503 contig_37914 contig_29665 CL12397Contig1 contig_55485 CL11894Contig1 CL8169Contig1 contig_30985 contig_109845 CL3784Contig1 CL8284Contig1 contig_37721
map04725	Cholinergic synapse	0.00242029	0.0148169	7	39	505	10403	Over	contig_53794 CL36Contig2 CL14564Contig1 CL13868Contig1 contig_54933 contig_44165 CL36Contig3
map05216	Thyroid cancer	0.00242029	0.0148169	7	39	505	10403	Over	contig_53794 CL36Contig2 CL14564Contig1 CL13868Contig1 contig_54933 contig_44165 CL36Contig3
map04726	Serotonergic synapse	0.00242029	0.0148169	7	39	505	10403	Over	contig_53794 CL36Contig2 CL14564Contig1 CL13868Contig1 contig_54933 contig_44165 CL36Contig3
map00940	Phenylpropanoid biosynthesis	0.00257863	0.0154104	22	239	505	10403	Over	contig_42138 CL12445Contig1 contig_26276 CL3650Contig1 CL216Contig1 CL6215Contig1 contig_2148 CL4548Contig1 CL216Contig2 contig_68466 contig_21982 CL14654Contig1 contig_92603 contig_226 contig_21150 CL214Contig1 CL13565Contig1 CL600Contig3 contig_21152 CL2303Contig1 contig_26253 CL4820Contig1
map04320	Dorso-ventral axis formation	0.00281348	0.0162719	7	40	505	10403	Over	contig_53794 CL36Contig2 CL14564Contig1 CL13868Contig1 contig_54933 contig_44165 CL36Contig3
map04720	Long-term potentiation	0.00285245	0.0162719	11	86	505	10403	Over	contig_1441 contig_23481 contig_53794 CL36Contig2 CL14564Contig1 CL13868Contig1 contig_101585 contig_54933 contig_44165 contig_90734 CL36Contig3
map04621	NOD-like receptor signaling pathway	0.00317812	0.0177269	9	63	505	10403	Over	contig_20859 contig_53794 CL36Contig2 CL14564Contig1 CL13868Contig1 CL13353Contig1 contig_54933 contig_44165 CL36Contig3
map04668	TNF signaling pathway	0.00325383	0.0177546	7	41	505	10403	Over	contig_53794 CL36Contig2 CL14564Contig1 CL13868Contig1 contig_54933 contig_44165 CL36Contig3
map04360	Axon guidance	0.00342119	0.0182706	11	88	505	10403	Over	contig_23481 contig_53794 CL36Contig2 CL14564Contig1 CL11020Contig1 CL13868Contig1 contig_101585 contig_54933 contig_44165 contig_90734 CL36Contig3
map05219	Bladder cancer	0.00429022	0.0219455	7	43	505	10403	Over	contig_53794 CL36Contig2 CL14564Contig1 CL13868Contig1 contig_54933 contig_44165 CL36Contig3
map00480	Glutathione metabolism	0.00445905	0.0219455	18	189	505	10403	Over	contig_73420 contig_85969 contig_85169 contig_3235 contig_98277 contig_86131 contig_17344 CL11387Contig1 contig_27136 contig_81597 contig_17342 CL6813Contig1 CL12377Contig1 contig_36253 CL7Contig2 contig_72223 contig_17341 contig_77088
map00400	Phenylalanine, tyrosine and tryptophan biosynthesis	0.00483026	0.0233153	11	92	505	10403	Over	CL2885Contig1 contig_53006 contig_75441 contig_37371 contig_53503 CL14299Contig1 contig_20658 contig_42488 CL12433Contig1 CL12947Contig1 contig_20659
map00330	Arginine and proline metabolism	0.00527827	0.0249971	17	177	505	10403	Over	contig_61972 contig_25976 contig_62002 CL2296Contig1 CL8669Contig1 CL3873Contig1 contig_37976 CL2035Contig1 contig_98277 contig_13807 contig_93416 CL11742Contig1 CL12947Contig1 contig_9573 contig_61277 contig_37315 contig_41016
map04912	GnRH signaling pathway	0.00614283	0.0281879	10	82	505	10403	Over	contig_53794 CL36Contig2 CL14564Contig1 CL10257Contig1 CL13868Contig1 contig_54933 contig_44165 contig_22856 contig_72080 CL36Contig3
map00780	Biotin metabolism	0.00626061	0.0281879	5	25	505	10403	Over	contig_52082 contig_90785 contig_45710 CL1707Contig1 contig_97161
map04917	Prolactin signaling pathway	0.00628894	0.0281879	7	46	505	10403	Over	contig_53794 CL36Contig2 CL14564Contig1 CL13868Contig1 contig_54933 contig_44165 CL36Contig3
map05140	Leishmaniasis	0.00666432	0.0293464	11	96	505	10403	Over	CL14281Contig1 contig_52166 contig_11999 contig_53794 CL36Contig2 CL14564Contig1 CL6143Contig1 CL13868Contig1 contig_54933 contig_44165 CL36Contig3
map04664	Fc epsilon RI signaling pathway	0.00708853	0.0306762	7	47	505	10403	Over	contig_53794 CL36Contig2 CL14564Contig1 CL13868Contig1 contig_54933 contig_44165 CL36Contig3
map05223	Non-small cell lung cancer	0.00796105	0.0333037	7	48	505	10403	Over	contig_53794 CL36Contig2 CL14564Contig1 CL13868Contig1 contig_54933 contig_44165 CL36Contig3
map00908	Zeatin biosynthesis	0.00878401	0.0354996	5	27	505	10403	Over	contig_21421 contig_7303 contig_33252 contig_26474 contig_33777
map05218	Melanoma	0.00891026	0.0354996	7	49	505	10403	Over	contig_53794 CL36Contig2 CL14564Contig1 CL13868Contig1 contig_54933 contig_44165 CL36Contig3
map05220	Chronic myeloid leukemia	0.00891026	0.0354996	7	49	505	10403	Over	contig_53794 CL36Contig2 CL14564Contig1 CL13868Contig1 contig_54933 contig_44165 CL36Contig3
map04620	Toll-like receptor signaling pathway	0.00967715	0.0379526	11	101	505	10403	Over	CL14281Contig1 contig_52166 contig_11999 contig_53794 CL36Contig2 CL14564Contig1 CL6143Contig1 CL13868Contig1 contig_54933 contig_44165 CL36Contig3
map00903	Limonene and pinene degradation	0.0102766	0.0396835	5	28	505	10403	Over	contig_61972 contig_62002 contig_13807 contig_93416 CL11742Contig1
map04075	Plant hormone signal transduction	0.0107681	0.0409516	29	373	505	10403	Over	contig_35792 CL6991Contig1 contig_50020 contig_5142 CL7386Contig1 contig_3616 contig_3620 contig_57567 CL10152Contig1 CL1071Contig1 contig_3621 contig_104858 contig_36914 contig_9525 contig_36913 contig_90288 CL14455Contig1 contig_48996 contig_84108 contig_16096 CL1755Contig1 contig_43578 CL12313Contig1 CL7556Contig1 contig_24960 CL4294Contig1 CL3994Contig1 contig_3623 contig_3664
map05133	Pertussis	0.0129003	0.0483282	12	118	505	10403	Over	CL14281Contig1 contig_52166 contig_11999 contig_53794 CL36Contig2 CL14564Contig1 CL6143Contig1 CL11020Contig1 CL13868Contig1 contig_54933 contig_44165 CL36Contig3

## Sheet: C36h-VS-C24h.up
MapID	MapTitle	Pvalue	AdjustedPv	x	y	n	N	EnrichDirect	GeneIDs
map00196	Photosynthesis - antenna proteins	2.45145e-21	4.95192e-19	23	43	422	10403	Over	contig_69780 contig_69779 contig_92045 CL12143Contig1 contig_75331 contig_89656 contig_73359 contig_69177 CL3109Contig1 CL1742Contig1 contig_35109 CL10093Contig1 CL5857Contig1 CL4575Contig1 contig_69690 CL9210Contig1 contig_47944 contig_12909 contig_40414 contig_36037 contig_73361 contig_71778 contig_96864
map04712	Circadian rhythm - plant	7.67461e-14	7.75136e-12	24	90	422	10403	Over	CL13059Contig1 CL5036Contig1 contig_3095 CL9326Contig1 contig_79653 contig_55451 contig_33035 CL9426Contig1 contig_28171 contig_15242 contig_55521 CL1281Contig1 CL14520Contig1 CL3865Contig1 contig_55523 contig_48755 contig_11596 contig_28961 contig_73770 CL184Contig2 contig_5578 CL4964Contig1 CL3261Contig1 CL4522Contig1
map00940	Phenylpropanoid biosynthesis	2.48357e-08	1.67227e-06	27	239	422	10403	Over	CL8524Contig1 contig_53606 contig_71170 contig_4710 contig_14609 CL2160Contig1 contig_5061 CL5018Contig1 contig_44579 contig_25582 contig_25628 contig_78451 CL7175Contig1 contig_48323 contig_4585 contig_13680 CL1404Contig1 contig_55141 CL9096Contig1 CL9853Contig1 contig_25629 CL150Contig1 CL8003Contig1 contig_101884 contig_54146 CL10944Contig1 CL12907Contig1
map05130	Pathogenic Escherichia coli infection	9.93779e-06	0.000501858	13	76	422	10403	Over	contig_40658 contig_28833 contig_3245 contig_67355 contig_28728 contig_28727 contig_28726 CL9278Contig1 contig_23618 CL10584Contig1 contig_75585 contig_3246 contig_37327
map00591	Linoleic acid metabolism	0.000168127	0.00566027	8	40	422	10403	Over	CL10710Contig1 contig_6386 CL10277Contig1 CL14045Contig1 contig_6385 CL5675Contig1 contig_2342 contig_93903
map04075	Plant hormone signal transduction	0.000352236	0.0101645	29	373	422	10403	Over	CL7963Contig1 contig_88376 contig_71998 contig_26514 contig_14566 CL3619Contig1 contig_7331 contig_52248 CL8336Contig1 contig_63061 contig_39013 CL12375Contig1 contig_36726 contig_31212 CL3577Contig1 contig_16433 contig_89337 contig_67793 contig_12423 contig_8553 contig_39339 contig_39338 contig_55506 contig_29645 contig_82816 contig_70914 contig_10283 CL4522Contig1 CL8576Contig1
map00860	Porphyrin and chlorophyll metabolism	0.000483054	0.0121971	12	96	422	10403	Over	CL8002Contig1 contig_44654 CL2761Contig1 contig_78325 CL87Contig1 contig_43391 contig_5613 contig_35537 contig_21294 contig_27463 CL6349Contig1 contig_5476
map04540	Gap junction	0.000941282	0.0201605	10	76	422	10403	Over	contig_40658 contig_28833 contig_67355 contig_28728 contig_28727 contig_28726 CL9278Contig1 contig_23618 CL10584Contig1 contig_37327
map00460	Cyanoamino acid metabolism	0.00142896	0.0262409	11	94	422	10403	Over	CL8524Contig1 contig_53606 contig_4710 CL2160Contig1 contig_5061 contig_36909 CL1404Contig1 contig_55141 CL150Contig1 CL8003Contig1 CL12907Contig1

## Sheet: G0h-VS-C0h.down
MapID	MapTitle	Pvalue	AdjustedPv	x	y	n	N	EnrichDirect	GeneIDs
map00909	Sesquiterpenoid and triterpenoid biosynthesis	4.405e-10	1.08804e-07	12	28	438	10403	Over	contig_15860 contig_52345 contig_18492 CL10829Contig1 CL2029Contig1 CL1662Contig1 contig_88334 CL7471Contig1 contig_19915 contig_43682 contig_22813 contig_22815
map04712	Circadian rhythm - plant	2.80958e-08	3.46983e-06	18	90	438	10403	Over	CL10902Contig1 contig_25097 CL9448Contig1 CL13947Contig1 contig_28959 contig_55523 contig_18130 contig_76077 contig_18131 contig_56934 contig_33035 contig_55451 contig_55521 contig_202 CL9426Contig1 contig_77275 CL549Contig2 contig_7937
map00941	Flavonoid biosynthesis	5.93513e-06	0.000488659	12	60	438	10403	Over	CL10902Contig1 contig_25097 CL9448Contig1 CL14450Contig1 CL13947Contig1 contig_42576 CL600Contig3 contig_76077 contig_56934 contig_45173 contig_77275 contig_20421
map01110	Biosynthesis of secondary metabolites	0.000169851	0.00839063	109	1874	438	10403	Over	CL11966Contig1 contig_36162 contig_84788 CL13093Contig1 CL10902Contig1 contig_52659 contig_79578 contig_25097 CL9448Contig1 CL14450Contig1 CL13947Contig1 CL12066Contig1 contig_25629 CL11959Contig1 contig_15860 contig_95966 contig_58796 contig_78080 contig_48323 contig_52345 CL12782Contig1 contig_18492 contig_42576 CL10829Contig1 CL14353Contig1 CL2029Contig1 contig_47701 CL1662Contig1 contig_88334…
map00940	Phenylpropanoid biosynthesis	0.000671138	0.0276285	21	239	438	10403	Over	contig_25629 contig_48323 CL14353Contig1 CL600Contig3 CL2305Contig1 contig_10800 CL7175Contig1 CL9853Contig1 contig_4585 CL9021Contig1 contig_25628 contig_45173 contig_34610 CL150Contig1 contig_61392 contig_14609 contig_2148 contig_86548 contig_13680 contig_53606 contig_32732
map00903	Limonene and pinene degradation	0.000920069	0.0324653	6	28	438	10403	Over	contig_32991 contig_2097 CL6782Contig1 contig_12108 contig_73510 contig_12550

## Sheet: G0h-VS-C0h.up
MapID	MapTitle	Pvalue	AdjustedPv	x	y	n	N	EnrichDirect	GeneIDs
map00980	Metabolism of xenobiotics by cytochrome P450	7.19484e-31	2.01456e-28	33	99	604	10403	Over	contig_101656 contig_97194 contig_105595 contig_82740 contig_101454 contig_36191 contig_36193 contig_22967 contig_19977 contig_81597 CL5591Contig1 contig_84745 CL1639Contig1 contig_36253 CL5263Contig1 contig_20095 contig_70606 contig_3239 CL3172Contig1 CL1771Contig1 contig_13826 contig_49176 contig_85343 contig_86131 CL11387Contig1 contig_37164 contig_37165 contig_72223 CL8798Contig1 CL7Contig2 c…
map00982	Drug metabolism - cytochrome P450	7.95772e-26	1.11408e-23	32	107	604	10403	Over	contig_101656 contig_97194 contig_105595 contig_82740 contig_101454 contig_36191 contig_36193 contig_22967 contig_19977 contig_81597 CL5591Contig1 contig_84745 CL1639Contig1 contig_36253 CL5263Contig1 contig_20095 contig_70606 contig_3239 CL3172Contig1 CL1771Contig1 contig_13826 contig_85343 contig_86131 CL11387Contig1 contig_37164 contig_37165 contig_72223 CL8798Contig1 CL7Contig2 contig_3235 co…
map05204	Chemical carcinogenesis	1.60746e-19	1.5003e-17	33	85	604	10403	Over	contig_101656 contig_97194 contig_105595 contig_82740 contig_101454 contig_36191 contig_36193 contig_22967 contig_19977 contig_81597 CL5591Contig1 contig_84745 CL1639Contig1 contig_36253 CL5263Contig1 contig_20095 contig_70606 contig_3239 CL3172Contig1 CL1771Contig1 contig_13826 contig_49176 contig_85343 contig_86131 CL11387Contig1 contig_37164 contig_37165 contig_72223 CL8798Contig1 CL7Contig2 c…
map00480	Glutathione metabolism	1.37074e-14	9.59517e-13	36	189	604	10403	Over	contig_101656 contig_97194 contig_105595 contig_82740 contig_101454 contig_36191 contig_36193 contig_22967 contig_17342 contig_19977 contig_81597 CL5591Contig1 contig_84745 CL1639Contig1 contig_36253 CL5263Contig1 contig_20095 contig_17344 contig_58470 contig_3239 CL3172Contig1 CL1771Contig1 contig_13826 contig_85343 contig_86131 CL11387Contig1 contig_37164 contig_37165 contig_72223 CL8798Contig1…
map05145	Toxoplasmosis	9.74929e-09	5.4596e-07	31	201	604	10403	Over	contig_36240 contig_94430 contig_97666 CL163Contig4 contig_69489 contig_52166 CL10291Contig1 contig_67750 CL8979Contig1 contig_97667 CL2821Contig1 contig_75607 contig_79394 CL1618Contig1 contig_105002 contig_29008 contig_37447 contig_39653 contig_50358 contig_17324 contig_94108 contig_96164 contig_53725 CL125Contig2 contig_8490 contig_53794 contig_2433 contig_2567 contig_53977 contig_8454 CL144Co…
map05164	Influenza A	3.37776e-07	1.3511e-05	30	212	604	10403	Over	contig_36240 contig_94430 contig_97666 CL163Contig4 contig_69489 contig_52166 CL10291Contig1 CL8979Contig1 contig_97667 CL2821Contig1 contig_75607 contig_79394 CL1618Contig1 contig_105002 contig_29008 contig_39653 contig_105755 contig_5557 contig_76490 contig_17324 contig_94108 contig_96164 contig_59535 contig_53725 CL14182Contig1 CL125Contig2 contig_53794 contig_2433 contig_2567 contig_53977
map04141	Protein processing in endoplasmic reticulum	5.47676e-06	0.000191686	54	516	604	10403	Over	contig_35716 contig_62093 CL784Contig1 CL9494Contig1 contig_97666 contig_69489 CL8557Contig1 contig_97667 contig_55416 CL2821Contig1 CL1618Contig1 contig_23004 contig_105002 contig_54479 contig_77463 contig_38997 CL5627Contig1 contig_39653 contig_5967 contig_13911 contig_93816 contig_30925 contig_56314 contig_37375 contig_10898 contig_18082 contig_37568 CL12604Contig1 contig_48040 contig_47484 co…
map05162	Measles	1.07833e-05	0.000330991	23	163	604	10403	Over	contig_36240 contig_94430 contig_97666 CL163Contig4 contig_69489 contig_52166 CL10291Contig1 CL8979Contig1 contig_97667 CL2821Contig1 contig_75607 contig_79394 CL1618Contig1 contig_105002 contig_29008 contig_39653 contig_17324 contig_96164 contig_59535 contig_53725 contig_2433 contig_2567 contig_53977
map04626	Plant-pathogen interaction	1.18211e-05	0.000330991	42	378	604	10403	Over	contig_62093 contig_20229 contig_65972 contig_79851 contig_5019 contig_67750 contig_93022 contig_37447 contig_8835 contig_38430 contig_50358 contig_57567 contig_34141 CL3115Contig1 CL9048Contig1 CL12689Contig1 contig_10357 CL4623Contig1 contig_67585 contig_3260 CL14273Contig1 contig_39804 CL10842Contig1 contig_8490 contig_8834 contig_57270 CL14485Contig1 contig_63442 contig_14723 contig_41554 con…
map04918	Thyroid hormone synthesis	3.8266e-05	0.000974042	11	45	604	10403	Over	CL784Contig1 CL9494Contig1 contig_17342 contig_17344 contig_58470 contig_93816 CL4623Contig1 CL10842Contig1 contig_33940 contig_31891 contig_69734
map04915	Estrogen signaling pathway	8.10879e-05	0.00189205	18	125	604	10403	Over	contig_62093 contig_97666 contig_69489 contig_79851 contig_97667 CL2821Contig1 CL1618Contig1 contig_105002 contig_39653 CL4623Contig1 contig_53725 CL10842Contig1 CL125Contig2 contig_53794 contig_2433 contig_2567 contig_41554 contig_77560
map05133	Pertussis	0.000133453	0.00256691	17	118	604	10403	Over	contig_36240 contig_94430 CL163Contig4 contig_52166 CL10291Contig1 contig_79851 CL8979Contig1 contig_75607 contig_79394 contig_29008 contig_41385 contig_41384 contig_17324 contig_96164 CL125Contig2 contig_53794 contig_53977
map05410	Hypertrophic cardiomyopathy (HCM)	0.000135794	0.00256691	8	28	604	10403	Over	CL10658Contig1 contig_105755 contig_5557 contig_76490 contig_73659 CL8904Contig1 contig_17156 contig_88473
map04210	Apoptosis	0.000137513	0.00256691	14	78	604	10403	Over	contig_36240 contig_94430 CL163Contig4 contig_52166 CL10291Contig1 CL8979Contig1 contig_75607 contig_79394 contig_37027 contig_29008 contig_17324 contig_94108 contig_96164 contig_53977
map05414	Dilated cardiomyopathy	0.000194805	0.00320855	3	3	604	10403	Over	contig_105755 contig_5557 contig_76490
map05412	Arrhythmogenic right ventricular cardiomyopathy (ARVC)	0.000194805	0.00320855	3	3	604	10403	Over	contig_105755 contig_5557 contig_76490
map00590	Arachidonic acid metabolism	0.000311846	0.00485094	7	24	604	10403	Over	contig_58470 contig_20449 contig_13879 contig_74873 contig_36539 CL11094Contig1 contig_69734
map05142	Chagas disease (American trypanosomiasis)	0.000493477	0.00714378	17	127	604	10403	Over	contig_36240 contig_94430 CL163Contig4 contig_52166 CL10291Contig1 CL8979Contig1 contig_75607 contig_79394 contig_38997 contig_29008 contig_30925 CL10880Contig1 contig_17324 contig_96164 CL125Contig2 contig_53794 contig_53977
map05140	Leishmaniasis	0.00051027	0.00714378	14	96	604	10403	Over	contig_36240 contig_94430 CL163Contig4 contig_52166 CL10291Contig1 CL8979Contig1 contig_75607 contig_79394 contig_29008 contig_17324 contig_96164 CL125Contig2 contig_53794 contig_53977
map05134	Legionellosis	0.000645446	0.00855315	19	151	604	10403	Over	CL9696Contig1 contig_97666 contig_85790 contig_69489 contig_86470 contig_69256 contig_94733 contig_97667 CL2821Contig1 CL1618Contig1 contig_105002 contig_39653 contig_79939 contig_94108 contig_53725 contig_2433 contig_2567 CL8643Contig1 contig_32162
map00196	Photosynthesis - antenna proteins	0.000672034	0.00855315	9	43	604	10403	Over	contig_102778 contig_84832 contig_93316 contig_84831 contig_69779 contig_69780 contig_107568 contig_75331 contig_92045
map00290	Valine, leucine and isoleucine biosynthesis	0.000814413	0.00991459	10	53	604	10403	Over	contig_86563 contig_24520 contig_24518 contig_15170 contig_63761 contig_21805 CL1669Contig2 contig_35687 CL2979Contig1 contig_5186
map04064	NF-kappa B signaling pathway	0.00105124	0.0114601	12	74	604	10403	Over	contig_36240 contig_94430 CL163Contig4 contig_52166 CL10291Contig1 CL8979Contig1 contig_75607 contig_79394 contig_29008 contig_17324 contig_96164 contig_53977
map04612	Antigen processing and presentation	0.00105376	0.0114601	17	133	604	10403	Over	contig_62093 contig_97666 contig_69489 contig_97667 CL2821Contig1 CL1618Contig1 contig_105002 contig_38997 contig_39653 contig_30925 contig_53725 contig_2433 contig_2567 contig_41554 CL12558Contig1 contig_77560 CL7851Contig1
map04620	Toll-like receptor signaling pathway	0.00109506	0.0114601	14	101	604	10403	Over	contig_36240 contig_94430 CL163Contig4 contig_52166 CL10291Contig1 CL8979Contig1 contig_75607 contig_79394 contig_29008 contig_17324 contig_96164 CL125Contig2 contig_53794 contig_53977
map01210	2-Oxocarboxylic acid metabolism	0.00112471	0.0114601	19	156	604	10403	Over	contig_86563 contig_24520 contig_52099 CL10968Contig1 CL1853Contig2 contig_24518 CL11880Contig1 CL1853Contig1 contig_35166 contig_15170 contig_61277 contig_25131 contig_63761 contig_21805 CL8023Contig1 CL1669Contig2 contig_35687 contig_9573 CL2979Contig1
map00040	Pentose and glucuronate interconversions	0.00115865	0.0114601	15	112	604	10403	Over	contig_73488 contig_70035 CL2996Contig1 contig_75090 contig_43566 contig_73638 contig_74926 contig_88568 contig_43565 CL11742Contig1 contig_43564 contig_13807 contig_20540 contig_2695 CL11329Contig1
map04010	MAPK signaling pathway	0.00118694	0.0114601	16	123	604	10403	Over	contig_97666 contig_69489 contig_97667 CL2821Contig1 CL1618Contig1 contig_105002 contig_37027 contig_39653 CL7235Contig1 contig_53725 CL14022Contig1 CL125Contig2 contig_53794 contig_2433 contig_2567 contig_12692
map04745	Phototransduction - fly	0.00178295	0.0166408	4	10	604	10403	Over	contig_79851 contig_105755 contig_5557 contig_76490
map00902	Monoterpenoid biosynthesis	0.00223769	0.0202114	5	17	604	10403	Over	CL6182Contig1 CL3924Contig1 CL8080Contig1 contig_19763 contig_9091
map00660	C5-Branched dibasic acid metabolism	0.00381781	0.0323936	5	19	604	10403	Over	contig_24520 contig_24518 contig_15170 contig_21805 CL2979Contig1
map05110	Vibrio cholerae infection	0.00402392	0.0331381	13	100	604	10403	Over	contig_43200 CL11199Contig1 contig_105755 contig_13911 contig_5557 contig_76490 CL12604Contig1 CL9754Contig1 CL2224Contig2 contig_52864 CL7612Contig1 contig_43153 contig_6377
map01230	Biosynthesis of amino acids	0.00418007	0.0334406	49	568	604	10403	Over	contig_36969 contig_86563 contig_74124 contig_16909 CL2383Contig1 CL11894Contig1 contig_37371 contig_32664 contig_24520 contig_65606 CL6674Contig1 contig_53503 CL10968Contig1 CL1853Contig2 contig_87681 contig_50722 contig_101742 contig_24518 contig_20041 CL8284Contig1 CL11880Contig1 CL1853Contig1 contig_35270 contig_15170 contig_61277 contig_25131 CL5468Contig1 CL3647Contig1 contig_9186 contig_11…
map04921	Oxytocin signaling pathway	0.0047977	0.0373154	15	124	604	10403	Over	CL10658Contig1 contig_79851 contig_37027 CL242Contig2 contig_105755 CL242Contig1 contig_5557 contig_76490 contig_73659 CL125Contig2 contig_53794 CL8904Contig1 contig_17156 contig_12692 contig_88473
map04722	Neurotrophin signaling pathway	0.00515535	0.0388966	18	160	604	10403	Over	contig_36240 contig_94430 CL163Contig4 contig_52166 CL10291Contig1 contig_79851 CL8979Contig1 contig_75607 contig_72462 contig_79394 contig_29008 contig_17324 contig_96164 contig_59535 CL125Contig2 contig_53794 contig_53977 contig_12692
map00942	Anthocyanin biosynthesis	0.00527883	0.0388966	4	13	604	10403	Over	contig_50439 contig_37601 CL13391Contig1 contig_46603
map00770	Pantothenate and CoA biosynthesis	0.00655743	0.047079	9	59	604	10403	Over	contig_86563 contig_16884 contig_15170 CL2380Contig1 contig_53912 contig_63761 contig_21805 CL2979Contig1 CL7822Contig1

## Sheet: G12h-VS-C12h.down
MapID	MapTitle	Pvalue	AdjustedPv	x	y	n	N	EnrichDirect	GeneIDs
map00196	Photosynthesis - antenna proteins	6.44639e-22	1.46978e-19	28	43	767	10403	Over	contig_75331 CL12143Contig1 contig_92045 contig_73359 contig_69779 CL4575Contig1 CL10093Contig1 contig_69780 contig_73382 CL5857Contig1 contig_69690 CL9210Contig1 contig_89656 contig_69177 contig_107568 contig_23689 contig_35109 contig_71778 CL1742Contig1 contig_40414 CL3412Contig1 contig_12909 contig_23691 CL3109Contig1 CL6087Contig1 contig_47944 contig_55620 contig_47945
map01100	Metabolic pathways	1.96027e-14	2.22142e-12	368	3663	767	10403	Over	contig_32998 contig_11579 contig_5061 CL14450Contig1 contig_95966 CL8524Contig1 contig_32097 contig_61981 contig_36170 contig_30643 contig_73510 CL4268Contig1 contig_15299 contig_53606 contig_26646 CL1865Contig1 contig_6337 contig_75331 CL346Contig1 CL2307Contig1 CL13206Contig1 contig_58760 contig_8866 contig_4952 CL8372Contig1 contig_46729 CL2778Contig1 contig_20233 CL12925Contig1 contig_51293 c…
map00195	Photosynthesis	2.92292e-14	2.22142e-12	29	108	767	10403	Over	CL7914Contig1 CL167Contig2 contig_4952 CL12925Contig1 CL6779Contig1 contig_97486 contig_2347 CL6158Contig1 CL3216Contig1 contig_96747 CL71Contig3 contig_16661 contig_55887 contig_11868 contig_35554 CL5674Contig1 contig_8606 contig_48148 contig_104581 contig_98977 contig_51229 contig_22603 contig_110368 contig_74757 contig_35667 contig_52904 contig_78990 CL9869Contig1 contig_48281
map01110	Biosynthesis of secondary metabolites	4.92205e-11	2.80557e-09	206	1874	767	10403	Over	contig_15860 contig_11579 contig_5061 CL14450Contig1 contig_95966 CL8524Contig1 contig_32097 contig_61981 contig_73510 CL4268Contig1 contig_53606 CL1865Contig1 CL13206Contig1 contig_8866 contig_58796 CL12066Contig1 contig_46729 CL2778Contig1 contig_51293 contig_13860 CL150Contig1 contig_1461 CL12782Contig1 contig_52345 contig_57022 CL9840Contig1 CL12907Contig1 CL9096Contig1 contig_98219 contig_19…
map00053	Ascorbate and aldarate metabolism	3.58387e-10	1.63118e-08	21	80	767	10403	Over	contig_72421 contig_73510 contig_13860 contig_32991 contig_12108 contig_83794 contig_13048 contig_61962 CL5080Contig1 contig_54246 CL6782Contig1 contig_7044 contig_12980 CL2907Contig1 contig_62979 CL6500Contig1 contig_81259 contig_12110 contig_7286 contig_51554 contig_32992
map00710	Carbon fixation in photosynthetic organisms	4.29257e-10	1.63118e-08	39	207	767	10403	Over	contig_15299 contig_26646 CL2778Contig1 contig_65100 contig_5612 contig_6503 contig_23791 contig_101848 contig_23753 contig_41815 contig_77866 contig_41758 contig_15298 contig_1884 contig_20488 contig_33538 CL5957Contig1 CL2944Contig1 contig_31136 contig_42498 CL11642Contig1 contig_17859 CL8236Contig1 contig_20490 contig_834 CL9318Contig1 contig_45095 contig_51672 contig_909 contig_44517 contig_5…
map00340	Histidine metabolism	8.40536e-06	0.000273774	15	56	767	10403	Over	contig_73510 contig_13860 contig_32991 contig_12108 contig_61962 contig_72883 CL6782Contig1 contig_102407 CL6763Contig1 contig_26535 contig_12110 contig_26594 CL3880Contig1 contig_32992 contig_35922
map00860	Porphyrin and chlorophyll metabolism	4.32784e-05	0.00109639	18	96	767	10403	Over	CL6349Contig1 contig_35537 CL12485Contig1 contig_27463 CL6672Contig1 contig_5613 contig_7913 contig_662 contig_1178 contig_67307 contig_36776 contig_78325 CL87Contig1 contig_40175 CL2170Contig1 contig_21294 contig_5476 contig_39566
map04075	Plant hormone signal transduction	5.44822e-05	0.00124219	48	373	767	10403	Over	contig_41794 contig_27402 CL7963Contig1 contig_41795 contig_62450 contig_52248 CL14588Contig1 CL7197Contig1 contig_18130 contig_76920 contig_39013 CL602Contig1 contig_55506 contig_18131 contig_28900 contig_31212 contig_12651 contig_89897 contig_75946 contig_10268 CL12375Contig1 contig_36352 CL3619Contig1 contig_39723 contig_14566 contig_1473 contig_53755 contig_63061 contig_7331 contig_10283 CL29…
map00941	Flavonoid biosynthesis	8.86821e-05	0.00183814	14	60	767	10403	Over	CL14450Contig1 contig_45173 CL10902Contig1 contig_13926 contig_42576 CL9448Contig1 contig_77275 contig_57383 CL13947Contig1 CL6488Contig1 contig_76077 CL5739Contig1 contig_56934 contig_20421
map00903	Limonene and pinene degradation	0.000693138	0.00877975	8	28	767	10403	Over	contig_73510 contig_13860 contig_32991 contig_12108 contig_61962 CL6782Contig1 contig_12110 contig_32992
map00970	Aminoacyl-tRNA biosynthesis	0.000919725	0.010099	21	140	767	10403	Over	contig_57635 contig_45519 CL9809Contig1 CL8720Contig1 contig_33902 CL5231Contig1 contig_29050 contig_5398 contig_33903 CL12102Contig1 contig_28580 contig_57756 contig_76412 CL5943Contig1 CL11540Contig1 contig_14064 contig_30205 CL1285Contig1 CL4371Contig1 contig_57755 CL6636Contig1
map01200	Carbon metabolism	0.00139457	0.0144528	67	627	767	10403	Over	contig_15299 contig_26646 CL2778Contig1 contig_65100 contig_57022 contig_5612 contig_64089 contig_6503 contig_85977 contig_45367 contig_23791 contig_101848 contig_23753 contig_16246 contig_54412 contig_41815 contig_5423 contig_20577 CL10005Contig1 contig_77866 contig_41758 contig_22652 CL79Contig2 contig_5182 contig_15298 contig_36909 contig_10704 CL4643Contig1 contig_1884 contig_20488 CL7014Cont…
map01120	Microbial metabolism in diverse environments	0.00146572	0.0145298	87	857	767	10403	Over	contig_36170 contig_73510 contig_15299 contig_26646 CL2778Contig1 contig_51293 contig_13860 contig_65100 contig_57022 contig_5612 contig_64089 contig_6503 contig_32991 contig_85977 contig_48077 contig_45367 contig_12108 contig_23791 CL1942Contig1 contig_101848 contig_23753 contig_16246 contig_54412 contig_41815 contig_20577 contig_58604 contig_77866 contig_61962 contig_22652 CL13093Contig1 contig…
map03018	RNA degradation	0.00190319	0.0166895	32	254	767	10403	Over	contig_7743 contig_45512 CL11466Contig1 contig_1542 contig_44977 CL11928Contig1 CL1570Contig1 contig_1128 CL12883Contig1 contig_37782 contig_54412 contig_29543 contig_48030 contig_85802 CL5691Contig1 contig_22652 contig_53030 CL4643Contig1 CL14813Contig1 CL4785Contig1 CL1494Contig1 CL328Contig2 contig_42233 contig_61705 contig_16231 contig_51848 CL11762Contig1 contig_88632 contig_49489 CL1350Cont…
map03410	Base excision repair	0.00199444	0.0168419	13	75	767	10403	Over	contig_31980 contig_20233 contig_60832 contig_22651 CL6936Contig1 contig_626 contig_56481 contig_22562 contig_6758 contig_67873 CL5302Contig1 contig_26817 contig_2015
map00591	Linoleic acid metabolism	0.00210201	0.0171164	9	40	767	10403	Over	contig_6337 contig_6163 contig_18698 contig_14361 contig_6386 CL5675Contig1 contig_6385 CL10277Contig1 CL14045Contig1
map00909	Sesquiterpenoid and triterpenoid biosynthesis	0.0034647	0.0254823	7	28	767	10403	Over	contig_15860 contig_52345 contig_43682 contig_18492 CL10829Contig1 CL7471Contig1 CL2029Contig1
map00910	Nitrogen metabolism	0.00430338	0.0297324	12	71	767	10403	Over	CL14783Contig1 contig_36143 CL13908Contig1 contig_5423 CL10005Contig1 contig_5182 contig_60929 contig_49381 CL7014Contig1 CL9077Contig1 contig_73323 contig_7238
map00906	Carotenoid biosynthesis	0.00667371	0.0434745	8	39	767	10403	Over	contig_11579 CL5023Contig1 contig_61981 CL13206Contig1 contig_1461 contig_8780 CL195Contig1 contig_61979

## Sheet: G12h-VS-C12h.up
MapID	MapTitle	Pvalue	AdjustedPv	x	y	n	N	EnrichDirect	GeneIDs
map04626	Plant-pathogen interaction	1.53312e-14	4.52271e-12	78	378	963	10403	Over	contig_67967 contig_41884 contig_33560 contig_49813 contig_20229 CL8139Contig1 contig_57567 contig_67750 contig_105306 contig_65535 CL179Contig2 contig_8834 contig_92161 contig_57890 contig_93022 contig_42838 contig_80334 contig_50020 CL179Contig3 contig_42017 contig_34850 contig_68929 contig_46472 contig_79851 contig_33561 contig_7456 contig_3260 contig_43664 contig_90751 CL5694Contig1 CL5769Con…
map04380	Osteoclast differentiation	1.36237e-09	1.33966e-07	19	57	963	10403	Over	contig_101585 contig_90734 contig_37499 contig_2712 contig_54864 CL14564Contig1 CL13868Contig1 contig_44165 contig_10370 contig_53794 CL11714Contig1 contig_78505 CL4405Contig1 contig_37027 contig_22349 contig_83989 CL3365Contig1 contig_98247 contig_78483
map04724	Glutamatergic synapse	3.92432e-09	2.51831e-07	29	113	963	10403	Over	contig_101585 contig_90734 contig_88946 contig_22874 contig_2712 contig_54864 contig_5219 contig_75161 CL14564Contig1 contig_1441 contig_61272 CL13868Contig1 contig_44165 contig_10370 contig_53794 contig_9186 CL11714Contig1 contig_78505 CL14064Contig1 CL4405Contig1 CL3748Contig1 contig_79040 contig_37027 contig_22349 contig_83989 contig_98247 contig_8179 contig_47143 contig_78483
map04650	Natural killer cell mediated cytotoxicity	4.26832e-09	2.51831e-07	19	59	963	10403	Over	contig_101585 contig_90734 contig_37499 contig_2712 contig_54864 CL14564Contig1 CL13868Contig1 contig_44165 contig_10370 contig_53794 CL11714Contig1 contig_78505 CL4405Contig1 contig_37027 contig_22349 contig_83989 CL3365Contig1 contig_98247 contig_78483
map00350	Tyrosine metabolism	7.68477e-09	3.77835e-07	25	92	963	10403	Over	contig_49674 CL9810Contig1 contig_32000 contig_13203 CL12947Contig1 CL580Contig1 contig_80123 contig_21366 contig_770 contig_65782 contig_87858 contig_31998 contig_32504 contig_105178 CL1012Contig1 contig_772 contig_53503 CL2003Contig1 contig_60684 contig_771 CL12433Contig1 contig_55 contig_62287 CL13562Contig1 contig_65865
map04370	VEGF signaling pathway	1.23455e-08	5.20274e-07	19	61	963	10403	Over	contig_101585 contig_90734 contig_37499 contig_2712 contig_54864 CL14564Contig1 CL13868Contig1 contig_44165 contig_10370 contig_53794 CL11714Contig1 contig_78505 CL4405Contig1 contig_37027 contig_22349 contig_83989 CL3365Contig1 contig_98247 contig_78483
map04360	Axon guidance	1.41734e-08	5.22642e-07	24	88	963	10403	Over	contig_101585 contig_90734 contig_41517 contig_41384 contig_37499 contig_41385 contig_2712 contig_54864 CL14564Contig1 CL11020Contig1 CL13868Contig1 contig_44165 contig_10370 contig_53794 contig_54577 CL11714Contig1 contig_78505 CL4405Contig1 contig_2905 contig_37027 contig_22349 contig_83989 contig_98247 contig_78483
map04662	B cell receptor signaling pathway	2.96646e-08	9.7234e-07	20	68	963	10403	Over	contig_101585 contig_90734 contig_37499 contig_2712 contig_54864 CL14564Contig1 CL13868Contig1 contig_44165 contig_10370 contig_53794 contig_54577 CL11714Contig1 contig_78505 CL4405Contig1 contig_37027 contig_22349 contig_83989 CL3365Contig1 contig_98247 contig_78483
map04660	T cell receptor signaling pathway	8.36923e-08	2.46892e-06	19	65	963	10403	Over	contig_101585 contig_90734 contig_2712 contig_54864 CL14564Contig1 CL13868Contig1 contig_44165 contig_10370 contig_53794 contig_54577 CL11714Contig1 contig_78505 CL4405Contig1 contig_37027 contig_22349 contig_83989 CL3365Contig1 contig_98247 contig_78483
map00643	Styrene degradation	2.4443e-07	6.00891e-06	9	13	963	10403	Over	contig_21366 contig_770 contig_87858 contig_32504 contig_772 CL2003Contig1 contig_60684 contig_771 contig_55
map04720	Long-term potentiation	4.23122e-07	9.60161e-06	22	86	963	10403	Over	contig_67967 contig_101585 contig_90734 contig_79851 contig_2712 contig_54864 CL14564Contig1 contig_1441 CL13868Contig1 contig_44165 contig_10370 contig_53794 CL11714Contig1 contig_78505 CL4405Contig1 contig_37027 contig_22349 contig_83989 CL3365Contig1 CL11569Contig1 contig_98247 contig_78483
map04912	GnRH signaling pathway	7.88234e-07	1.66092e-05	21	82	963	10403	Over	contig_67967 contig_12692 contig_88946 contig_79851 contig_22874 contig_2712 contig_54864 contig_5219 contig_75161 CL14564Contig1 CL13868Contig1 contig_44165 contig_10370 contig_53794 CL11714Contig1 CL14064Contig1 CL3748Contig1 contig_79040 contig_22349 CL3365Contig1 contig_98247
map05204	Chemical carcinogenesis	2.06785e-06	4.06676e-05	21	85	963	10403	Over	contig_105595 CL3172Contig1 contig_97194 contig_86131 contig_85169 contig_13826 contig_36191 contig_20095 contig_22967 CL5263Contig1 CL11387Contig1 contig_81597 contig_65782 contig_71527 contig_82740 CL13660Contig1 contig_36253 CL1639Contig1 contig_77088 CL6813Contig1 contig_65865
map04921	Oxytocin signaling pathway	2.83624e-06	5.22933e-05	27	124	963	10403	Over	contig_67967 contig_12692 CL2109Contig1 contig_101585 contig_90734 CL10658Contig1 contig_79851 contig_88492 contig_2712 contig_54864 CL14564Contig1 CL13868Contig1 contig_44165 contig_10370 contig_53794 CL11714Contig1 contig_78505 CL4405Contig1 CL2570Contig1 contig_37027 contig_88473 contig_22349 contig_83989 CL3365Contig1 CL11569Contig1 contig_98247 contig_78483
map05133	Pertussis	3.21658e-06	5.58172e-05	26	118	963	10403	Over	contig_67967 contig_52166 CL163Contig4 contig_79851 contig_41517 contig_41384 contig_41385 contig_59465 contig_2712 contig_54864 CL14564Contig1 CL11020Contig1 contig_78875 CL13868Contig1 contig_44165 contig_10370 contig_60132 contig_53794 CL11714Contig1 contig_17324 contig_2905 contig_54236 contig_22349 CL6297Contig1 contig_98247 contig_85060
map04010	MAPK signaling pathway	1.00028e-05	0.000163935	26	123	963	10403	Over	contig_12692 contig_69489 contig_101585 contig_90734 CL14022Contig1 CL7235Contig1 contig_37499 contig_8848 contig_2712 contig_54864 CL14564Contig1 CL13868Contig1 contig_44165 contig_10370 contig_53794 CL11714Contig1 CL1140Contig1 contig_78505 CL4405Contig1 contig_37027 contig_22349 contig_83989 CL3365Contig1 contig_68398 contig_98247 contig_78483
map00982	Drug metabolism - cytochrome P450	2.41154e-05	0.000374424	23	107	963	10403	Over	contig_105595 CL3172Contig1 contig_97194 contig_86131 contig_85169 contig_13826 CL59Contig4 contig_36191 contig_20095 contig_22967 CL5263Contig1 CL11387Contig1 contig_81597 contig_65782 contig_66232 contig_71527 contig_82740 CL13660Contig1 contig_36253 CL1639Contig1 contig_77088 CL6813Contig1 contig_65865
map05152	Tuberculosis	4.14354e-05	0.000611172	40	233	963	10403	Over	contig_67967 contig_97228 CL9696Contig1 contig_52166 CL163Contig4 contig_101585 contig_90734 contig_79851 contig_59465 contig_2712 contig_54864 CL3385Contig1 CL14564Contig1 contig_85790 CL7851Contig1 contig_78875 CL13868Contig1 contig_44165 contig_10370 contig_60132 contig_10337 contig_53794 CL11714Contig1 contig_78505 contig_17324 contig_84998 CL4405Contig1 contig_54236 contig_52864 contig_37027…
map04722	Neurotrophin signaling pathway	5.3935e-05	0.000757658	30	160	963	10403	Over	contig_67967 contig_52166 contig_12692 CL163Contig4 contig_79851 contig_2831 contig_37499 contig_59465 contig_2712 contig_54864 CL14564Contig1 contig_78875 CL13868Contig1 contig_44165 contig_10370 contig_60132 contig_53794 CL3942Contig1 contig_54577 CL11714Contig1 contig_17324 contig_54236 contig_67817 contig_2829 contig_34035 contig_22349 CL6297Contig1 CL3365Contig1 contig_98247 contig_85060
map04723	Retrograde endocannabinoid signaling	5.72289e-05	0.000767388	14	47	963	10403	Over	contig_50729 contig_60768 contig_40718 contig_2712 contig_54864 CL14564Contig1 CL13868Contig1 contig_44165 contig_10370 contig_53794 CL11714Contig1 contig_1876 contig_22349 contig_98247
map00980	Metabolism of xenobiotics by cytochrome P450	7.82505e-05	0.000961829	21	99	963	10403	Over	contig_105595 CL3172Contig1 contig_97194 contig_86131 contig_85169 contig_13826 contig_36191 contig_20095 contig_22967 CL5263Contig1 CL11387Contig1 contig_81597 contig_65782 contig_71527 contig_82740 CL13660Contig1 contig_36253 CL1639Contig1 contig_77088 CL6813Contig1 contig_65865
map04014	Ras signaling pathway	8.64753e-05	0.00100416	24	120	963	10403	Over	contig_67967 contig_88946 contig_79851 contig_72368 contig_22874 contig_37499 contig_2712 contig_54864 contig_5219 contig_75161 CL14564Contig1 CL13868Contig1 contig_44165 contig_10370 contig_10337 contig_53794 CL11714Contig1 CL14064Contig1 CL3748Contig1 CL488Contig1 contig_79040 contig_22349 CL3365Contig1 contig_98247
map04713	Circadian entrainment	8.85018e-05	0.00100416	13	43	963	10403	Over	contig_67967 contig_79851 contig_2712 contig_54864 CL14564Contig1 contig_1441 CL13868Contig1 contig_44165 contig_10370 contig_53794 CL11714Contig1 contig_22349 contig_98247
map04810	Regulation of actin cytoskeleton	0.00010084	0.00110177	30	164	963	10403	Over	contig_41517 contig_41384 CL416Contig1 contig_20979 contig_43481 contig_37499 contig_41385 contig_44178 CL5411Contig1 contig_2712 contig_54864 CL14564Contig1 CL11020Contig1 CL5342Contig1 CL13868Contig1 contig_44165 contig_10370 contig_53794 contig_23431 contig_58196 CL11714Contig1 contig_44247 CL650Contig1 contig_2905 CL3578Contig1 contig_22349 CL3365Contig1 CL11569Contig1 contig_98247 CL2173Cont…
map00730	Thiamine metabolism	0.000118755	0.00118708	9	23	963	10403	Over	CL317Contig3 contig_42324 CL8825Contig1 contig_16252 CL10918Contig1 CL7715Contig1 contig_42668 contig_42190 contig_109046
map04620	Toll-like receptor signaling pathway	0.000119621	0.00118708	21	101	963	10403	Over	contig_52166 CL163Contig4 contig_37499 contig_59465 contig_2712 contig_54864 CL14564Contig1 contig_78875 CL13868Contig1 contig_44165 contig_10370 contig_60132 contig_53794 CL11714Contig1 contig_17324 contig_54236 contig_22349 CL6297Contig1 CL3365Contig1 contig_98247 contig_85060
map04012	ErbB signaling pathway	0.00012072	0.00118708	14	56	963	10403	Over	contig_2712 contig_54864 CL14564Contig1 CL10987Contig1 CL13868Contig1 contig_44165 contig_10370 contig_53794 contig_54577 CL11714Contig1 CL1286Contig1 contig_22349 CL3365Contig1 contig_98247
map05221	Acute myeloid leukemia	0.000148323	0.00141146	13	45	963	10403	Over	contig_2712 contig_54864 CL14564Contig1 CL10987Contig1 CL13868Contig1 contig_44165 contig_10370 contig_53794 CL11714Contig1 CL1286Contig1 contig_22349 CL3365Contig1 contig_98247
map04013	MAPK signaling pathway - fly	0.00015671	0.00144467	11	34	963	10403	Over	contig_2712 contig_54864 CL14564Contig1 CL13868Contig1 contig_44165 contig_10370 contig_53794 CL11714Contig1 contig_22349 CL3365Contig1 contig_98247
map04145	Phagosome	0.00016884	0.00150933	31	175	963	10403	Over	CL416Contig1 contig_20979 contig_43481 contig_37499 contig_44178 CL5411Contig1 contig_83299 CL7612Contig1 CL3385Contig1 contig_43200 contig_10337 contig_23431 contig_40657 contig_58196 CL13310Contig1 contig_44247 contig_5456 contig_84998 contig_18918 CL650Contig1 contig_60334 CL3578Contig1 contig_52864 CL9754Contig1 contig_23339 contig_6153 CL2173Contig1 contig_49 contig_27919 contig_40493 contig…
map00940	Phenylpropanoid biosynthesis	0.0002177	0.00188887	39	239	963	10403	Over	contig_68466 contig_25582 contig_4874 contig_61757 CL12544Contig1 CL556Contig1 contig_92603 CL4548Contig1 CL216Contig1 contig_21982 CL6215Contig1 CL209Contig1 CL13242Contig1 CL216Contig2 CL214Contig2 contig_34420 CL214Contig1 contig_81195 contig_42929 contig_2148 CL1364Contig1 CL7373Contig1 contig_30296 contig_32732 contig_26253 CL2168Contig1 contig_15601 CL3650Contig1 contig_21150 CL13557Contig1…
map05145	Toxoplasmosis	0.000252091	0.00212477	34	201	963	10403	Over	contig_97228 contig_52166 contig_67750 contig_69489 CL163Contig4 contig_42838 contig_90751 contig_59465 CL14736Contig1 contig_2712 contig_54864 CL14564Contig1 contig_78875 CL13868Contig1 contig_5405 contig_44165 contig_5467 CL1495Contig1 contig_10370 contig_60132 contig_50358 contig_53794 contig_86703 CL11877Contig1 CL9188Contig1 CL11714Contig1 contig_17324 contig_37447 contig_54236 CL11253Contig…
map04210	Apoptosis	0.000273763	0.00224333	17	78	963	10403	Over	contig_97228 contig_52166 CL163Contig4 contig_101585 contig_90734 contig_59465 contig_78875 contig_60132 contig_78505 contig_17324 CL4405Contig1 contig_54236 contig_37027 CL6297Contig1 contig_83989 contig_85060 contig_78483
map04721	Synaptic vesicle cycle	0.000429316	0.00333285	23	122	963	10403	Over	contig_50729 contig_60768 contig_40718 CL7612Contig1 contig_24416 contig_43200 CL9777Contig1 contig_107487 CL13310Contig1 contig_41697 contig_5456 contig_1876 contig_52864 CL4467Contig1 CL9754Contig1 CL14050Contig1 contig_23339 contig_6153 contig_48143 contig_88327 contig_8558 contig_49 contig_27919
map00950	Isoquinoline alkaloid biosynthesis	0.000476971	0.00360786	12	44	963	10403	Over	contig_49674 CL9810Contig1 contig_32000 CL12947Contig1 contig_80123 contig_31998 contig_105178 CL1012Contig1 contig_53503 CL12433Contig1 contig_62287 CL13562Contig1
map04270	Vascular smooth muscle contraction	0.000502277	0.00370429	14	61	963	10403	Over	contig_67967 contig_79851 contig_2712 contig_54864 CL14564Contig1 CL13868Contig1 contig_44165 contig_10370 contig_53794 CL11714Contig1 contig_22349 CL3365Contig1 CL11569Contig1 contig_98247
map00500	Starch and sucrose metabolism	0.000576997	0.00391108	49	331	963	10403	Over	contig_98390 contig_42009 contig_92603 contig_32007 CL12677Contig1 contig_21982 CL5351Contig1 CL6215Contig1 contig_40400 CL209Contig1 contig_55862 contig_77013 contig_2255 CL214Contig2 CL7501Contig1 contig_25120 contig_41879 CL6637Contig1 CL1089Contig1 CL214Contig1 contig_42538 contig_2148 contig_44556 CL2825Contig1 CL1564Contig1 CL88Contig1 contig_58832 contig_55897 CL1750Contig1 contig_32732 CL…
map01110	Biosynthesis of secondary metabolites	0.000592219	0.00391108	213	1874	963	10403	Over	contig_59375 contig_1179 contig_100743 contig_68466 contig_81436 contig_61972 contig_5358 contig_62002 CL6955Contig1 contig_59360 contig_88337 contig_95348 contig_49674 contig_85820 CL9810Contig1 contig_73650 contig_25582 CL8881Contig1 contig_4874 contig_25976 contig_93416 contig_32000 contig_97420 contig_36969 contig_59619 CL12544Contig1 CL11880Contig1 contig_70035 CL5787Contig1 CL2296Contig1 CL…
map04725	Cholinergic synapse	0.000596606	0.00391108	11	39	963	10403	Over	contig_2712 contig_54864 CL14564Contig1 CL13868Contig1 contig_44165 contig_10370 contig_53794 CL11714Contig1 contig_22349 CL3365Contig1 contig_98247
map05216	Thyroid cancer	0.000596606	0.00391108	11	39	963	10403	Over	contig_2712 contig_54864 CL14564Contig1 CL13868Contig1 contig_44165 contig_10370 contig_53794 CL11714Contig1 contig_22349 CL3365Contig1 contig_98247
map04726	Serotonergic synapse	0.000596606	0.00391108	11	39	963	10403	Over	contig_2712 contig_54864 CL14564Contig1 CL13868Contig1 contig_44165 contig_10370 contig_53794 CL11714Contig1 contig_22349 CL3365Contig1 contig_98247
map05140	Leishmaniasis	0.000671315	0.00430517	19	96	963	10403	Over	contig_52166 CL163Contig4 contig_59465 contig_2712 contig_54864 CL14564Contig1 contig_78875 CL13868Contig1 contig_44165 contig_10370 contig_60132 contig_53794 CL11714Contig1 contig_17324 contig_54236 contig_22349 CL6297Contig1 contig_98247 contig_85060
map04917	Prolactin signaling pathway	0.00074013	0.00454604	12	46	963	10403	Over	contig_2712 contig_54864 CL14564Contig1 CL13868Contig1 contig_44165 contig_10370 contig_53794 contig_54577 CL11714Contig1 contig_22349 CL3365Contig1 contig_98247
map04320	Dorso-ventral axis formation	0.000755105	0.00454604	11	40	963	10403	Over	contig_2712 contig_54864 CL14564Contig1 CL13868Contig1 contig_44165 contig_10370 contig_53794 CL11714Contig1 contig_22349 CL3365Contig1 contig_98247
map05031	Amphetamine addiction	0.000755105	0.00454604	11	40	963	10403	Over	contig_67967 contig_101585 contig_90734 contig_79851 contig_1441 contig_78505 CL4405Contig1 contig_37027 contig_83989 CL11569Contig1 contig_78483
map00600	Sphingolipid metabolism	0.000772504	0.00455777	16	76	963	10403	Over	CL3285Contig1 contig_21330 CL8491Contig1 contig_55449 contig_55491 contig_41915 contig_33779 contig_27222 contig_48777 contig_79078 CL551Contig2 contig_11439 contig_55490 contig_49884 CL8512Contig1 CL2518Contig1
map00945	Stilbenoid, diarylheptanoid and gingerol biosynthesis	0.000874797	0.00501778	9	29	963	10403	Over	CL556Contig1 CL13242Contig1 contig_81195 contig_26253 CL2168Contig1 contig_15601 contig_58788 CL2712Contig1 CL6878Contig1
map04664	Fc epsilon RI signaling pathway	0.000911592	0.00501778	12	47	963	10403	Over	contig_37499 contig_2712 contig_54864 CL14564Contig1 CL13868Contig1 contig_44165 contig_10370 contig_53794 CL11714Contig1 contig_22349 CL3365Contig1 contig_98247
map00960	Tropane, piperidine and pyridine alkaloid biosynthesis	0.000911592	0.00501778	12	47	963	10403	Over	contig_49674 CL9810Contig1 CL12947Contig1 contig_80123 contig_105178 CL1012Contig1 contig_53503 contig_52375 contig_89023 CL12433Contig1 contig_62287 CL13562Contig1
map04960	Aldosterone-regulated sodium reabsorption	0.000941659	0.00501778	10	35	963	10403	Over	contig_2712 contig_54864 CL14564Contig1 CL13868Contig1 contig_44165 contig_10370 contig_53794 CL11714Contig1 contig_22349 contig_98247
map04668	TNF signaling pathway	0.000947024	0.00501778	11	41	963	10403	Over	contig_2712 contig_54864 CL14564Contig1 CL13868Contig1 contig_44165 contig_10370 contig_53794 CL11714Contig1 contig_22349 CL3365Contig1 contig_98247
map05210	Colorectal cancer	0.000952527	0.00501778	16	77	963	10403	Over	contig_97228 contig_37499 contig_2712 contig_54864 contig_51292 CL14564Contig1 CL13868Contig1 contig_44165 contig_10370 contig_53794 contig_54577 CL11714Contig1 CL1248Contig1 contig_22349 CL3365Contig1 contig_98247
map04916	Melanogenesis	0.00104783	0.00542299	14	64	963	10403	Over	contig_67967 contig_79851 contig_2712 contig_54864 CL14564Contig1 CL13868Contig1 contig_44165 contig_10370 contig_53794 contig_54577 CL11714Contig1 contig_22349 CL3365Contig1 contig_98247
map04114	Oocyte meiosis	0.00110971	0.00564423	33	206	963	10403	Over	contig_67967 contig_91762 contig_9599 contig_79855 contig_101585 contig_90734 contig_79851 contig_2831 CL3100Contig1 contig_2712 contig_54864 CL14564Contig1 CL13868Contig1 contig_44165 contig_10370 contig_13292 contig_22739 contig_53794 CL3942Contig1 CL11714Contig1 contig_78505 CL4405Contig1 contig_96038 contig_2829 contig_37027 contig_34035 contig_22349 contig_83989 CL3365Contig1 CL11569Contig1 …
map04974	Protein digestion and absorption	0.00135261	0.00676303	8	25	963	10403	Over	contig_61272 contig_30625 contig_7290 contig_20046 contig_13786 contig_13741 contig_8179 contig_47143
map04666	Fc gamma R-mediated phagocytosis	0.00144333	0.0070233	26	153	963	10403	Over	contig_88946 contig_41517 contig_41384 contig_22874 contig_37499 contig_41385 contig_2712 contig_54864 contig_5219 contig_75161 CL14564Contig1 CL11020Contig1 CL10987Contig1 CL13868Contig1 contig_44165 contig_10370 contig_53794 CL11714Contig1 CL14064Contig1 CL3748Contig1 CL1286Contig1 contig_2905 contig_79040 contig_22349 CL3365Contig1 contig_98247
map05219	Bladder cancer	0.00145228	0.0070233	11	43	963	10403	Over	contig_2712 contig_54864 CL14564Contig1 CL13868Contig1 contig_44165 contig_10370 contig_53794 CL11714Contig1 contig_22349 CL3365Contig1 contig_98247
map04015	Rap1 signaling pathway	0.00170308	0.00797475	15	73	963	10403	Over	contig_67967 contig_79851 contig_37499 contig_2712 contig_54864 CL14564Contig1 CL5342Contig1 CL13868Contig1 contig_44165 contig_10370 contig_53794 CL11714Contig1 contig_22349 CL3365Contig1 contig_98247
map00071	Fatty acid degradation	0.00192315	0.00886451	21	117	963	10403	Over	contig_61972 contig_62002 contig_93416 contig_70035 CL2996Contig1 contig_73488 CL11742Contig1 contig_65782 CL4859Contig1 contig_101158 contig_9465 contig_13807 contig_50365 CL278Contig2 CL10861Contig1 CL12038Contig1 CL13641Contig1 CL25Contig1 contig_92403 contig_34092 contig_65865
map04261	Adrenergic signaling in cardiomyocytes	0.0020595	0.00934696	20	110	963	10403	Over	contig_67967 contig_91762 contig_9599 contig_79851 contig_2712 contig_54864 CL14564Contig1 CL13868Contig1 contig_44165 contig_10370 contig_13292 contig_53794 contig_31602 CL11714Contig1 contig_10133 contig_22349 CL11569Contig1 contig_98247 contig_641 contig_88506
map05213	Endometrial cancer	0.00279439	0.0124901	12	55	963	10403	Over	contig_2712 contig_54864 CL14564Contig1 CL13868Contig1 contig_44165 contig_10370 contig_53794 contig_54577 CL11714Contig1 contig_22349 CL3365Contig1 contig_98247
map04540	Gap junction	0.00302456	0.0131334	15	76	963	10403	Over	contig_12692 contig_2712 contig_54864 contig_83299 CL14564Contig1 CL13868Contig1 contig_44165 contig_10370 contig_53794 contig_40657 CL11714Contig1 contig_18918 contig_22349 CL3365Contig1 contig_98247
map00903	Limonene and pinene degradation	0.00302735	0.0131334	8	28	963	10403	Over	contig_61972 contig_62002 contig_93416 contig_70035 CL2996Contig1 contig_73488 CL11742Contig1 contig_13807
map00410	beta-Alanine metabolism	0.0031628	0.0135221	18	98	963	10403	Over	contig_61972 contig_62002 contig_49674 CL9810Contig1 contig_93416 contig_70035 CL2996Contig1 contig_73488 contig_80123 CL11742Contig1 contig_13807 CL1012Contig1 CL2380Contig1 CL6323Contig1 contig_62287 CL11021Contig1 CL13562Contig1 contig_13325
map05212	Pancreatic cancer	0.00327412	0.0137981	12	54	963	10403	Over	contig_37499 contig_2712 contig_54864 CL14564Contig1 CL13868Contig1 contig_44165 contig_10370 contig_53794 CL11714Contig1 contig_22349 CL3365Contig1 contig_98247
map04730	Long-term depression	0.00349998	0.0145422	12	56	963	10403	Over	contig_91762 contig_2712 contig_54864 CL14564Contig1 CL13868Contig1 contig_44165 contig_10370 contig_53794 CL11714Contig1 contig_22349 CL3365Contig1 contig_98247
map05214	Glioma	0.00364391	0.0149299	13	63	963	10403	Over	contig_67967 contig_79851 contig_2712 contig_54864 CL14564Contig1 CL13868Contig1 contig_44165 contig_10370 contig_53794 CL11714Contig1 contig_22349 CL3365Contig1 contig_98247
map05223	Non-small cell lung cancer	0.00372011	0.0150333	11	48	963	10403	Over	contig_2712 contig_54864 CL14564Contig1 CL13868Contig1 contig_44165 contig_10370 contig_53794 CL11714Contig1 contig_22349 CL3365Contig1 contig_98247
map04070	Phosphatidylinositol signaling system	0.00381674	0.0152154	21	122	963	10403	Over	contig_67967 contig_92464 contig_88142 contig_79851 CL416Contig1 contig_20979 contig_43481 contig_44178 CL5411Contig1 CL11737Contig1 contig_40286 contig_23431 contig_42953 contig_58196 CL7085Contig1 contig_44247 CL650Contig1 CL3578Contig1 contig_16411 CL2173Contig1 contig_3138
map05218	Melanoma	0.00440492	0.0168106	11	49	963	10403	Over	contig_2712 contig_54864 CL14564Contig1 CL13868Contig1 contig_44165 contig_10370 contig_53794 CL11714Contig1 contig_22349 CL3365Contig1 contig_98247
map05220	Chronic myeloid leukemia	0.00440492	0.0168106	11	49	963	10403	Over	contig_2712 contig_54864 CL14564Contig1 CL13868Contig1 contig_44165 contig_10370 contig_53794 CL11714Contig1 contig_22349 CL3365Contig1 contig_98247
map05211	Renal cell carcinoma	0.00444483	0.0168106	13	64	963	10403	Over	contig_37499 contig_2712 contig_54864 CL14564Contig1 CL13868Contig1 contig_44165 contig_10370 contig_53794 CL11714Contig1 CL9045Contig1 contig_22349 CL3365Contig1 contig_98247
map04130	SNARE interactions in vesicular transport	0.00528802	0.0194996	14	72	963	10403	Over	contig_3308 contig_3307 contig_92832 contig_19990 CL10471Contig1 contig_60334 CL5355Contig1 contig_90019 contig_43376 contig_39772 CL4467Contig1 contig_48143 contig_86822 contig_4834
map04062	Chemokine signaling pathway	0.00538315	0.0196053	13	65	963	10403	Over	contig_37499 contig_2712 contig_54864 CL14564Contig1 CL13868Contig1 contig_44165 contig_10370 contig_53794 contig_54577 CL11714Contig1 contig_22349 CL3365Contig1 contig_98247
map05033	Nicotine addiction	0.00661554	0.0237998	5	14	963	10403	Over	contig_50729 contig_60768 contig_40718 contig_1441 contig_1876
map00140	Steroid hormone biosynthesis	0.00685513	0.0243646	3	5	963	10403	Over	contig_51836 contig_54687 contig_54651
map05142	Chagas disease (American trypanosomiasis)	0.00707034	0.0248304	21	127	963	10403	Over	contig_91762 contig_52166 CL163Contig4 contig_59465 contig_2712 contig_54864 CL14564Contig1 contig_78875 CL13868Contig1 contig_44165 contig_10370 contig_60132 contig_53794 CL11714Contig1 contig_17324 contig_54236 contig_22349 CL6297Contig1 contig_98247 contig_85060 contig_33865
map01100	Metabolic pathways	0.00804537	0.0279222	377	3663	963	10403	Over	contig_1179 contig_100743 contig_68466 contig_81436 contig_61972 contig_62002 contig_88337 contig_98390 contig_85754 contig_49674 contig_47229 CL10676Contig1 CL2897Contig1 CL9810Contig1 contig_73650 contig_65606 contig_25582 CL8881Contig1 contig_4874 contig_25976 contig_93416 CL5468Contig1 contig_32000 contig_42009 contig_36969 contig_59619 CL12544Contig1 CL11880Contig1 contig_70035 contig_92464 …
map04966	Collecting duct acid secretion	0.011161	0.038242	10	48	963	10403	Over	CL7612Contig1 contig_43200 CL13310Contig1 contig_5456 contig_52864 CL9754Contig1 contig_23339 contig_6153 contig_49 contig_27919
map00480	Glutathione metabolism	0.0112781	0.038242	28	189	963	10403	Over	contig_105595 CL3172Contig1 contig_97194 contig_86131 contig_17344 contig_85169 contig_17342 contig_13826 contig_36191 contig_20095 contig_22967 contig_17341 CL5263Contig1 CL11387Contig1 contig_58470 contig_81597 CL13438Contig1 contig_71527 CL12377Contig1 contig_82740 contig_73420 CL13660Contig1 contig_36253 CL1639Contig1 contig_69734 contig_77088 CL6813Contig1 contig_41222
map04621	NOD-like receptor signaling pathway	0.0134575	0.0446065	12	63	963	10403	Over	contig_2712 contig_54864 CL14564Contig1 CL13868Contig1 contig_44165 contig_10370 contig_53794 CL11714Contig1 contig_22349 contig_98247 CL2133Contig2 contig_13622
map05020	Prion diseases	0.0148699	0.0487401	13	71	963	10403	Over	CL784Contig1 CL9494Contig1 contig_2712 contig_54864 CL14564Contig1 CL13868Contig1 contig_44165 contig_10370 contig_53794 CL11714Contig1 contig_22349 CL3365Contig1 contig_98247

[truncated: 10 more sheets: G12h-VS-G0h.down, G12h-VS-G0h.up, G24h-VS-C24h.down, G24h-VS-C24h.up, G24h-VS-G12h.down, G24h-VS-G12h.up, G36h-VS-C36h.down, G36h-VS-C36h.up, G36h-VS-G24h.down, G36h-VS-G24h.up]
