# Supplementary material for: Transcriptome analysis of the tea oil camellia (Camellia oleifera) reveals candidate drought stress genes
Source: PLoS One. 2017 Jul 31;12(7):e0181835. doi: 10.1371/journal.pone.0181835 (PMC5536306; doi:10.1371/journal.pone.0181835)
Supplement: S4 Table — Validation of 20 unigenes. (XLS) [file pone.0181835.s006.xls]

## Sheet: RT-PCR
Unigenes	C0h[RPKM(RT-PCR)]	C12h[RPKM(RT-PCR)]	C24h[RPKM(RT-PCR)]	C36h[RPKM(RT-PCR)]	G0h[RPKM(RT-PCR)]	G12h[RPKM(RT-PCR)]	G24h[RPKM(RT-PCR)]	G36h[RPKM(RT-PCR)]
CL3318Contig1	7.29919(0.13620)	6.31546(0.06558)	5.82243(0.04377)	5.24529(0.06835)	13.48674(0.17938)	25.77734(0.45737)	9.41982(0.14517)	17.07351(0.17755)
CL3318Contig2	10.33319(0.13413)	7.30454(0.06787)	4.13004(0.03924)	9.07241(0.06280)	11.88247(0.17079)	32.06383(0.50059)	71.22055(0.12949)	34.17975(0.16879)
CL5570Contig1	42.61519(0.34393)	34.93381(0.13992)	39.17492(0.08586)	43.58776(0.17176)	23.18656(0.11710)	33.91844(0.29985)	26.50725(0.18051)	15.66446(0.10647)
CL9304Contig1	9.71568(0.20694)	0.87877(0.03991)	10.60102(0.08806)	1.65799(0.06773)	3.69402(0.05088)	5.50173(0.06709)	48.93213(0.37354)	72.10806(0.47118)
contig_16622	0.57264(0.15606)	0.49318(0.06955)	0.63744(0.03731)	1.21208(0.09629)	4.98919(0.20150)	5.54609(0.32643)	6.18514(0.22275)	3.47531(0.08436)
contig_17651	4.52664(0.06948)	12.23692(0.11940)	4.45897(0.03248)	10.58006(0.10667)	0.47755(0.00009)	0.42735(0.00006)	0.33686(0.00008)	0.16991(0.00000)
contig_36601	2.54413(0.05337)	26.76290(0.40354)	16.79467(0.15413)	13.32285(0.22684)	2.27734(0.05763)	35.98792(0.92337)	10.33119(0.43493)	8.69695(0.10629)
contig_37457	1.74725(0.02651)	4.18748(0.04936)	3.56580(0.01237)	3.21405(0.05242)	2.05496(0.00737)	23.71740(0.09157)	49.55395(0.04002)	43.60261(0.00384)
contig_55531	5.41733(0.07883)	15.54005(0.04990)	2.31399(0.00656)	15.17025(0.10095)	33.28063(0.21961)	0.89147(0.02392)	8.05187(0.08800)	15.69197(0.06789)
contig_58365	210.12896(6.75679)	246.36791(5.42321)	205.01226(2.67428)	309.04510(8.11233)	161.96219(3.70786)	203.58811(4.91843)	61.05577(1.88748)	97.01006(1.22906)
contig_60317	1.33978(0.00946)	6.92325(0.01705)	2.49723(0.00269)	4.19857(0.00662)	1.19929(0.00287)	0.71710(0.00069)	0.00000(0.00024)	0.39826(0.00040)
contig_74501	0.00000(0.00015)	16.70709(0.04741)	0.32449(0.00096)	1.95255(0.00497)	0.24934(0.00033)	0.00000(0.00065)	15.06240(0.07538)	7.55546(0.02299)
contig_75098	0.34100(0.00318)	0.00000(0.00150)	0.03641(0.00071)	0.11600(0.00098)	1.57391(0.00485)	5.43148(0.07849)	12.22069(0.09299)	0.90595(0.02638)
contig_76049	1.90767(0.01081)	12.90901(0.03526)	2.37665(0.00241)	10.88793(0.08357)	0.39133(0.00041)	3.27586(0.01924)	0.86952(0.00090)	2.20919(0.00628)
contig_82969	8.92281(0.13958)	6.06818(0.07685)	2.89662(0.02336)	3.88526(0.03997)	19.32888(0.14029)	2.25145(0.05534)	1.30146(0.01776)	5.76224(0.02261)
contig_85684	0.39065(0.00425)	0.19826(0.00290)	1.50176(0.00796)	0.00000(0.00280)	1.15395(0.00461)	11.41763(0.09440)	11.12859(0.17497)	1.75634(0.01259)
contig_85820	11.09364(0.03152)	4.78569(0.01933)	33.99948(0.10499)	4.27701(0.02011)	11.05991(0.04537)	49.68582(0.28624)	136.65259(0.96999)	109.84252(0.48497)
contig_85865	0.62810(0.00334)	0.00000(0.00703)	1.20730(0.00235)	1.42444(0.00459)	0.92768(0.00568)	5.81109(0.02983)	11.45154(0.04594)	7.05978(0.03176)
contig_87370	0.00000(0.00198)	0.28774(0.00134)	1.93738(0.00610)	0.77146(0.00198)	0.55825(0.00260)	8.70260(0.06117)	13.69625(0.13391)	5.90909(0.00719)
contig_97181	3.68038(0.00197)	3.04392(0.00046)	6.05533(0.00046)	3.58594(0.00021)	3.22123(0.00417)	18.34370(0.00942)	42.80806(0.03219)	39.61233(0.00696)
