# Supplementary material for: Transcriptome analysis of the tea oil camellia (Camellia oleifera) reveals candidate drought stress genes
Source: PLoS One. 2017 Jul 31;12(7):e0181835. doi: 10.1371/journal.pone.0181835 (PMC5536306; doi:10.1371/journal.pone.0181835)
Supplement: S5 Table — Unigenes related to lipoxygenase. (XLS) [file pone.0181835.s007.xls]

## Sheet: lipoxygenase
Unigene	C0h(RPKM)	C12h(RPKM)	C24h(RPKM)	C36h(RPKM)	G0h(RPKM)	G12h(RPKM)	G24h(RPKM)	G36h(RPKM)	cog	kegg	nr	nt	swissprot	tepep	trembl	ipr	go
contig_2344	15.9475	4.24509	3.98507	7.54604	10.9964	0.86973	1.55015	3.02428	PA1169;--	pop:POPTR_0008s17810g;--	ref|XP_002311724.1|;lipoxygenase family protein [Populus trichocarpa] gb|EEE89091.1| lipoxygenase family protein [Populus trichocarpa]	ref|XM_002265469.1|;PREDICTED: Vitis vinifera lipoxygenase 6, choloroplastic-like (LOC100244202), mRNA	NA	NA	NA	IPR001246; Lipoxygenase, plant	GO:0005506; iron ion binding; Molecular Function;GO:0016165; lipoxygenase activity; Molecular Function;GO:0016702; oxidoreductase activity, acting on single donors with incorporation of molecular oxygen, incorporation of two atoms of oxygen; Molecular Function;GO:0046872; metal ion binding; Molecular Function
contig_14361	503.843	434.838	624.944	679.628	330.807	129.506	223.717	165.889	NA	rcu:RCOM_1528960;--	gb|ADO51752.1|;lipoxygenase [Camellia sinensis]	gb|HM440161.1|;Camellia sinensis lipoxygenase mRNA, complete cds	NA	NA	NA	NA	GO:0016702; oxidoreductase activity, acting on single donors with incorporation of molecular oxygen, incorporation of two atoms of oxygen; Molecular Function;GO:0046872; metal ion binding; Molecular Function
contig_14839	7.13366	3.27234	3.6917	3.98232	0.472781	0.346154	0.12506	0.280357	NA	vvi:100256278;--	ref|XP_008223617.1|;PREDICTED: protein CHUP1, chloroplastic [Prunus mume] ref|XP_008223618.1| PREDICTED: protein CHUP1, chloroplastic [Prunus mume] ref|XP_008223619.1| PREDICTED: protein CHUP1, chloroplastic [Prunus mume]	gb|FJ418174.1|;Camellia sinensis lipoxygenase (lox2) mRNA, complete cds	NA	NA	NA	NA	NA
CL6400Contig1	3.6065	3.79716	2.41122	3.19034	4.03639	8.79864	43.5979	11.1517	PA1169;--	vvi:100232917;--	gb|ABW75772.2|;lipoxygenase [Camellia sinensis]	gb|EU195885.2|;Camellia sinensis lipoxygenase (lox1) mRNA, complete cds	NA	NA	NA	IPR001246; Lipoxygenase, plant	GO:0005506; iron ion binding; Molecular Function;GO:0016165; lipoxygenase activity; Molecular Function;GO:0016702; oxidoreductase activity, acting on single donors with incorporation of molecular oxygen, incorporation of two atoms of oxygen; Molecular Function;GO:0046872; metal ion binding; Molecular Function
contig_29740	9.76002	15.1142	9.19308	28.8315	20.0829	9.47191	25.8935	19.1276	NA	NA	NA	gb|FJ794853.1|;Camellia sinensis lipoxygenase (lox3) mRNA, complete cds	NA	NA	NA	NA	NA
CL5675Contig1	485.657	732.096	408.666	1289.33	821.561	227.216	1176.49	529.666	PA1169;--	vvi:100257867;--	gb|ADO51752.1|;lipoxygenase [Camellia sinensis]	gb|FJ794853.1|;Camellia sinensis lipoxygenase (lox3) mRNA, complete cds	NA	NA	NA	IPR001246; Lipoxygenase, plant	GO:0005506; iron ion binding; Molecular Function;GO:0016165; lipoxygenase activity; Molecular Function;GO:0016702; oxidoreductase activity, acting on single donors with incorporation of molecular oxygen, incorporation of two atoms of oxygen; Molecular Function;GO:0046872; metal ion binding; Molecular Function
contig_29320	14.6716	17.7051	9.9574	14.3444	27.0468	9.66632	60.7063	15.5913	PA1169;--	pop:POPTR_828417;--	ref|XP_006369133.1|;lipoxygenase family protein [Populus trichocarpa] gb|ERP65702.1| lipoxygenase family protein [Populus trichocarpa]	gb|AY124319.1|;Betula pendula lipoxygenase (LOX2) mRNA, partial cds	NA	NA	NA	NA	GO:0016702; oxidoreductase activity, acting on single donors with incorporation of molecular oxygen, incorporation of two atoms of oxygen; Molecular Function;GO:0046872; metal ion binding; Molecular Function
CL6290Contig1	15.9163	25.2794	14.8688	19.7359	16.0102	15.3371	13.4655	10.4367	NA	sot:102582841;--	gb|AHD24521.1|;WRKY6 [Capsicum annuum]	ref|XM_006367049.1|;PREDICTED: Solanum tuberosum lipoxygenase homology domain-containing protein 1-like (LOC102597849), mRNA	NA	NA	NA	NA	NA
contig_6386	342.651	475.36	251.861	937.104	542.909	142.026	781.303	221.213	NA	rcu:RCOM_1528960;--	gb|ADO51752.1|;lipoxygenase [Camellia sinensis]	gb|HM440161.1|;Camellia sinensis lipoxygenase mRNA, complete cds	NA	NA	NA	IPR001246; Lipoxygenase, plant	GO:0005506; iron ion binding; Molecular Function;GO:0016165; lipoxygenase activity; Molecular Function;GO:0016702; oxidoreductase activity, acting on single donors with incorporation of molecular oxygen, incorporation of two atoms of oxygen; Molecular Function;GO:0046872; metal ion binding; Molecular Function
contig_93903	20.9894	16.9883	10.3719	22.9606	29.9203	14.0769	9.37948	3.58857	NA	vvi:100252850;--	gb|ADL41189.1|;lipoxygenase [Camellia sinensis]	gb|HM370508.1|;Camellia sinensis cultivar Longjing 43 lipoxygenase (lox4) mRNA, complete cds	NA	NA	NA	IPR001246; Lipoxygenase, plant	GO:0005506; iron ion binding; Molecular Function;GO:0016165; lipoxygenase activity; Molecular Function;GO:0016702; oxidoreductase activity, acting on single donors with incorporation of molecular oxygen, incorporation of two atoms of oxygen; Molecular Function;GO:0046872; metal ion binding; Molecular Function
CL10710Contig1	5.93881	7.35476	1.76298	6.73941	5.75735	3.06645	1.86036	0.974688	PA1169;--	rcu:RCOM_0677750;--	dbj|BAH57745.1|;lipoxygenase [Actinidia arguta]	dbj|AB300613.1|;Actinidia arguta AcLOX1 mRNA for lipoxygenase, complete cds	NA	NA	NA	NA	GO:0016702; oxidoreductase activity, acting on single donors with incorporation of molecular oxygen, incorporation of two atoms of oxygen; Molecular Function;GO:0046872; metal ion binding; Molecular Function
contig_109180	3.3815	5.19491	4.72356	2.73589	6.7042	4.61209	15.8712	11.6172	NA	crb:CARUB_v10019743mg;--	gb|AAR84664.1|;lipoxygenase [Carica papaya]	gb|AY494709.1|;Carica papaya lipoxygenase mRNA, complete cds	NA	NA	NA	NA	GO:0016702; oxidoreductase activity, acting on single donors with incorporation of molecular oxygen, incorporation of two atoms of oxygen; Molecular Function;GO:0046872; metal ion binding; Molecular Function
contig_6163	71.2566	38.4336	81.0021	49.3821	12.8997	6.01028	4.74229	10.4246	PA1169;--	vvi:100257867;--	gb|ACJ54281.1|;lipoxygenase [Camellia sinensis]	gb|FJ418174.1|;Camellia sinensis lipoxygenase (lox2) mRNA, complete cds	NA	NA	NA	IPR001246; Lipoxygenase, plant	GO:0005506; iron ion binding; Molecular Function;GO:0016165; lipoxygenase activity; Molecular Function;GO:0016702; oxidoreductase activity, acting on single donors with incorporation of molecular oxygen, incorporation of two atoms of oxygen; Molecular Function;GO:0046872; metal ion binding; Molecular Function
CL8314Contig1	6.77442	3.4537	3.53525	5.06091	2.17318	2.21726	1.78841	3.78372	NA	pop:POPTR_591101;--	ref|YP_002519386.1|;putative capsid protein [Rudbeckia flower distortion virus] gb|ACL36981.1| putative capsid protein [Rudbeckia flower distortion virus]	gb|EU007907.1|;Mus musculus arachidonate 15-lipoxygenase (Alox15) gene, complete cds	NA	NA	NA	NA	NA
contig_55646	77.8256	25.9223	23.886	44.6363	59.7224	17.6838	24.5854	10.2582	NA	pop:POPTR_947289;--	gb|ADL41189.1|;lipoxygenase [Camellia sinensis]	gb|HM370508.1|;Camellia sinensis cultivar Longjing 43 lipoxygenase (lox4) mRNA, complete cds	NA	NA	NA	NA	GO:0016702; oxidoreductase activity, acting on single donors with incorporation of molecular oxygen, incorporation of two atoms of oxygen; Molecular Function;GO:0046872; metal ion binding; Molecular Function
CL14045Contig1	427.034	587.557	326.362	1125.57	776.868	226.768	1180.62	679.367	MJ0694;--	tcc:TCM_040491;--	gb|ACQ76787.1|;lipoxygenase [Camellia sinensis]	gb|FJ794853.1|;Camellia sinensis lipoxygenase (lox3) mRNA, complete cds	decoy_sp|Q08696|MST2_DROHY;Axoneme-associated protein mst101(2) OS=Drosophila hydei GN=mst101(2) PE=1 SV=1	NA	decoy_tr|J3LX60|J3LX60_ORYBR;Uncharacterized protein (Fragment) OS=Oryza brachyantha GN=OB04G17350 PE=4 SV=1	NA	NA
CL11233Contig1	22.6836	14.406	11.627	12.986	24.0257	8.37919	57.5087	4.20971	NA	tcc:TCM_029150;--	ref|XP_007024646.1|;Lipoxygenase 3 [Theobroma cacao] gb|EOY27268.1| Lipoxygenase 3 [Theobroma cacao]	gb|DQ497792.1|;Actinidia deliciosa lipoxygenase 1 mRNA, complete cds	NA	NA	NA	IPR001024; Lipoxygenase, LH2;IPR001246; Lipoxygenase, plant;IPR008976; Lipase/lipooxygenase, PLAT/LH2	GO:0005506; iron ion binding; Molecular Function;GO:0005515; protein binding; Molecular Function;GO:0016165; lipoxygenase activity; Molecular Function;GO:0016702; oxidoreductase activity, acting on single donors with incorporation of molecular oxygen, incorporation of two atoms of oxygen; Molecular Function;GO:0046872; metal ion binding; Molecular Function
contig_40578	14.7324	6.31084	7.73622	21.9471	19.8297	5.57035	5.42136	4.86142	NA	NA	NA	gb|HM370508.1|;Camellia sinensis cultivar Longjing 43 lipoxygenase (lox4) mRNA, complete cds	NA	NA	NA	NA	NA
contig_6337	18.8645	8.33069	19.5692	12.7791	0.482466	0.669694	0.725848	1.25169	NA	fve:101311411;--	gb|ACJ54281.1|;lipoxygenase [Camellia sinensis]	gb|FJ418174.1|;Camellia sinensis lipoxygenase (lox2) mRNA, complete cds	NA	NA	NA	IPR001246; Lipoxygenase, plant	GO:0005506; iron ion binding; Molecular Function;GO:0016165; lipoxygenase activity; Molecular Function;GO:0016702; oxidoreductase activity, acting on single donors with incorporation of molecular oxygen, incorporation of two atoms of oxygen; Molecular Function;GO:0046872; metal ion binding; Molecular Function
contig_62258	3.56416	4.88397	1.21793	1.89951	2.28115	2.32326	0.324912	0.218515	NA	sot:102593728;--	dbj|BAH57745.1|;lipoxygenase [Actinidia arguta]	dbj|AB300613.1|;Actinidia arguta AcLOX1 mRNA for lipoxygenase, complete cds	NA	NA	NA	IPR001024; Lipoxygenase, LH2;IPR001246; Lipoxygenase, plant;IPR008976; Lipase/lipooxygenase, PLAT/LH2	GO:0005506; iron ion binding; Molecular Function;GO:0005515; protein binding; Molecular Function;GO:0016165; lipoxygenase activity; Molecular Function;GO:0016702; oxidoreductase activity, acting on single donors with incorporation of molecular oxygen, incorporation of two atoms of oxygen; Molecular Function;GO:0046872; metal ion binding; Molecular Function
CL10277Contig1	572.435	807.28	416.644	1480.1	1056.63	301.61	1497.19	641.442	NA	sot:102596122;--	gb|ADO51752.1|;lipoxygenase [Camellia sinensis]	gb|HM440161.1|;Camellia sinensis lipoxygenase mRNA, complete cds	NA	NA	NA	IPR001024; Lipoxygenase, LH2;IPR001246; Lipoxygenase, plant;IPR008976; Lipase/lipooxygenase, PLAT/LH2	GO:0005506; iron ion binding; Molecular Function;GO:0005515; protein binding; Molecular Function;GO:0016165; lipoxygenase activity; Molecular Function;GO:0016702; oxidoreductase activity, acting on single donors with incorporation of molecular oxygen, incorporation of two atoms of oxygen; Molecular Function;GO:0046872; metal ion binding; Molecular Function
CL6306Contig1	23.8612	32.0297	21.3296	29.7884	25.5499	26.4771	14.1194	12.3733	NA	sly:101262805;--	gb|AAR83862.1|;elicitor-inducible protein EIG-J7 [Capsicum annuum]	ref|XM_006367049.1|;PREDICTED: Solanum tuberosum lipoxygenase homology domain-containing protein 1-like (LOC102597849), mRNA	NA	NA	NA	IPR001024; Lipoxygenase, LH2	NA
CL14354Contig1	21.6603	23.4569	15.5722	18.888	34.3199	14.1126	92.054	27.9934	PA1169;--	gmx:100793614;--	gb|ACD43484.1|;lipoxygenase 2 [Olea europaea]	gb|KC441523.1|;Tanacetum cinerariifolium clone Ct39 lipoxygenase 1 mRNA, complete cds	NA	NA	NA	NA	GO:0016702; oxidoreductase activity, acting on single donors with incorporation of molecular oxygen, incorporation of two atoms of oxygen; Molecular Function;GO:0046872; metal ion binding; Molecular Function
contig_21399	5.95994	4.11485	4.18016	3.62586	6.37267	3.32592	19.3336	10.4416	NA	sot:102597498;--	gb|AFU51541.1|;lipoxygenase 2 [Capsicum annuum]	gb|AY494709.1|;Carica papaya lipoxygenase mRNA, complete cds	NA	NA	NA	NA	GO:0016702; oxidoreductase activity, acting on single donors with incorporation of molecular oxygen, incorporation of two atoms of oxygen; Molecular Function;GO:0046872; metal ion binding; Molecular Function
CL4689Contig1	1.63352	3.92278	0.884952	1.69869	1.09845	1.27339	0.254241	0.455964	PA1169;--	cit:102621914;--	dbj|BAH57745.1|;lipoxygenase [Actinidia arguta]	dbj|AB300613.1|;Actinidia arguta AcLOX1 mRNA for lipoxygenase, complete cds	NA	NA	NA	IPR001246; Lipoxygenase, plant	GO:0005506; iron ion binding; Molecular Function;GO:0016165; lipoxygenase activity; Molecular Function;GO:0016702; oxidoreductase activity, acting on single donors with incorporation of molecular oxygen, incorporation of two atoms of oxygen; Molecular Function;GO:0046872; metal ion binding; Molecular Function
CL1003Contig1	21.9076	11.0953	8.15723	18.0463	23.1669	8.085	6.326	7.70818	YPL167c;--	pop:POPTR_0013s02320g;--	ref|XP_002319016.2|;hypothetical protein POPTR_0013s02320g [Populus trichocarpa] gb|EEE94939.2| hypothetical protein POPTR_0013s02320g [Populus trichocarpa]	gb|HM370508.1|;Camellia sinensis cultivar Longjing 43 lipoxygenase (lox4) mRNA, complete cds	NA	NA	NA	IPR006134; DNA-directed DNA polymerase, family B, multifunctional domain;IPR006172; DNA-directed DNA polymerase, family B	GO:0000166; nucleotide binding; Molecular Function;GO:0003676; nucleic acid binding; Molecular Function;GO:0003677; DNA binding; Molecular Function;GO:0003887; DNA-directed DNA polymerase activity; Molecular Function;GO:0006139; nucleobase-containing compound metabolic process; Biological Process
CL12951Contig1	34.5082	42.3798	29.1846	42.3495	47.5448	41.2554	26.6297	27.8071	NA	sly:101262805;--	gb|AAR83862.1|;elicitor-inducible protein EIG-J7 [Capsicum annuum]	ref|XM_006367049.1|;PREDICTED: Solanum tuberosum lipoxygenase homology domain-containing protein 1-like (LOC102597849), mRNA	NA	NA	NA	IPR001024; Lipoxygenase, LH2	NA
contig_18697	0.241302	0.857258	0.824571	1.09448	3.86098	0.913299	1.59481	2.12047	NA	pop:POPTR_0010s09970g;--	dbj|BAH57745.1|;lipoxygenase [Actinidia arguta]	gb|HM755762.1|;Camellia sinensis var. assamica clone 83 microsatellite sequence	NA	NA	NA	NA	GO:0016702; oxidoreductase activity, acting on single donors with incorporation of molecular oxygen, incorporation of two atoms of oxygen; Molecular Function;GO:0046872; metal ion binding; Molecular Function
CL1910Contig1	116.684	96.3436	81.832	111.302	157.826	73.5779	70.7019	94.2998	NA	cit:102614914;--	gb|ACJ54281.1|;lipoxygenase [Camellia sinensis]	gb|FJ418174.1|;Camellia sinensis lipoxygenase (lox2) mRNA, complete cds	NA	NA	decoy_tr|J3LX60|J3LX60_ORYBR;Uncharacterized protein (Fragment) OS=Oryza brachyantha GN=OB04G17350 PE=4 SV=1	IPR001024; Lipoxygenase, LH2;IPR001246; Lipoxygenase, plant;IPR008976; Lipase/lipooxygenase, PLAT/LH2	GO:0005506; iron ion binding; Molecular Function;GO:0005515; protein binding; Molecular Function;GO:0016165; lipoxygenase activity; Molecular Function;GO:0016702; oxidoreductase activity, acting on single donors with incorporation of molecular oxygen, incorporation of two atoms of oxygen; Molecular Function;GO:0046872; metal ion binding; Molecular Function
contig_29319	16.0741	15.0877	9.59759	9.82554	23.9963	8.28621	54.9365	8.52437	NA	cic:CICLE_v10024819mg;--	gb|KDO65000.1|;hypothetical protein CISIN_1g007688mg [Citrus sinensis]	ref|XM_006465842.1|;PREDICTED: Citrus sinensis linoleate 13S-lipoxygenase 3-1, chloroplastic-like (LOC102622489), mRNA	NA	NA	NA	IPR001246; Lipoxygenase, plant	GO:0005506; iron ion binding; Molecular Function;GO:0016165; lipoxygenase activity; Molecular Function;GO:0016702; oxidoreductase activity, acting on single donors with incorporation of molecular oxygen, incorporation of two atoms of oxygen; Molecular Function;GO:0046872; metal ion binding; Molecular Function
contig_77976	0.362637	0.122696	0.206532	0.219309	0	1.16919	1.65291	1.38338	NA	tcc:TCM_014894;--	gb|KDP22446.1|;hypothetical protein JCGZ_26277 [Jatropha curcas]	NA	NA	NA	NA	IPR001024; Lipoxygenase, LH2	NA
contig_2343	16.3609	3.36508	4.19309	6.91311	9.70825	1.01396	2.5512	1.40782	NA	tcc:TCM_010775;--	ref|XP_007045017.1|;Lipoxygenase [Theobroma cacao] gb|EOY00849.1| Lipoxygenase [Theobroma cacao]	ref|XM_002265469.1|;PREDICTED: Vitis vinifera lipoxygenase 6, choloroplastic-like (LOC100244202), mRNA	NA	NA	NA	IPR001246; Lipoxygenase, plant	GO:0005506; iron ion binding; Molecular Function;GO:0016165; lipoxygenase activity; Molecular Function;GO:0016702; oxidoreductase activity, acting on single donors with incorporation of molecular oxygen, incorporation of two atoms of oxygen; Molecular Function;GO:0046872; metal ion binding; Molecular Function
contig_91162	0	0.931946	2.78883	1.20306	0.502249	10.3822	65.0057	23.9338	PA1169;--	fve:101311821;--	gb|ABW75772.2|;lipoxygenase [Camellia sinensis]	gb|EU195885.2|;Camellia sinensis lipoxygenase (lox1) mRNA, complete cds	NA	NA	NA	NA	GO:0016702; oxidoreductase activity, acting on single donors with incorporation of molecular oxygen, incorporation of two atoms of oxygen; Molecular Function;GO:0046872; metal ion binding; Molecular Function
contig_18698	2.86064	6.5412	1.04735	3.22239	3.34294	1.82436	1.14628	1.31055	NA	tcc:TCM_020589;--	dbj|BAH57745.1|;lipoxygenase [Actinidia arguta]	ref|XM_002277971.2|;PREDICTED: Vitis vinifera linoleate 9S-lipoxygenase 5, chloroplastic-like (LOC100251097), mRNA	NA	NA	NA	NA	GO:0016702; oxidoreductase activity, acting on single donors with incorporation of molecular oxygen, incorporation of two atoms of oxygen; Molecular Function;GO:0046872; metal ion binding; Molecular Function
contig_82620	35.8944	19.0633	15.8195	31.6061	45.4539	19.1918	12.4006	40.6053	NA	sly:101244618;--	gb|ADL41189.1|;lipoxygenase [Camellia sinensis]	gb|HM370508.1|;Camellia sinensis cultivar Longjing 43 lipoxygenase (lox4) mRNA, complete cds	NA	NA	NA	NA	GO:0016702; oxidoreductase activity, acting on single donors with incorporation of molecular oxygen, incorporation of two atoms of oxygen; Molecular Function;GO:0046872; metal ion binding; Molecular Function
contig_6385	462.966	606.734	348.393	1157.82	780.794	209.184	1089.96	273.588	NA	rcu:RCOM_1576890;--	gb|ADO51752.1|;lipoxygenase [Camellia sinensis]	gb|HM440161.1|;Camellia sinensis lipoxygenase mRNA, complete cds	NA	NA	NA	NA	GO:0016702; oxidoreductase activity, acting on single donors with incorporation of molecular oxygen, incorporation of two atoms of oxygen; Molecular Function;GO:0046872; metal ion binding; Molecular Function
contig_2342	17.0434	3.68173	4.36802	10.8226	9.5097	0.661612	1.3545	0.964536	NA	fve:101298571;--	ref|XP_004310200.1|;PREDICTED: lipoxygenase 6, choloroplastic-like [Fragaria vesca subsp. vesca]	ref|XM_002514917.1|;Ricinus communis lipoxygenase, putative, mRNA	NA	NA	NA	IPR001024; Lipoxygenase, LH2	NA
contig_9993	208.189	153.803	118.893	191.401	291.98	121.942	102.827	186.354	PA1169;--	vvi:100257867;--	gb|ACJ54281.1|;lipoxygenase [Camellia sinensis]	gb|FJ418174.1|;Camellia sinensis lipoxygenase (lox2) mRNA, complete cds	NA	NA	NA	NA	GO:0016702; oxidoreductase activity, acting on single donors with incorporation of molecular oxygen, incorporation of two atoms of oxygen; Molecular Function;GO:0046872; metal ion binding; Molecular Function
contig_97941	0.106955	0.977066	1.64467	1.06726	0	6.11712	56.1604	56.7423	NA	vvi:100232917;--	gb|ABW75772.2|;lipoxygenase [Camellia sinensis]	gb|EU195885.2|;Camellia sinensis lipoxygenase (lox1) mRNA, complete cds	NA	NA	NA	NA	GO:0016702; oxidoreductase activity, acting on single donors with incorporation of molecular oxygen, incorporation of two atoms of oxygen; Molecular Function;GO:0046872; metal ion binding; Molecular Function
