# Supplementary material for: Transcriptome analysis of the tea oil camellia (Camellia oleifera) reveals candidate drought stress genes
Source: PLoS One. 2017 Jul 31;12(7):e0181835. doi: 10.1371/journal.pone.0181835 (PMC5536306; doi:10.1371/journal.pone.0181835)
Supplement: S6 Table — Unigenes related tosecondary metabolites. (XLS) [file pone.0181835.s008.xls]

## Sheet: Sesquiterpenoid_triterpenoid
GeneID	C0h	C12h	C24h	C36h	G0h	G12h	G24h	G36h
CL2014Contig1	4.34471	2.09097	2.1838	4.06021	2.70143	0.645796	0.981632	0.574073
contig_43645	17.5802	16.0067	20.5311	24.9073	15.3006	8.58388	10.4441	15.8781
contig_44367	0.764965	0.582351	0.163376	0.346967	0.188306	0	0	0
CL10829Contig1	504.278	39.3524	109.344	37.2897	87.7198	11.9101	10.1516	18.6557
contig_32452	2.67617	1.48168	0.900635	2.64837	1.43732	1.77342	1.03499	1.45843
contig_43682	28.1942	37.0156	36.5815	52.8337	11.2089	5.45526	6.33502	6.70865
CL11593Contig1	24.8717	29.9152	11.9064	21.9352	14.9394	16.9545	5.51594	2.63984
CL2029Contig1	457.513	18.9215	91.1113	13.9461	83.1254	6.21746	0.830141	0.175153
contig_22815	31.482	5.19274	6.32027	11.1379	13.3295	10.4592	7.74878	16.6634
contig_43683	2.37995	3.85213	2.47278	3.90948	19.6341	7.62824	11.1997	3.83842
CL3428Contig1	12.3125	1.19272	1.57122	0.185381	53.4239	3.73841	3.02726	0.250578
CL1662Contig1	134.602	5.19798	25.5533	4.12067	25.5705	2.86544	0.64458	1.19104
contig_15791	5.95389	3.3963	3.40492	4.82077	15.4072	2.48316	9.3301	10.6994
CL1637Contig1	17.1324	5.73419	10.4938	9.10435	16.771	3.01013	2.92576	3.76234
contig_97254	7.11028	3.42259	2.75533	3.39127	15.8067	5.85702	9.02104	5.03334
contig_76383	7.79364	9.79271	3.49034	5.9176	4.15817	4.12942	1.50232	1.26296
contig_23029	0	0.741375	0.356553	0.757225	3.69865	0.08776	0.665831	0
contig_15860	55.3831	11.4025	22.5042	14.2845	6.66568	0.247556	0.536627	1.5639
CL2272Contig1	4.28176	3.92511	2.97202	5.15867	2.09484	1.09165	0.841645	1.09379
CL3237Contig1	44.3734	28.7834	49.6738	31.6352	48.8395	28.6689	27.3736	38.0098
CL7471Contig1	477.616	34.7741	100.742	26.7437	97.564	11.3249	11.1856	31.955
CL2908Contig1	4.08222	2.28321	2.15294	1.56818	2.0713	1.33135	4.51882	6.19732
contig_52345	57.5726	7.90895	26.6258	4.77764	8.80881	0.849532	0.460383	0.825665
contig_22813	15.9046	3.51816	3.96393	5.83199	6.33026	5.28972	4.66306	5.30105
contig_88334	25.7975	0.496406	4.38683	0.720917	5.05623	0.15425	0	0.0999442
contig_19915	78.1755	4.9546	18.3739	6.29601	26.9602	5.13187	9.4557	6.54634
contig_49987	5.7637	2.81268	15.6239	2.51371	4.80212	2.33065	4.14276	3.53367
contig_18492	579.666	29.6408	108.909	27.5175	98.9248	5.98718	1.91727	2.44661

## Sheet: Flavonoid
GeneID	C0h	C12h	C24h	C36h	G0h	G12h	G24h	G36h
CL2646Contig1	26.1807	42.6633	56.168	36.2801	17.5903	25.926	62.701	50.9763
contig_25097	445.332	46.7302	146.373	61.7662	40.05	24.6867	474.421	601.655
contig_81195	22.8592	10.5329	29.4853	16.8485	58.1217	31.1165	30.9837	36.5735
contig_24974	2.15015	3.7414	1.23707	1.2937	2.31158	2.47279	8.56042	27.4946
contig_76077	45.6594	46.2735	45.9544	70.5429	11.4504	14.8813	116.871	308.801
contig_34639	5.27208	32.65	207.977	13.8028	8.4767	24.8094	387.527	163.386
CL9448Contig1	352.608	26.7203	89.7797	22.4272	33.28	4.59401	137.247	113.336
contig_15601	32.6672	18.9937	32.9198	22.5851	59.6473	41.8806	46.6934	22.2965
contig_60273	12.1828	12.8582	20.7894	11.464	11.9063	11.6996	115.784	113.982
contig_12778	41.9631	29.2631	30.3756	16.7813	154.158	31.994	61.396	38.3616
contig_77275	29.5867	83.0008	64.4829	110.211	11.4695	15.2836	173.403	275.946
CL2810Contig1	10.9509	3.68538	3.30186	1.69995	8.87998	3.1523	3.57678	0.861676
contig_32067	4.46971	0.756153	0.763687	0.540623	0.293407	1.0025	0.814924	5.48066
contig_58788	60.4165	53.2306	113.272	81.9033	75.7256	102.199	73.558	44.3052
CL6878Contig1	9.0282	2.70022	5.91112	3.65107	9.73109	4.76475	3.66903	1.45349
contig_20421	11.9462	7.72573	8.80603	4.80117	5.31064	2.96768	1.97586	5.25356
contig_56934	37.9224	86.1709	71.5428	106.982	11.4567	28.3921	184.506	229.562
CL12140Contig1	49.4619	60.5292	108.719	68.3683	60.2151	77.1713	637.479	456.556
CL101Contig2	16.5879	23.2964	24.8057	31.02	16.0291	16.2381	65.0204	98.454
contig_100361	0	0.621602	0.160973	0.405964	0.0695762	0.495263	3.34958	2.50301
contig_33628	60.0157	37.3141	48.3406	42.3133	57.7206	19.0373	88.2933	70.493
CL837Contig2	10.0887	3.18203	4.04151	1.13752	10.6634	3.8352	2.96171	1.72395
CL2893Contig1	2.29322	1.63123	2.76122	1.5725	4.10712	3.49308	3.96705	4.14774
CL7348Contig1	26.8454	14.8488	18.5021	11.0352	77.9975	21.9247	35.5383	19.5065
contig_38152	21.7586	144.654	67.4203	29.9195	63.3395	114.016	104.714	67.1315
contig_82012	0	0.603239	0.152312	0.916502	0	0	0.433416	0
CL837Contig1	2.88331	1.53472	2.67346	0.861229	3.63538	2.4251	3.0131	5.57625
contig_13926	19.7229	46.4737	38.7414	32.4056	22.3266	6.96833	111.516	52.974
CL13242Contig1	24.1446	8.98073	19.7159	19.3885	33.6405	35.8185	27.0636	40.5634
contig_57383	4.051	7.91924	4.87066	5.37616	1.32961	1.82981	10.4633	24.2843
CL556Contig1	9.71048	3.53884	5.0773	5.3702	25.7583	23.6163	7.95627	9.2959
contig_26253	4.21242	3.52398	6.09	2.81347	6.74581	8.254	21.5213	15.6658
contig_78602	27.8785	78.3457	57.2526	61.9849	15.9321	36.4135	116.706	211.092
CL2168Contig1	8.95342	9.23835	15.4916	12.4383	13.6468	20.7983	11.7526	19.6653
contig_78691	0.0721462	1.90401	0.554705	2.68333	0	0.485447	0.263076	0.235904
contig_10191	0.401957	2.44801	0.660363	2.60853	0.0608904	0.416097	0.732854	0.657162
contig_45173	6.44958	6.69204	4.8364	6.76082	2.39911	0.843831	15.4826	9.43142
CL14450Contig1	16.5834	23.5946	12.3508	2.70013	1.67476	0.95371	0	12.1658
contig_60558	27.3694	18.5465	32.525	24.1345	15.1308	9.19511	73.9444	86.618
CL10902Contig1	2261.68	132.047	552.782	144.38	183.565	19.5053	433.822	442.857
contig_78690	0.70145	2.37333	0	0.494914	0	0	0	0.382268
contig_45172	109.849	135.744	150.88	195.002	73.6631	56.5831	323.212	186.295
CL6488Contig1	16.5852	43.0548	36.3305	26.3291	20.9914	12.6533	111.22	132.097
CL344Contig2	16.3922	5.7941	9.56612	5.75647	19.9065	5.07319	7.13774	3.593
CL9303Contig1	144.009	167.097	179.541	248.008	115.743	97.8123	415.422	445.607
contig_47977	7.54443	3.13847	6.65646	5.16097	7.18507	3.4328	77.3443	108.28
CL4504Contig1	2.67425	0.17703	3.37722	0.632853	0.543814	0.0733457	0.37098	0.451472
contig_23334	3.27609	3.41772	4.19811	2.97189	9.25926	4.28628	4.78395	2.97561
contig_46283	2.57736	0.373731	0	0.167003	0.906357	0	0	1.05343
CL13947Contig1	827.48	67.241	239.153	64.7062	84.3245	16.9229	439.213	830.747
CL2712Contig1	9.48174	34.6822	19.9403	22.9175	15.1608	63.3144	57.2543	119.196
contig_95623	0.261493	0	0.446783	0	1.54488	0	0	0
contig_13893	5.98962	15.4511	11.1384	12.6681	10.1336	8.51689	19.6989	10.0359
CL600Contig3	80.0524	12.0228	69.7628	30.2479	16.1227	5.5639	7.44297	6.55243
contig_21152	5.0172	4.87897	6.65403	2.99179	8.15304	7.49545	25.5553	13.5086
CL8704Contig1	6.16017	6.78189	6.71991	6.18998	5.45906	8.01095	3.93096	14.371
contig_47978	6.01254	3.44799	3.59842	2.49601	4.91682	1.59997	53.1386	53.2871
CL5739Contig1	54.068	83.2555	89.3201	98.9072	37.7123	27.3188	149.589	173.905
contig_42576	7.59378	6.83946	5.20811	2.86219	1.31641	1.03451	0.926256	8.13102
CL344Contig1	2.92846	2.56092	1.48181	1.32827	3.39368	0.738924	1.37588	1.03121
